# Supplementary material for: The human microbiota is a beneficial reservoir for SARS-CoV-2 mutations
Source: mBio. 2024 Mar 26;15(5):e03187-23. doi: 10.1128/mbio.03187-23 (PMC11237538; doi:10.1128/mbio.03187-23)
Supplement: Table S1 — Frequency of all mutations in 5 VOC variants. [file mbio.03187-23-s0001.xlsx]

## Sheet: Sheet1
		Frequency
S protein	Mutation	Alpha	Beta	Gamma	Delta	BA.1	BA.2	BA.3	BA.4	BA.5
	A570D	0.9905
	A67V					0.9878	0.9878	0.9926
	A701V		0.9673
	D1118H	0.9884
	D138Y			0.9183
	D215G		0.9297
	D405N							0.9853	0.9563	0.955
	D614G	0.9917	0.9741	0.9742	0.923	0.9927	0.9927	0.9926	0.9567	0.9552
	D796Y					0.9899	0.9899	0.9926	0.9559	0.9549
	D80A		0.9583
	E484A					0.9837	0.9837	0.9926	0.9548	0.9542
	E484K		0.947	0.9722
	F486V								0.9544	0.9539
	G142D								0.9494	0.9494
	G339D					0.9864	0.9864	0.9926	0.9555	0.9549
	G446S					0.9605	0.9605	0.9926
	G496S					0.9836	0.9836
	H655Y			0.9729		0.9909	0.9909	0.9926	0.9565	0.955
	K417N		0.9076			0.9193	0.9193	0.9118	0.9504	0.9495
	K417T			0.9215
	L18F			0.9726
	L452R				0.917				0.9522	0.9528
	L981F					0.9906	0.9906
	N440K					0.9427	0.9427	0.9926	0.9285	0.9275
	N501Y	0.9905	0.9637	0.9722		0.9827	0.9827	0.9926	0.9563	0.9549
	N679K					0.9917	0.9917	0.9926	0.9552	0.9532
	N764K					0.9774	0.9774	0.9853	0.9539	0.9526
	N856K					0.9906	0.9906
	N969K					0.9918	0.9918	0.9853	0.9567	0.9552
	P26S			0.9723
	P681H	0.9902				0.9843	0.9843	0.9338	0.9528	0.9509
	P681R				0.9187
	Q493R					0.9841	0.9841	0.9926
	Q498R					0.9813	0.9813	0.9926	0.9548	0.954
	Q954H					0.992	0.992	0.9926	0.9565	0.9552
	R190S			0.9644
	R408S								0.9296	0.9362
	S371F					0.9771	0.9771	0.9926	0.9473	0.9491
	S371P					0.9712	0.9712
	S373P					0.9802	0.9802	0.9926	0.9566	0.9551
	S375F					0.9801	0.9801	0.9926	0.9561	0.955
	S477N					0.9853	0.9853	0.9926	0.9559	0.9545
	S982A	0.9906
	T1027I			0.9701
	T19I								0.9418	0.9363
	T19R				0.9157
	T20N			0.9629
	T376A								0.956	0.955
	T478K				0.921	0.9867	0.9867	0.9926	0.9557	0.9542
	T547K					0.9911	0.9911
	T716I	0.9902
	T95I					0.987	0.987	0.9779
	V1176F			0.9723
	V213G								0.9558	0.9543
	Y505H					0.9814	0.9814	0.9926	0.9553	0.9538
E protein	Mutation		Beta	Gamma	Delta	BA.1	BA.2	BA.3	BA.4	BA.5
	P71L		0.9605
	T9I					0.9895	0.9895	0.9926	0.9526	0.953
M protein	Mutation	Alpha	Beta	Gamma	Delta	BA.1	BA.2	BA.3	BA.4	BA.5
	A63T					0.9858	0.9858	0.9926	0.9542	0.9534
	D3G					0.9042	0.9042
	I82T				0.9199
	Q19E					0.9547	0.9547	0.9044	0.9024	0.9319
