# Supplementary material for: The human microbiota is a beneficial reservoir for SARS-CoV-2 mutations
Source: mBio. 2024 Mar 26;15(5):e03187-23. doi: 10.1128/mbio.03187-23 (PMC11237538; doi:10.1128/mbio.03187-23)
Supplement: Table S2 — The HFs sequences of spike, envelope, and membranes proteins. [file mbio.03187-23-s0002.xlsx]

## Sheet: Sheet1
		Homologous fragment
S protein	Mutation	9aa	7aa	6aa
	A570D		RDIDDTT
	A67V		WFHVIHV
	A701V		SLGVENS
	D1118H		ITTHNTF
	D138Y		FCNYPFL
	D215G		LVRGLPQ
	D405N		IRGNEVR
	D614G		LYQGVNC
	D796Y		PIKYFGG
	D80A		KRFANPV
	E484A		NGVAGFN
	E484K		NGVKGFN
	F486V		VEGVNCY
	G142D		PFLDVYY
	G339D		CPFDEVF
	G446S		SKVSGNY
	G496S	LQSYGFQPT	QSYSFQP
	H655Y		GAEYVNN
	K417N		QTGNIAD
	K417T		QTGTIAD
	L18F			VNFTTR/CVNFTT
	L452R		YNYRYRL
	L981F		NDIFSRL
	N440K		NSNKLDS
	N501Y		QPTYGVG
	N679K		TQTKSPR
	N764K		TQLKRAL
	N856K		QKFKGLT
	N969K		LSSKFGA
	P26S		QLPSAYT
	P681H		TNSHRRA
	P681R		TNSRRRA
	Q493R		FPLRSYG
	Q498R		YGFRPTN
	Q954H		VVNHNAQ
	R190S		KNLSEFV
	R408S		DEVSQIA
	S371F		LYNFASF
	S371P		LYNPASF
	S373P		NSAPFST
	S375F		ASFFTFK
	S477N			AGNTPC/QAGNTP
	S982A		DILARLD
	T1027I		LAAIKMS
	T19I		VNLITRT
	T19R		VNLRTRT
	T20N		NLTNRTQ
	T376A		SFSAFKC
	T478K		AGSKPCN
	T547K		NGLKGTG
	T716I		AIPINFT
	T95I		FASIEKS
	V1176F		NASFVNI
	V213G		INLGRDL
	Y505H		GVGHQPY
E protein
	T9I	VSEEIGTLI	SEEIGTL
	P71L	SSRVLDLLV	SRVLDLL
M protein
	A63T		VTLTCFV
	D3G	MADSNGTIT	MAGSNGT
	I82T		GIATAMA
	Q19E		LLEEWNL
