# Supplementary material for: The human microbiota is a beneficial reservoir for SARS-CoV-2 mutations
Source: mBio. 2024 Mar 26;15(5):e03187-23. doi: 10.1128/mbio.03187-23 (PMC11237538; doi:10.1128/mbio.03187-23)
Supplement: Table S3-1 — Original data for HFs on spike protein. [file mbio.03187-23-s0003.xlsx]

## Sheet: P681R
Select for downloading or viewing reports	Description	Scientific Name	Max Score	Total Score	Query Cover	E value	Per. Ident	Acc. Len	Accession
Select seq gb|MBM3780151.1|	hypothetical protein [Acidobacteria bacterium]	Acidobacteria bacterium	24.8	24.8	1	2412	1	2217	MBM3780151.1
Select seq gb|KAF9166703.1|	T-complex protein 11 [Actinomortierella ambigua]	Actinomortierella ambigua	24.8	24.8	1	2412	1	2173	KAF9166703.1
Select seq gb|KAG0267118.1|	T-complex protein 11 [Actinomortierella ambigua]	Actinomortierella ambigua	24.8	24.8	1	2412	1	2160	KAG0267118.1
Select seq gb|KAF8743559.1|	hypothetical protein AX14_002108 [Amanita brunnescens Koide BX004]	Amanita brunnescens Koide BX004	24.8	24.8	1	2412	1	1952	KAF8743559.1
Select seq dbj|GJJ11942.1|	hypothetical protein Clacol_006180 [Clathrus columnatus]	Clathrus columnatus	24.8	24.8	1	2413	1	1720	GJJ11942.1
Select seq gb|TBU45937.1|	hypothetical protein BD309DRAFT_916846 [Dichomitus squalens]	Dichomitus squalens	24.8	24.8	1	2414	1	1587	TBU45937.1
Select seq gb|TBU24224.1|	hypothetical protein BD311DRAFT_702445 [Dichomitus squalens]	Dichomitus squalens	24.8	24.8	1	2414	1	1586	TBU24224.1
Select seq gb|TBU52480.1|	hypothetical protein BD310DRAFT_861853 [Dichomitus squalens]	Dichomitus squalens	24.8	24.8	1	2414	1	1586	TBU52480.1
Select seq ref|XP_007365926.1|	uncharacterized protein DICSQDRAFT_106023 [Dichomitus squalens LYAD-421 SS1]	Dichomitus squalens LYAD-421 SS1	24.8	24.8	1	2414	1	1585	XP_007365926.1
Select seq ref|XP_017088120.2|	uncharacterized protein LOC108119444 [Drosophila bipectinata]	Drosophila bipectinata	24.8	24.8	1	2413	1	1923	XP_017088120.2
Select seq gb|KAH8236554.1|	hypothetical protein KR026_005380 [Drosophila bipectinata]	Drosophila bipectinata	24.8	24.8	1	2413	1	1863	KAH8236554.1
Select seq ref|XP_039498744.1|	E3 ubiquitin-protein ligase Ubr3 isoform X1 [Drosophila santomea]	Drosophila santomea	24.8	24.8	1	2412	1	2224	XP_039498744.1
Select seq ref|XP_039498745.1|	E3 ubiquitin-protein ligase Ubr3 isoform X2 [Drosophila santomea]	Drosophila santomea	24.8	24.8	1	2412	1	2223	XP_039498745.1
Select seq ref|XP_043660838.1|	E3 ubiquitin-protein ligase Ubr3 isoform X1 [Drosophila teissieri]	Drosophila teissieri	24.8	24.8	1	2412	1	2224	XP_043660838.1
Select seq ref|XP_043660839.1|	E3 ubiquitin-protein ligase Ubr3 isoform X2 [Drosophila teissieri]	Drosophila teissieri	24.8	24.8	1	2412	1	2223	XP_043660839.1
Select seq gb|EDX02317.2|	LOW QUALITY PROTEIN: uncharacterized protein Dyak_GE15751 [Drosophila yakuba]	Drosophila yakuba	24.8	24.8	1	2412	1	2241	EDX02317.2
Select seq ref|XP_002101209.3|	E3 ubiquitin-protein ligase Ubr3 isoform X1 [Drosophila yakuba]	Drosophila yakuba	24.8	24.8	1	2412	1	2224	XP_002101209.3
Select seq ref|XP_039230379.1|	E3 ubiquitin-protein ligase Ubr3 isoform X2 [Drosophila yakuba]	Drosophila yakuba	24.8	24.8	1	2412	1	2223	XP_039230379.1
Select seq gb|RMF13928.1|	hypothetical protein D6758_12365 [Gammaproteobacteria bacterium]	Gammaproteobacteria bacterium	24.8	24.8	1	2414	1	1538	RMF13928.1
Select seq emb|VWP00497.1|	SGE1 protein [Ganoderma boninense]	Ganoderma boninense	24.8	24.8	1	2413	1	1707	VWP00497.1
Select seq gb|KAI1788495.1|	hypothetical protein LXA43DRAFT_1097318 [Ganoderma leucocontextum]	Ganoderma leucocontextum	24.8	24.8	1	2414	1	1655	KAI1788495.1
Select seq gb|PIL30521.1|	hypothetical protein GSI_07221 [Ganoderma sinense ZZ0214-1]	Ganoderma sinense ZZ0214-1	24.8	24.8	1	2414	1	1640	PIL30521.1
Select seq ref|XP_019179010.1|	PREDICTED: filaggrin-like [Ipomoea nil]	Ipomoea nil	24.8	24.8	1	2410	1	2733	XP_019179010.1
Select seq ref|XP_019189328.1|	PREDICTED: filaggrin-like [Ipomoea nil]	Ipomoea nil	24.8	24.8	1	2415	1	1484	XP_019189328.1
Select seq dbj|GET86560.1|	hypothetical protein, conserved [Leishmania tarentolae]	Leishmania tarentolae	24.8	24.8	1	2413	1	1922	GET86560.1
Select seq ref|XP_034530015.1|	putative ATP-dependent RNA helicase DHX57 [Notolabrus celidotus]	Notolabrus celidotus	24.8	24.8	1	2415	1	1462	XP_034530015.1
Select seq gb|KAH3766228.1|	hypothetical protein Pelo_1902 [Pelomyxa schiedti]	Pelomyxa schiedti	24.8	24.8	1	2415	1	1478	KAH3766228.1
Select seq gb|KAF7718254.1|	Uncharacterized protein PECM_002632 [Penicillium sp. RFL-2021a]	Penicillium sp. RFL-2021a	24.8	24.8	1	2411	1	2338	KAF7718254.1
Select seq ref|WP_189867254.1|	hypothetical protein [Streptomyces albulus]	Streptomyces albulus	24.8	24.8	1	2414	1	1558	WP_189867254.1
Select seq gb|ANZ20712.1|	hypothetical protein SNOUR_37420 [Streptomyces noursei ATCC 11455]	Streptomyces noursei ATCC 11455	24.8	24.8	1	2414	1	1558	ANZ20712.1
Select seq gb|PWU90336.1|	hypothetical protein C4B63_51g178 [Trypanosoma cruzi]	Trypanosoma cruzi	24.8	24.8	1	2413	1	1864	PWU90336.1
Select seq gb|KAF5222706.1|	hypothetical protein ECC02_004283 [Trypanosoma cruzi]	Trypanosoma cruzi	24.8	24.8	1	2413	1	1785	KAF5222706.1
Select seq gb|KAF8292816.1|	hypothetical protein TcBrA4_0073410 [Trypanosoma cruzi]	Trypanosoma cruzi	24.8	24.8	1	2413	1	1764	KAF8292816.1
Select seq gb|KAF8294295.1|	hypothetical protein TcYC6_0101600 [Trypanosoma cruzi]	Trypanosoma cruzi	24.8	24.8	1	2413	1	1760	KAF8294295.1
Select seq gb|EKG06731.1|	hypothetical protein TCSYLVIO_002160 [Trypanosoma cruzi]	Trypanosoma cruzi	24.8	24.8	1	2413	1	1758	EKG06731.1
Select seq gb|RNF17766.1|	hypothetical protein TcG_05385 [Trypanosoma cruzi]	Trypanosoma cruzi	24.8	24.8	1	2413	1	1757	RNF17766.1
Select seq gb|PBJ78097.1|	hypothetical protein BCY84_05168 [Trypanosoma cruzi cruzi]	Trypanosoma cruzi cruzi	24.8	24.8	1	2413	1	1757	PBJ78097.1
Select seq gb|ESS64249.1|	hypothetical protein TCDM_07760 [Trypanosoma cruzi Dm28c]	Trypanosoma cruzi Dm28c	24.8	24.8	1	2413	1	1765	ESS64249.1

## Sheet: L452R
Select for downloading or viewing reports	Description	Scientific Name	Max Score	Total Score	Query Cover	E value	Per. Ident	Acc. Len	Accession
Select seq gb|RKW18838.1|	gliding motility-associated C-terminal domain-containing protein [Capnocytophaga sp.]	Capnocytophaga sp.	29.1	29.1	1	73	1	4383	RKW18838.1
Select seq ref|WP_014184009.1|	hypothetical protein [Desulfosporosinus orientis]	Desulfosporosinus orientis	29.1	29.1	1	74	1	1883	WP_014184009.1
Select seq gb|KAA0709063.1|	THO complex subunit 2 [Triplophysa tibetana]	Triplophysa tibetana	29.1	29.1	1	74	1	1526	KAA0709063.1

## Sheet: T19R
Select for downloading or viewing reports	Description	Scientific Name	Max Score	Total Score	Query Cover	E value	Per. Ident	Acc. Len	Accession
Select seq gb|EHM02258.1|	hydantoinase/oxoprolinase [Acetobacteraceae bacterium AT-5844]	Acetobacteraceae bacterium AT-5844	25.2	25.2	1	1703	1	1277	EHM02258.1
Select seq gb|KAG5332013.1|	RBP2A protein [Acromyrmex charruanus]	Acromyrmex charruanus	25.2	25.2	1	1703	1	1283	KAG5332013.1
Select seq gb|KAG5318502.1|	RBP2A protein [Acromyrmex heyeri]	Acromyrmex heyeri	25.2	25.2	1	1703	1	1283	KAG5318502.1
Select seq gb|KAG5313791.1|	RBP2A protein [Acromyrmex insinuator]	Acromyrmex insinuator	25.2	25.2	1	1703	1	1289	KAG5313791.1
Select seq gb|MBV8839727.1|	hydantoinase B/oxoprolinase family protein [Alphaproteobacteria bacterium]	Alphaproteobacteria bacterium	25.2	25.2	1	1703	1	1285	MBV8839727.1
Select seq gb|MBM3535125.1|	methylhydantoinase [Alphaproteobacteria bacterium]	Alphaproteobacteria bacterium	25.2	25.2	1	1703	1	1275	MBM3535125.1
Select seq ref|WP_184701601.1|	hydantoinase B/oxoprolinase family protein [Aminobacter aganoensis]	Aminobacter aganoensis	25.2	25.2	1	1703	1	1283	WP_184701601.1
Select seq ref|WP_115731309.1|	hydantoinase B/oxoprolinase family protein [Aminobacter aminovorans]	Aminobacter aminovorans	25.2	25.2	1	1703	1	1283	WP_115731309.1
Select seq ref|WP_067960054.1|	hydantoinase B/oxoprolinase family protein [Aminobacter aminovorans]	Aminobacter aminovorans	25.2	25.2	1	1703	1	1283	WP_067960054.1
Select seq ref|WP_214390544.1|	hydantoinase B/oxoprolinase family protein [Aminobacter anthyllidis]	Aminobacter anthyllidis	25.2	25.2	1	1703	1	1283	WP_214390544.1
Select seq ref|WP_192565556.1|	hydantoinase B/oxoprolinase family protein [Aminobacter carboxidus]	Aminobacter carboxidus	25.2	25.2	1	1703	1	1283	WP_192565556.1
Select seq ref|WP_182573240.1|	hydantoinase B/oxoprolinase family protein [Aminobacter ciceronei]	Aminobacter ciceronei	25.2	25.2	1	1703	1	1283	WP_182573240.1
Select seq ref|WP_184768770.1|	hydantoinase B/oxoprolinase family protein [Aminobacter lissarensis]	Aminobacter lissarensis	25.2	25.2	1	1703	1	1283	WP_184768770.1
Select seq ref|WP_183263933.1|	hydantoinase B/oxoprolinase family protein [Aminobacter niigataensis]	Aminobacter niigataensis	25.2	25.2	1	1703	1	1283	WP_183263933.1
Select seq ref|WP_109574950.1|	hydantoinase B/oxoprolinase family protein [Aminobacter sp. AP02]	Aminobacter sp. AP02	25.2	25.2	1	1703	1	1283	WP_109574950.1
Select seq ref|WP_154384948.1|	hydantoinase B/oxoprolinase family protein [Aminobacter sp. MDW-2]	Aminobacter sp. MDW-2	25.2	25.2	1	1703	1	1283	WP_154384948.1
Select seq ref|WP_108610283.1|	hydantoinase B/oxoprolinase family protein [Aminobacter sp. MSH1]	Aminobacter sp. MSH1	25.2	25.2	1	1703	1	1283	WP_108610283.1
Select seq ref|WP_192315382.1|	hydantoinase B/oxoprolinase family protein [Aminobacter sp. SR38]	Aminobacter sp. SR38	25.2	25.2	1	1703	1	1283	WP_192315382.1
Select seq gb|KYM79732.1|	Reticulocyte-binding protein 2 like protein a [Atta colombica]	Atta colombica	25.2	25.2	1	1702	1	1397	KYM79732.1
Select seq ref|WP_209737855.1|	hydantoinase B/oxoprolinase family protein [Aureimonas populi]	Aureimonas populi	25.2	25.2	1	1703	1	1282	WP_209737855.1
Select seq emb|CEJ15256.1|	Acetophenone carboxylase gamma subunit [bacterium YEK0313]	bacterium YEK0313	25.2	25.2	1	1703	1	1279	CEJ15256.1
Select seq ref|WP_091836650.1|	hydantoinase B/oxoprolinase family protein [Bosea lupini]	Bosea lupini	25.2	25.2	1	1703	1	1282	WP_091836650.1
Select seq ref|WP_103720077.1|	hydantoinase B/oxoprolinase family protein [Bosea psychrotolerans]	Bosea psychrotolerans	25.2	25.2	1	1703	1	1282	WP_103720077.1
Select seq ref|WP_091861717.1|	hydantoinase B/oxoprolinase family protein [Bosea robiniae]	Bosea robiniae	25.2	25.2	1	1703	1	1282	WP_091861717.1
Select seq gb|MBN9459194.1|	hydantoinase B/oxoprolinase family protein [Bosea sp.]	Bosea sp.	25.2	25.2	1	1703	1	1282	MBN9459194.1
Select seq gb|TAJ27085.1|	methylhydantoinase [Bosea sp.]	Bosea sp.	25.2	25.2	1	1703	1	1279	TAJ27085.1
Select seq ref|WP_142114050.1|	hydantoinase B/oxoprolinase family protein [Bosea sp. AK1]	Bosea sp. AK1	25.2	25.2	1	1703	1	1282	WP_142114050.1
Select seq ref|WP_173043309.1|	hydantoinase B/oxoprolinase family protein [Bosea sp. ANAM02]	Bosea sp. ANAM02	25.2	25.2	1	1703	1	1282	WP_173043309.1
Select seq ref|WP_089176784.1|	hydantoinase B/oxoprolinase family protein [Bosea sp. AS-1]	Bosea sp. AS-1	25.2	25.2	1	1703	1	1282	WP_089176784.1
Select seq ref|WP_199086177.1|	hydantoinase B/oxoprolinase family protein [Bosea sp. ASV33]	Bosea sp. ASV33	25.2	25.2	1	1703	1	1282	WP_199086177.1
Select seq ref|WP_069880332.1|	hydantoinase B/oxoprolinase family protein [Bosea sp. BIWAKO-01]	Bosea sp. BIWAKO-01	25.2	25.2	1	1703	1	1282	WP_069880332.1
Select seq ref|WP_131855644.1|	hydantoinase B/oxoprolinase family protein [Bosea sp. BK604]	Bosea sp. BK604	25.2	25.2	1	1703	1	1283	WP_131855644.1
Select seq ref|WP_092156757.1|	hydantoinase B/oxoprolinase family protein [Bosea sp. CRIB-10]	Bosea sp. CRIB-10	25.2	25.2	1	1703	1	1282	WP_092156757.1
Select seq ref|WP_149132017.1|	hydantoinase B/oxoprolinase family protein [Bosea sp. F3-2]	Bosea sp. F3-2	25.2	25.2	1	1703	1	1282	WP_149132017.1
Select seq ref|WP_100963685.1|	hydantoinase B/oxoprolinase family protein [Bosea sp. FBZP-16]	Bosea sp. FBZP-16	25.2	25.2	1	1703	1	1282	WP_100963685.1
Select seq ref|WP_043235506.1|	hydantoinase B/oxoprolinase family protein [Bosea sp. LC85]	Bosea sp. LC85	25.2	25.2	1	1703	1	1282	WP_043235506.1
Select seq ref|WP_092168582.1|	hydantoinase B/oxoprolinase family protein [Bosea sp. OK403]	Bosea sp. OK403	25.2	25.2	1	1703	1	1282	WP_092168582.1
Select seq ref|WP_057191605.1|	hydantoinase B/oxoprolinase family protein [Bosea sp. Root483D1]	Bosea sp. Root483D1	25.2	25.2	1	1703	1	1282	WP_057191605.1
Select seq ref|WP_061965843.1|	hydantoinase B/oxoprolinase family protein [Bosea sp. Root670]	Bosea sp. Root670	25.2	25.2	1	1703	1	1282	WP_061965843.1
Select seq ref|WP_191124541.1|	hydantoinase B/oxoprolinase family protein [Bosea sp. SSUT16]	Bosea sp. SSUT16	25.2	25.2	1	1703	1	1282	WP_191124541.1
Select seq ref|WP_076441653.1|	hydantoinase B/oxoprolinase family protein [Bosea sp. TND4EK4]	Bosea sp. TND4EK4	25.2	25.2	1	1703	1	1279	WP_076441653.1
Select seq ref|WP_129156690.1|	hydantoinase B/oxoprolinase family protein [Bosea sp. Tri-44]	Bosea sp. Tri-44	25.2	25.2	1	1703	1	1282	WP_129156690.1
Select seq ref|WP_038360515.1|	hydantoinase B/oxoprolinase family protein [Bosea sp. UNC402CLCol]	Bosea sp. UNC402CLCol	25.2	25.2	1	1703	1	1282	WP_038360515.1
Select seq ref|WP_079591141.1|	hydantoinase B/oxoprolinase family protein [Bosea thiooxidans]	Bosea thiooxidans	25.2	25.2	1	1703	1	1282	WP_079591141.1
Select seq ref|WP_055729046.1|	hydantoinase B/oxoprolinase family protein [Bosea thiooxidans]	Bosea thiooxidans	25.2	25.2	1	1703	1	1282	WP_055729046.1
Select seq ref|WP_069688392.1|	hydantoinase B/oxoprolinase family protein [Bosea vaviloviae]	Bosea vaviloviae	25.2	25.2	1	1703	1	1283	WP_069688392.1
Select seq ref|WP_071633332.1|	hydantoinase B/oxoprolinase family protein [Brucella cytisi]	Brucella cytisi	25.2	25.2	1	1703	1	1282	WP_071633332.1
Select seq ref|WP_104757033.1|	hydantoinase B/oxoprolinase family protein [Brucella oryzae]	Brucella oryzae	25.2	25.2	1	1703	1	1282	WP_104757033.1
Select seq gb|MCC7285131.1|	hydantoinase B/oxoprolinase family protein [Burkholderiaceae bacterium]	Burkholderiaceae bacterium	25.2	25.2	1	1703	1	1275	MCC7285131.1
Select seq tpg|HBM57755.1|	TPA: methylhydantoinase [Citreicella sp.]	Citreicella sp.	25.2	25.2	1	1703	1	1277	HBM57755.1
Select seq tpg|HBS99617.1|	TPA: methylhydantoinase [Citreicella sp.]	Citreicella sp.	25.2	25.2	1	1703	1	1277	HBS99617.1
Select seq gb|TFY66559.1|	hypothetical protein EVG20_g4537 [Dentipellis fragilis]	Dentipellis fragilis	25.2	25.2	1	1702	1	1421	TFY66559.1
Select seq ref|WP_066815950.1|	hydantoinase B/oxoprolinase family protein [Frigidibacter mobilis]	Frigidibacter mobilis	25.2	25.2	1	1703	1	1277	WP_066815950.1
Select seq ref|XP_031089801.1|	related to vegetatible incompatibility protein HET-E-1 [Fusarium proliferatum ET1]	Fusarium proliferatum ET1	25.2	25.2	1	1702	1	1402	XP_031089801.1
Select seq ref|WP_035747105.1|	hydantoinase B/oxoprolinase family protein [Haematobacter missouriensis]	Haematobacter missouriensis	25.2	25.2	1	1703	1	1281	WP_035747105.1
Select seq ref|WP_018431183.1|	hydantoinase B/oxoprolinase family protein [Hoeflea sp. 108]	Hoeflea sp. 108	25.2	25.2	1	1703	1	1283	WP_018431183.1
Select seq dbj|GBG32725.1|	THO complex subunit 2 [Hondaea fermentalgiana]	Hondaea fermentalgiana	25.2	25.2	1	1702	1	1387	GBG32725.1
Select seq gb|MBV1694176.1|	hydantoinase B/oxoprolinase family protein [Hyphomicrobiales bacterium]	Hyphomicrobiales bacterium	25.2	25.2	1	1703	1	1279	MBV1694176.1
Select seq gb|MBK9081493.1|	hydantoinase B/oxoprolinase family protein [Hyphomicrobiales bacterium]	Hyphomicrobiales bacterium	25.2	25.2	1	1703	1	1279	MBK9081493.1
Select seq gb|MBN8943715.1|	hydantoinase B/oxoprolinase family protein [Hyphomicrobiales bacterium]	Hyphomicrobiales bacterium	25.2	25.2	1	1703	1	1275	MBN8943715.1
Select seq ref|WP_202310703.1|	hydantoinase B/oxoprolinase family protein [Mesorhizobium sp. L-8-10]	Mesorhizobium sp. L-8-10	25.2	25.2	1	1703	1	1283	WP_202310703.1
Select seq ref|WP_202332292.1|	hydantoinase B/oxoprolinase family protein [Mesorhizobium sp. L-8-3]	Mesorhizobium sp. L-8-3	25.2	25.2	1	1703	1	1283	WP_202332292.1
Select seq ref|WP_106689386.1|	hydantoinase B/oxoprolinase family protein [Methylarcula marina]	Methylarcula marina	25.2	25.2	1	1703	1	1280	WP_106689386.1
Select seq gb|MBL8587781.1|	hydantoinase B/oxoprolinase family protein [Methylobacteriaceae bacterium]	Methylobacteriaceae bacterium	25.2	25.2	1	1703	1	1280	MBL8587781.1
Select seq ref|WP_047581432.1|	hydantoinase B/oxoprolinase family protein [Methylobacterium sp. ZNC0032]	Methylobacterium sp. ZNC0032	25.2	25.2	1	1703	1	1282	WP_047581432.1
Select seq ref|WP_158817909.1|	hydantoinase B/oxoprolinase family protein [Methylocapsa sp. S129]	Methylocapsa sp. S129	25.2	25.2	1	1703	1	1282	WP_158817909.1
Select seq ref|WP_210324858.1|	hydantoinase B/oxoprolinase family protein [Microvirga alba]	Microvirga alba	25.2	25.2	1	1703	1	1287	WP_210324858.1
Select seq gb|MBF9235239.1|	hydantoinase B/oxoprolinase family protein [Microvirga alba]	Microvirga alba	25.2	25.2	1	1703	1	1286	MBF9235239.1
Select seq ref|WP_114946352.1|	hydantoinase B/oxoprolinase family protein [Microvirga calopogonii]	Microvirga calopogonii	25.2	25.2	1	1703	1	1287	WP_114946352.1
Select seq ref|WP_009488861.1|	hydantoinase B/oxoprolinase family protein [Microvirga lotononidis]	Microvirga lotononidis	25.2	25.2	1	1703	1	1313	WP_009488861.1
Select seq ref|XP_036147097.1|	inner centromere protein isoform X1 [Monomorium pharaonis]	Monomorium pharaonis	25.2	25.2	1	1703	1	1294	XP_036147097.1
Select seq ref|XP_036147099.1|	inner centromere protein isoform X2 [Monomorium pharaonis]	Monomorium pharaonis	25.2	25.2	1	1703	1	1293	XP_036147099.1
Select seq ref|XP_036147100.1|	inner centromere protein isoform X3 [Monomorium pharaonis]	Monomorium pharaonis	25.2	25.2	1	1703	1	1291	XP_036147100.1
Select seq ref|XP_036147101.1|	inner centromere protein isoform X4 [Monomorium pharaonis]	Monomorium pharaonis	25.2	25.2	1	1703	1	1289	XP_036147101.1
Select seq ref|XP_036147102.1|	ensconsin isoform X5 [Monomorium pharaonis]	Monomorium pharaonis	25.2	25.2	1	1703	1	1284	XP_036147102.1
Select seq ref|XP_036147103.1|	ensconsin isoform X6 [Monomorium pharaonis]	Monomorium pharaonis	25.2	25.2	1	1703	1	1276	XP_036147103.1
Select seq ref|XP_036147104.1|	ensconsin isoform X7 [Monomorium pharaonis]	Monomorium pharaonis	25.2	25.2	1	1703	1	1276	XP_036147104.1
Select seq ref|XP_028046027.1|	ensconsin isoform X8 [Monomorium pharaonis]	Monomorium pharaonis	25.2	25.2	1	1703	1	1275	XP_028046027.1
Select seq ref|WP_094458396.1|	filamentous hemagglutinin N-terminal domain-containing protein [Niveispirillum lacus]	Niveispirillum lacus	25.2	25.2	1	1698	1	3165	WP_094458396.1
Select seq ref|XP_029160812.1|	LOW QUALITY PROTEIN: histone-lysine N-methyltransferase, H3 lysine-79 specific-like [Nylanderia fulva]	Nylanderia fulva	25.2	25.2	1	1703	1	1307	XP_029160812.1
Select seq emb|SIT04617.1|	5-oxoprolinase (ATP-hydrolysing)/N-methylhydantoinase A [Paracoccus saliphilus]	Paracoccus saliphilus	25.2	25.2	1	1703	1	1280	SIT04617.1
Select seq ref|WP_136961363.1|	hydantoinase B/oxoprolinase family protein [Phreatobacter stygius]	Phreatobacter stygius	25.2	25.2	1	1703	1	1282	WP_136961363.1
Select seq ref|WP_182551654.1|	hydantoinase B/oxoprolinase family protein [Phyllobacterium myrsinacearum]	Phyllobacterium myrsinacearum	25.2	25.2	1	1703	1	1282	WP_182551654.1
Select seq ref|XP_011644316.1|	stress response protein NST1 isoform X1 [Pogonomyrmex barbatus]	Pogonomyrmex barbatus	25.2	25.2	1	1703	1	1274	XP_011644316.1
Select seq gb|MBI1774641.1|	hydantoinase B/oxoprolinase family protein [Proteobacteria bacterium]	Proteobacteria bacterium	25.2	25.2	1	1703	1	1275	MBI1774641.1
Select seq gb|KAG5319410.1|	RBP2A protein [Pseudoatta argentina]	Pseudoatta argentina	25.2	25.2	1	1703	1	1286	KAG5319410.1
Select seq gb|PZR93718.1|	methylhydantoinase [Pseudomonas stutzeri]	Pseudomonas stutzeri	25.2	25.2	1	1703	1	1282	PZR93718.1
Select seq gb|KAF5312017.1|	hypothetical protein D9619_003641 [Psilocybe cf. subviscida]	Psilocybe cf. subviscida	25.2	25.2	1	1702	1	1447	KAF5312017.1
Select seq gb|MBO6540422.1|	hydantoinase B/oxoprolinase family protein [Rhizobiaceae bacterium]	Rhizobiaceae bacterium	25.2	25.2	1	1703	1	1275	MBO6540422.1
Select seq gb|MCB1372673.1|	hydantoinase B/oxoprolinase family protein [Rhodobacteraceae bacterium]	Rhodobacteraceae bacterium	25.2	25.2	1	1703	1	1285	MCB1372673.1
Select seq gb|OYX44650.1|	methylhydantoinase [Rhodobacterales bacterium 32-67-9]	Rhodobacterales bacterium 32-67-9	25.2	25.2	1	1703	1	1284	OYX44650.1
Select seq ref|WP_006938001.1|	hydantoinase B/oxoprolinase family protein [Roseibium aggregatum]	Roseibium aggregatum	25.2	25.2	1	1703	1	1284	WP_006938001.1
Select seq ref|WP_244597670.1|	hydantoinase B/oxoprolinase family protein [Roseitalea porphyridii]	Roseitalea porphyridii	25.2	25.2	1	1703	1	1286	WP_244597670.1
Select seq gb|QBK30896.1|	methylhydantoinase [Roseitalea porphyridii]	Roseitalea porphyridii	25.2	25.2	1	1703	1	1282	QBK30896.1
Select seq ref|WP_232753213.1|	hydantoinase B/oxoprolinase family protein [Roseivivax sp. GX 12232]	Roseivivax sp. GX 12232	25.2	25.2	1	1703	1	1284	WP_232753213.1
Select seq gb|MBC9206018.1|	hydantoinase B/oxoprolinase family protein [Roseomonas aerophila]	Roseomonas aerophila	25.2	25.2	1	1703	1	1277	MBC9206018.1
Select seq ref|WP_159995263.1|	hydantoinase B/oxoprolinase family protein [Roseomonas sp. 18066]	Roseomonas sp. 18066	25.2	25.2	1	1703	1	1281	WP_159995263.1
Select seq ref|WP_089850946.1|	hydantoinase B/oxoprolinase family protein [Salipiger marinus]	Salipiger marinus	25.2	25.2	1	1703	1	1277	WP_089850946.1
Select seq ref|XP_004990650.1|	NHL repeat-containing protein [Salpingoeca rosetta]	Salpingoeca rosetta	25.2	25.2	1	1702	1	1384	XP_004990650.1
Select seq ref|XP_039305072.1|	inner centromere protein isoform X1 [Solenopsis invicta]	Solenopsis invicta	25.2	25.2	1	1703	1	1297	XP_039305072.1
Select seq ref|XP_039305074.1|	inner centromere protein isoform X2 [Solenopsis invicta]	Solenopsis invicta	25.2	25.2	1	1703	1	1292	XP_039305074.1
Select seq ref|XP_039305075.1|	inner centromere protein isoform X3 [Solenopsis invicta]	Solenopsis invicta	25.2	25.2	1	1703	1	1279	XP_039305075.1
Select seq ref|XP_011158880.3|	inner centromere protein isoform X4 [Solenopsis invicta]	Solenopsis invicta	25.2	25.2	1	1703	1	1279	XP_011158880.3
Select seq ref|XP_025986749.2|	inner centromere protein isoform X5 [Solenopsis invicta]	Solenopsis invicta	25.2	25.2	1	1703	1	1274	XP_025986749.2
Select seq gb|MBL9063901.1|	hydantoinase B/oxoprolinase family protein [Tabrizicola sp.]	Tabrizicola sp.	25.2	25.2	1	1703	1	1284	MBL9063901.1
Select seq ref|XP_024869911.1|	stress response protein NST1-like isoform X1 [Temnothorax curvispinosus]	Temnothorax curvispinosus	25.2	25.2	1	1703	1	1291	XP_024869911.1
Select seq ref|XP_024869915.1|	stress response protein NST1-like isoform X2 [Temnothorax curvispinosus]	Temnothorax curvispinosus	25.2	25.2	1	1703	1	1286	XP_024869915.1
Select seq gb|TGZ51903.1|	Reticulocyte-binding protein 2-like protein a [Temnothorax longispinosus]	Temnothorax longispinosus	25.2	25.2	1	1702	1	1533	TGZ51903.1
Select seq ref|XP_018344028.1|	PREDICTED: inner centromere protein-like isoform X1 [Trachymyrmex septentrionalis]	Trachymyrmex septentrionalis	25.2	25.2	1	1703	1	1275	XP_018344028.1
Select seq gb|KYQ48837.1|	Reticulocyte-binding protein 2 like protein a [Trachymyrmex zeteki]	Trachymyrmex zeteki	25.2	25.2	1	1702	1	1494	KYQ48837.1
Select seq ref|WP_126115582.1|	hydantoinase B/oxoprolinase family protein [unclassified Bosea]	unclassified Bosea	25.2	25.2	1	1703	1	1282	WP_126115582.1
Select seq ref|WP_152011834.1|	hydantoinase B/oxoprolinase family protein [unclassified Bosea]	unclassified Bosea	25.2	25.2	1	1703	1	1282	WP_152011834.1
Select seq gb|EKD61517.1|	hypothetical protein ACD_54C00204G0002 [uncultured bacterium]	uncultured bacterium	25.2	25.2	1	1703	1	1281	EKD61517.1
Select seq gb|TIA74669.1|	hypothetical protein E3P91_00828 [Wallemia ichthyophaga]	Wallemia ichthyophaga	25.2	25.2	1	1700	1	2042	TIA74669.1

## Sheet: V1176F
Select for downloading or viewing reports	Description	Scientific Name	Max Score	Total Score	Query Cover	E value	Per. Ident	Acc. Len	Accession
Select seq gb|MBS1913683.1|	hypothetical protein [Bacteroidetes bacterium]	Bacteroidetes bacterium	25.2	25.2	1	1700	1	1906	MBS1913683.1
Select seq ref|WP_055864991.1|	hypothetical protein [Chryseobacterium sp. Leaf180]	Chryseobacterium sp. Leaf180	25.2	25.2	1	1698	1	3473	WP_055864991.1
Select seq gb|MBQ3041275.1|	InlB B-repeat-containing protein [Clostridia bacterium]	Clostridia bacterium	25.2	25.2	1	1702	1	1525	MBQ3041275.1
Select seq gb|MBJ14929.1|	hypothetical protein [Euryarchaeota archaeon]	Euryarchaeota archaeon	25.2	25.2	1	1700	1	1915	MBJ14929.1
Select seq gb|MBO63784.1|	hypothetical protein [Euryarchaeota archaeon]	Euryarchaeota archaeon	25.2	25.2	1	1701	1	1727	MBO63784.1
Select seq emb|CAB4389102.1|	unnamed protein product [Rhizophagus irregularis]	Rhizophagus irregularis	25.2	25.2	1	1701	1	1874	CAB4389102.1
Select seq gb|MAL04411.1|	hypothetical protein [Rhodobiaceae bacterium]	Rhodobiaceae bacterium	25.2	25.2	1	1701	1	1892	MAL04411.1
Select seq pdb|7SBS|A

## Sheet: T1027I
Select for downloading or viewing reports	Description	Scientific Name	Max Score	Total Score	Query Cover	E value	Per. Ident	Acc. Len	Accession
Select seq gb|KAF4626021.1|	hypothetical protein G7Y89_g12143 [Cudoniella acicularis]	Cudoniella acicularis	24.8	24.8	1	2412	1	2011	KAF4626021.1
Select seq gb|KAF5778431.1|	putative RNA-directed DNA polymerase [Helianthus annuus]	Helianthus annuus	24.8	24.8	1	2412	1	2109	KAF5778431.1
Select seq gb|KAF5772165.1|	putative RNA-directed DNA polymerase [Helianthus annuus]	Helianthus annuus	24.8	24.8	1	2412	1	2106	KAF5772165.1
Select seq emb|CAG8960044.1|	hypothetical protein HYFRA_00013232 [Hymenoscyphus fraxineus]	Hymenoscyphus fraxineus	24.8	24.8	1	2411	1	2387	CAG8960044.1
Select seq ref|WP_180849563.1|	phage tail tape measure protein [Ligilactobacillus saerimneri]	Ligilactobacillus saerimneri	24.8	24.8	1	2416	1	1281	WP_180849563
Select seq gb|MBI3902046.1|	PAS domain S-box protein [Nitrosomonadales bacterium]	Nitrosomonadales bacterium	24.8	24.8	1	2415	1	1400	MBI3902046.1
Select seq ref|WP_087916223.1|	PolC-type DNA polymerase III [Paenibacillus donghaensis]	Paenibacillus donghaensis	24.8	24.8	1	2415	1	1440	WP_087916223.1
Select seq emb|CAD6931137.1|	unnamed protein product [Tilletia controversa]	Tilletia controversa	24.8	24.8	1	2414	1	1600	CAD6931137.1

## Sheet: E484K
Select for downloading or viewing reports	Description	Scientific Name	Max Score	Total Score	Query Cover	E value	Per. Ident	Acc. Len	Accession			界	门	纲	目	科	属	种
Select seq gb|KFX93729.1|	hypothetical protein V490_04720 [Pseudogymnoascus sp. VKM F-3557]	Pseudogymnoascus sp. VKM F-3557	24.8	24.8	1	2408	1	5968	KFX93729.1	3
Select seq tpg|HEY43487.1|	TPA: DUF2341 domain-containing protein [Anaerolineae bacterium]	Anaerolineae bacterium	24.8	24.8	1	2412	1	2061	HEY43487.1	1	1.1	Bacteria[33125]	Chloroflexi[560]	Anaerolineae[153]			unclassified Anaerolineae[29]	Anaerolineae bacterium[1]
Select seq gb|NCA67045.1|	hypothetical protein [Clostridia bacterium]	Clostridia bacterium	24.8	24.8	1	2412	1	2060	NCA67045.1	1	1.1	Bacteria[33125]	Firmicutes[5368]	Clostridia[2350]			unclassified Clostridia[24]	Clostridia bacterium[1]
Select seq emb|VDN59894.1|	unnamed protein product [Dracunculus medinensis]	Dracunculus medinensis	24.8	24.8	1	2415	1	1396	VDN59894.1	4

## Sheet: K417T
Select for downloading or viewing reports	Description	Scientific Name	Max Score	Total Score	Query Cover	E value	Per. Ident	Acc. Len	Accession
Select seq ref|XP_046709479.1|	dynein axonemal heavy chain 17-like [Silurus meridionalis]	Silurus meridionalis	24.4	24.4	1	3418	1	4445	XP_046709479.1
Select seq ref|XP_018835627.1|	disease resistance protein RPV1-like isoform X1 [Juglans regia]	Juglans regia	24.4	24.4	1	3423	1	1977	XP_018835627.1
Select seq ref|XP_018835628.1|	disease resistance protein RUN1-like isoform X2 [Juglans regia]	Juglans regia	24.4	24.4	1	3424	1	1884	XP_018835628.1
Select seq gb|NQZ31126.1|	hypothetical protein [Oceanospirillaceae bacterium]	Oceanospirillaceae bacterium	24.4	24.4	1	3425	1	1752	NQZ31126.1
Select seq ref|WP_019046110.1|	AAA domain-containing protein [Nocardia asteroides]	Nocardia asteroides	24.4	24.4	1	3425	1	1721	WP_019046110.1
Select seq ref|WP_173744229.1|	YDG domain-containing protein [Blautia wexlerae]	Blautia wexlerae	24.4	24.4	1	3425	1	1611	WP_173744229.

## Sheet: R190S
Select for downloading or viewing reports	Description	Scientific Name	Max Score	Total Score	Query Cover	E value	Per. Ident	Acc. Len	Accession
Select seq ref|WP_003238822.1|	type I polyketide synthase [Bacillus inaquosorum]	Bacillus inaquosorum	25.2	25.2	1	1701	1	1595	WP_003238822.1
Select seq ref|WP_088679419.1|	type I polyketide synthase [Bacillus intestinalis]	Bacillus intestinalis	25.2	25.2	1	1701	1	1595	WP_088679419.1
Select seq ref|WP_232920104.1|	type I polyketide synthase [Bacillus sp. G16]	Bacillus sp. G16	25.2	25.2	1	1701	1	1595	WP_232920104.1
Select seq gb|MBL3649441.1|	SDR family NAD(P)-dependent oxidoreductase [Bacillus sp. RHFS10]	Bacillus sp. RHFS10	25.2	25.2	1	1701	1	1595	MBL3649441.1
Select seq ref|WP_207194391.1|	SDR family NAD(P)-dependent oxidoreductase [Bacillus sp. RHFS10]	Bacillus sp. RHFS10	25.2	25.2	1	1702	1	1581	WP_207194391.1
Select seq ref|WP_119913802.1|	type I polyketide synthase [Bacillus subtilis]	Bacillus subtilis	25.2	25.2	1	1701	1	1595	WP_119913802.1
Select seq ref|WP_072182077.1|	type I polyketide synthase [Bacillus subtilis]	Bacillus subtilis	25.2	25.2	1	1701	1	1595	WP_072182077.1
Select seq gb|ALO63394.1|	hypothetical chloroplast RF1 [Carteria sp. SAG 8-5]	Carteria sp. SAG 8-5	25.2	25.2	1	1701	1	1743	ALO63394.1
Select seq gb|KAF0882431.1|	MTFR2 regulator [Crocuta crocuta]	Crocuta crocuta	25.2	25.2	1	1703	1	1332	KAF0882431.1
Select seq ref|XP_017129647.1|	microtubule-actin cross-linking factor 1 isoform X1 [Drosophila elegans]	Drosophila elegans	25.2	25.2	1	1696	1	8912	XP_017129647.1
Select seq ref|XP_017129649.1|	microtubule-actin cross-linking factor 1 isoform X3 [Drosophila elegans]	Drosophila elegans	25.2	25.2	1	1696	1	8911	XP_017129649.1
Select seq ref|XP_017129648.1|	microtubule-actin cross-linking factor 1 isoform X2 [Drosophila elegans]	Drosophila elegans	25.2	25.2	1	1696	1	8911	XP_017129648.1
Select seq ref|XP_017129650.1|	microtubule-actin cross-linking factor 1 isoform X4 [Drosophila elegans]	Drosophila elegans	25.2	25.2	1	1696	1	8910	XP_017129650.1
Select seq ref|XP_017129651.1|	microtubule-actin cross-linking factor 1 isoform X5 [Drosophila elegans]	Drosophila elegans	25.2	25.2	1	1696	1	8908	XP_017129651.1
Select seq ref|XP_017129653.1|	microtubule-actin cross-linking factor 1 isoform X6 [Drosophila elegans]	Drosophila elegans	25.2	25.2	1	1696	1	8907	XP_017129653.1
Select seq ref|XP_017129654.1|	microtubule-actin cross-linking factor 1 isoform X7 [Drosophila elegans]	Drosophila elegans	25.2	25.2	1	1696	1	8906	XP_017129654.1
Select seq ref|XP_017129655.1|	microtubule-actin cross-linking factor 1 isoform X8 [Drosophila elegans]	Drosophila elegans	25.2	25.2	1	1696	1	8896	XP_017129655.1
Select seq ref|XP_017129656.1|	microtubule-actin cross-linking factor 1 isoform X9 [Drosophila elegans]	Drosophila elegans	25.2	25.2	1	1696	1	8892	XP_017129656.1
Select seq ref|XP_017129657.1|	microtubule-actin cross-linking factor 1 isoform X10 [Drosophila elegans]	Drosophila elegans	25.2	25.2	1	1696	1	8891	XP_017129657.1
Select seq ref|XP_017129658.1|	microtubule-actin cross-linking factor 1 isoform X11 [Drosophila elegans]	Drosophila elegans	25.2	25.2	1	1696	1	8890	XP_017129658.1
Select seq ref|XP_017129660.1|	microtubule-actin cross-linking factor 1 isoform X12 [Drosophila elegans]	Drosophila elegans	25.2	25.2	1	1696	1	8887	XP_017129660.1
Select seq ref|XP_017129662.1|	microtubule-actin cross-linking factor 1 isoform X14 [Drosophila elegans]	Drosophila elegans	25.2	25.2	1	1696	1	8886	XP_017129662.1
Select seq ref|XP_017129661.1|	microtubule-actin cross-linking factor 1 isoform X13 [Drosophila elegans]	Drosophila elegans	25.2	25.2	1	1696	1	8886	XP_017129661.1
Select seq ref|XP_017129663.1|	microtubule-actin cross-linking factor 1 isoform X15 [Drosophila elegans]	Drosophila elegans	25.2	25.2	1	1696	1	8883	XP_017129663.1
Select seq ref|XP_017129664.1|	microtubule-actin cross-linking factor 1 isoform X16 [Drosophila elegans]	Drosophila elegans	25.2	25.2	1	1696	1	8878	XP_017129664.1
Select seq ref|XP_017129665.1|	uncharacterized protein LOC108147573 isoform X17 [Drosophila elegans]	Drosophila elegans	25.2	25.2	1	1696	1	8874	XP_017129665.1
Select seq ref|XP_017129666.1|	microtubule-actin cross-linking factor 1 isoform X18 [Drosophila elegans]	Drosophila elegans	25.2	25.2	1	1696	1	8870	XP_017129666.1
Select seq ref|XP_017129667.1|	microtubule-actin cross-linking factor 1 isoform X19 [Drosophila elegans]	Drosophila elegans	25.2	25.2	1	1696	1	8867	XP_017129667.1
Select seq ref|XP_017129668.1|	microtubule-actin cross-linking factor 1 isoform X20 [Drosophila elegans]	Drosophila elegans	25.2	25.2	1	1696	1	8866	XP_017129668.1
Select seq ref|XP_017129669.1|	microtubule-actin cross-linking factor 1 isoform X21 [Drosophila elegans]	Drosophila elegans	25.2	25.2	1	1696	1	8861	XP_017129669.1
Select seq ref|XP_017129670.1|	microtubule-actin cross-linking factor 1 isoform X22 [Drosophila elegans]	Drosophila elegans	25.2	25.2	1	1696	1	8860	XP_017129670.1
Select seq ref|XP_017129671.1|	microtubule-actin cross-linking factor 1 isoform X23 [Drosophila elegans]	Drosophila elegans	25.2	25.2	1	1696	1	8858	XP_017129671.1
Select seq ref|XP_017129672.1|	microtubule-actin cross-linking factor 1 isoform X24 [Drosophila elegans]	Drosophila elegans	25.2	25.2	1	1696	1	8856	XP_017129672.1
Select seq ref|XP_017129673.1|	microtubule-actin cross-linking factor 1 isoform X25 [Drosophila elegans]	Drosophila elegans	25.2	25.2	1	1696	1	8853	XP_017129673.1
Select seq ref|XP_041566686.1|	microtubule-actin cross-linking factor 1 isoform X26 [Drosophila elegans]	Drosophila elegans	25.2	25.2	1	1696	1	8836	XP_041566686.1
Select seq ref|XP_017129676.1|	microtubule-actin cross-linking factor 1 isoform X27 [Drosophila elegans]	Drosophila elegans	25.2	25.2	1	1696	1	8832	XP_017129676.1
Select seq ref|XP_017129677.1|	microtubule-actin cross-linking factor 1 isoform X28 [Drosophila elegans]	Drosophila elegans	25.2	25.2	1	1696	1	8824	XP_017129677.1
Select seq ref|XP_017129697.1|	uncharacterized protein LOC108147573 isoform X46 [Drosophila elegans]	Drosophila elegans	25.2	25.2	1	1696	1	8818	XP_017129697.1
Select seq ref|XP_017129685.1|	microtubule-actin cross-linking factor 1 isoform X37 [Drosophila elegans]	Drosophila elegans	25.2	25.2	1	1696	1	8816	XP_017129685.1
Select seq ref|XP_017129686.1|	microtubule-actin cross-linking factor 1 isoform X38 [Drosophila elegans]	Drosophila elegans	25.2	25.2	1	1696	1	8814	XP_017129686.1
Select seq ref|XP_017129687.1|	microtubule-actin cross-linking factor 1 isoform X39 [Drosophila elegans]	Drosophila elegans	25.2	25.2	1	1696	1	8794	XP_017129687.1
Select seq ref|XP_041566692.1|	microtubule-actin cross-linking factor 1 isoform X29 [Drosophila elegans]	Drosophila elegans	25.2	25.2	1	1696	1	8782	XP_041566692.1
Select seq ref|XP_041566693.1|	microtubule-actin cross-linking factor 1 isoform X30 [Drosophila elegans]	Drosophila elegans	25.2	25.2	1	1696	1	8776	XP_041566693.1
Select seq ref|XP_017129678.1|	microtubule-actin cross-linking factor 1 isoform X31 [Drosophila elegans]	Drosophila elegans	25.2	25.2	1	1696	1	8770	XP_017129678.1
Select seq ref|XP_017129688.1|	microtubule-actin cross-linking factor 1 isoform X40 [Drosophila elegans]	Drosophila elegans	25.2	25.2	1	1696	1	8768	XP_017129688.1
Select seq ref|XP_041566694.1|	microtubule-actin cross-linking factor 1 isoform X32 [Drosophila elegans]	Drosophila elegans	25.2	25.2	1	1696	1	8756	XP_041566694.1
Select seq ref|XP_017129691.1|	microtubule-actin cross-linking factor 1 isoform X41 [Drosophila elegans]	Drosophila elegans	25.2	25.2	1	1696	1	8744	XP_017129691.1
Select seq ref|XP_017129693.1|	microtubule-actin cross-linking factor 1 isoform X42 [Drosophila elegans]	Drosophila elegans	25.2	25.2	1	1696	1	8702	XP_017129693.1
Select seq ref|XP_017129694.1|	microtubule-actin cross-linking factor 1 isoform X43 [Drosophila elegans]	Drosophila elegans	25.2	25.2	1	1696	1	8700	XP_017129694.1
Select seq ref|XP_017129695.1|	microtubule-actin cross-linking factor 1 isoform X44 [Drosophila elegans]	Drosophila elegans	25.2	25.2	1	1696	1	8697	XP_017129695.1
Select seq ref|XP_017129696.1|	microtubule-actin cross-linking factor 1 isoform X45 [Drosophila elegans]	Drosophila elegans	25.2	25.2	1	1696	1	8680	XP_017129696.1
Select seq ref|XP_012833163.1|	PREDICTED: uncharacterized protein LOC105954039 [Erythranthe guttata]	Erythranthe guttata	25.2	25.2	1	1701	1	1772	XP_012833163.1
Select seq ref|XP_012828650.1|	PREDICTED: uncharacterized protein LOC105949892 [Erythranthe guttata]	Erythranthe guttata	25.2	25.2	1	1701	1	1746	XP_012828650.1
Select seq ref|XP_012836183.1|	PREDICTED: uncharacterized protein LOC105956821 [Erythranthe guttata]	Erythranthe guttata	25.2	25.2	1	1701	1	1746	XP_012836183.1
Select seq ref|XP_012847487.1|	PREDICTED: uncharacterized protein LOC105967439 [Erythranthe guttata]	Erythranthe guttata	25.2	25.2	1	1701	1	1744	XP_012847487.1
Select seq ref|XP_012833285.1|	PREDICTED: uncharacterized protein LOC105954155 [Erythranthe guttata]	Erythranthe guttata	25.2	25.2	1	1701	1	1744	XP_012833285.1
Select seq ref|XP_012842418.1|	PREDICTED: uncharacterized protein LOC105962651 [Erythranthe guttata]	Erythranthe guttata	25.2	25.2	1	1701	1	1742	XP_012842418.1
Select seq ref|XP_012850074.1|	PREDICTED: uncharacterized protein LOC105969843 [Erythranthe guttata]	Erythranthe guttata	25.2	25.2	1	1701	1	1742	XP_012850074.1
Select seq ref|XP_012848275.1|	PREDICTED: uncharacterized protein LOC105968196 [Erythranthe guttata]	Erythranthe guttata	25.2	25.2	1	1701	1	1742	XP_012848275.1
Select seq ref|XP_012831113.1|	PREDICTED: uncharacterized protein LOC105952144 [Erythranthe guttata]	Erythranthe guttata	25.2	25.2	1	1702	1	1484	XP_012831113.1
Select seq ref|YP_007890650.1|	RNA polymerase subunit beta [Jakoba bahamiensis]	Jakoba bahamiensis	25.2	25.2	1	1702	1	1382	YP_007890650.1
Select seq ref|XP_045459876.1|	kinesin-related protein 4-like [Melitaea cinxia]	Melitaea cinxia	25.2	25.2	1	1699	1	2566	XP_045459876.1
Select seq emb|CAB0020921.1|	unnamed protein product [Nesidiocoris tenuis]	Nesidiocoris tenuis	25.2	25.2	1	1699	1	2877	CAB0020921.1
Select seq emb|CAB0016333.1|	unnamed protein product [Nesidiocoris tenuis]	Nesidiocoris tenuis	25.2	25.2	1	1699	1	2427	CAB0016333.1
Select seq emb|CAB0011070.1|	unnamed protein product [Nesidiocoris tenuis]	Nesidiocoris tenuis	25.2	25.2	1	1700	1	2228	CAB0011070.1
Select seq emb|CAB0016335.1|	unnamed protein product [Nesidiocoris tenuis]	Nesidiocoris tenuis	25.2	25.2	1	1700	1	1989	CAB0016335.1
Select seq emb|CAB0016930.1|	unnamed protein product [Nesidiocoris tenuis]	Nesidiocoris tenuis	25.2	25.2	1	1700	1	1976	CAB0016930.1
Select seq emb|CAB0015616.1|	unnamed protein product [Nesidiocoris tenuis]	Nesidiocoris tenuis	25.2	25.2	1	1700	1	1920	CAB0015616.1
Select seq emb|CAB0000714.1|	unnamed protein product [Nesidiocoris tenuis]	Nesidiocoris tenuis	25.2	25.2	1	1701	1	1883	CAB0000714.1
Select seq emb|CAB0018556.1|	unnamed protein product [Nesidiocoris tenuis]	Nesidiocoris tenuis	25.2	25.2	1	1701	1	1868	CAB0018556.1
Select seq emb|CAB0008807.1|	unnamed protein product [Nesidiocoris tenuis]	Nesidiocoris tenuis	25.2	25.2	1	1701	1	1862	CAB0008807.1
Select seq emb|CAB0010670.1|	unnamed protein product [Nesidiocoris tenuis]	Nesidiocoris tenuis	25.2	25.2	1	1701	1	1801	CAB0010670.1
Select seq ref|XP_001453872.1|	hypothetical protein [Paramecium tetraurelia strain d4-2]	Paramecium tetraurelia strain d4-2	25.2	25.2	1	1702	1	1409	XP_001453872.1
Select seq gb|ARS35923.1|	hypothetical protein CA264_11010 [Pontibacter actiniarum]	Pontibacter actiniarum	25.2	25.2	1	1701	1	1668	ARS35923.1
Select seq ref|WP_162912078.1|	C25 family cysteine peptidase [Pontibacter actiniarum]	Pontibacter actiniarum	25.2	25.2	1	1701	1	1662	WP_162912078.1
Select seq gb|MBW8323504.1|	hypothetical protein [Prolixibacteraceae bacterium]	Prolixibacteraceae bacterium	25.2	25.2	1	1702	1	1433	MBW8323504.1
Select seq gb|MBL7966632.1|	hypothetical protein [Prolixibacteraceae bacterium]	Prolixibacteraceae bacterium	25.2	25.2	1	1702	1	1432	MBL7966632.1
Select seq gb|MBN2772661.1|	hypothetical protein [Prolixibacteraceae bacterium]	Prolixibacteraceae bacterium	25.2	25.2	1	1702	1	1426	MBN2772661.1
Select seq gb|ETO26164.1|	ubiquitin protein ligase [Reticulomyxa filosa]	Reticulomyxa filosa	25.2	25.2	1	1700	1	2315	ETO26164.1
Select seq ref|WP_127699814.1|	response regulator [Rheinheimera riviphila]	Rheinheimera riviphila	25.2	25.2	1	1702	1	1402	WP_127699814.1
Select seq gb|OMJ30146.1|	Target of rapamycin [Smittium culicis]	Smittium culicis	25.2	25.2	1	1699	1	2572	OMJ30146.1
Select seq gb|OMJ20268.1|	Target of rapamycin [Smittium culicis]	Smittium culicis	25.2	25.2	1	1699	1	2434	OMJ20268.1
Select seq gb|OLY85598.1|	Phosphatidylinositol 3-kinase tor2 [Smittium mucronatum]	Smittium mucronatum	25.2	25.2	1	1699	1	2362	OLY85598.1
Select seq gb|KAF7241864.1|	Nebulin [Varanus komodoensis]	Varanus komodoensis	25.2	25.2	1	1698	1	3170	KAF7241864.1
Select seq ref|XP_044294043.1|	nebulin isoform X1 [Varanus komodoensis]	Varanus komodoensis	25.2	25.2	1	1698	1	3066	XP_044294043.1
Select seq ref|XP_044294045.1|	nebulin isoform X3 [Varanus komodoensis]	Varanus komodoensis	25.2	25.2	1	1699	1	3035	XP_044294045.1
Select seq ref|XP_044294044.1|	nebulin isoform X2 [Varanus komodoensis]	Varanus komodoensis	25.2	25.2	1	1699	1	3035	XP_044294044.1
Select seq ref|XP_044294046.1|	nebulin isoform X4 [Varanus komodoensis]	Varanus komodoensis	25.2	25.2	1	1699	1	3035	XP_044294046.1
Select seq ref|XP_044294047.1|	nebulin isoform X5 [Varanus komodoensis]	Varanus komodoensis	25.2	25.2	1	1699	1	3004	XP_044294047.1
Select seq ref|XP_044294048.1|	nebulin isoform X6 [Varanus komodoensis]	Varanus komodoensis	25.2	25.2	1	1699	1	2973	XP_044294048.1
Select seq ref|XP_044294050.1|	nebulin isoform X7 [Varanus komodoensis]	Varanus komodoensis	25.2	25.2	1	1699	1	2942	XP_044294050.1
Select seq ref|XP_044294051.1|	nebulin isoform X8 [Varanus komodoensis]	Varanus komodoensis	25.2	25.2	1	1699	1	2942	XP_044294051.1
Select seq ref|XP_044294052.1|	nebulin isoform X9 [Varanus komodoensis]	Varanus komodoensis	25.2	25.2	1	1699	1	2823	XP_044294052.1

## Sheet: D138Y
Select for downloading or viewing reports	Description	Scientific Name	Max Score	Total Score	Query Cover	E value	Per. Ident	Acc. Len	Accession
Select seq gb|KAE9535922.1|	hypothetical protein AGLY_007823 [Aphis glycines]	Aphis glycines	29.1	29.1	1	74	1	1953	KAE9535922.1
Select seq gb|OMJ16962.1|	putative E3 ubiquitin-protein ligase HERC4 [Smittium culicis]	Smittium culicis	29.1	29.1	1	74	1	1308	OMJ16962.1

## Sheet: P26S
Select for downloading or viewing reports	Description	Scientific Name	Max Score	Total Score	Query Cover	E value	Per. Ident	Acc. Len	Accession
Select seq gb|TDQ45902.1|	LVIVD repeat-containing protein [Permianibacter aggregans]	Permianibacter aggregans	25.2	25.2	1	1695	1	13667	TDQ45902.1
Select seq ref|WP_133592238.1|	Ig-like domain-containing protein [Permianibacter aggregans]	Permianibacter aggregans	25.2	25.2	1	1695	1	13504	WP_133592238.1
Select seq gb|KAF8057277.1|	NFXL2 [Scenedesmus sp. PABB004]	Scenedesmus sp. PABB004	25.2	25.2	1	1696	1	4742	KAF8057277.1
Select seq ref|XP_042212182.1|	low-density lipoprotein receptor-related protein 2-like isoform X1 [Homarus americanus]	Homarus americanus	25.2	25.2	1	1696	1	4456	XP_042212182.1
Select seq ref|XP_042212183.1|	low-density lipoprotein receptor-related protein 2-like isoform X2 [Homarus americanus]	Homarus americanus	25.2	25.2	1	1696	1	4453	XP_042212183.1
Select seq gb|RKP30202.1|	transcriptional activator leucine zipper [Metschnikowia bicuspidata]	Metschnikowia bicuspidata	25.2	25.2	1	1698	1	2585	RKP30202.1
Select seq ref|WP_224150196.1|	DUF5979 domain-containing protein [Comamonas odontotermitis]	Comamonas odontotermitis	25.2	25.2	1	1699	1	2031	WP_224150196.1
Select seq gb|MBB6577529.1|	putative repeat protein (TIGR01451 family) [Comamonas odontotermitis]	Comamonas odontotermitis	25.2	25.2	1	1699	1	2030	MBB6577529.1
Select seq ref|XP_012190611.1|	inositol polyphosphate phosphatase [Pseudozyma hubeiensis SY62]	Pseudozyma hubeiensis SY62	25.2	25.2	1	1700	1	1726	XP_012190611.1

[truncated: 45 more sheets: T20N, L18F, A701V, D215G, D80A, R408S, D405N, T376A, V213G, G142D, T19I, D1118H, A67V, T95I, G339D, S371P, S371F, S373P, S375F, K417N …]
