# Supplementary material for: The human microbiota is a beneficial reservoir for SARS-CoV-2 mutations
Source: mBio. 2024 Mar 26;15(5):e03187-23. doi: 10.1128/mbio.03187-23 (PMC11237538; doi:10.1128/mbio.03187-23)
Supplement: Table S3-2 — Original data for HFs on envelope protein,. [file mbio.03187-23-s0004.xlsx]

## Sheet: T9I
Select for downloading or viewing reports	Description	Scientific Name	Max Score	Total Score	Query Cover	E value	Per. Ident	Acc. Len	Accession
Select seq gb|MCB9922878.1|	autotransporter-associated beta strand repeat-containing protein [Planctomycetaceae bacterium]	Planctomycetaceae bacterium	24.4	24.4	1	3413	1	16517	MCB9922878.1
Select seq gb|MBI1870652.1|	AAA family ATPase [Chlamydiae bacterium]	Chlamydiae bacterium	24.4	24.4	1	3415	1	5318	MBI1870652.1
Select seq gb|MBO7712207.1|	hypothetical protein [Methanobrevibacter sp.]	Methanobrevibacter sp.	24.4	24.4	1	3417	1	3616	MBO7712207.1
Select seq ref|WP_155568067.1|	hemagglutinin repeat-containing protein [Commensalibacter sp. ESL0367]	Commensalibacter sp. ESL0367	24.4	24.4	1	3417	1	3646	WP_155568067.1
Select seq ref|WP_242824634.1|	cyclic beta 1-2 glucan synthetase [Clostridium tyrobutyricum]	Clostridium tyrobutyricum	24.4	24.4	1	3418	1	2843	WP_242824634.1
Select seq gb|ANP70910.1|	cyclic beta 1-2 glucan synthetase [Clostridium tyrobutyricum]	Clostridium tyrobutyricum	24.4	24.4	1	3418	1	2877	ANP70910.1
Select seq ref|WP_217815002.1|	cyclic beta 1-2 glucan synthetase [Clostridium tyrobutyricum]	Clostridium tyrobutyricum	24.4	24.4	1	3418	1	2878	WP_217815002.1
Select seq ref|WP_217817796.1|	cyclic beta 1-2 glucan synthetase [Clostridium tyrobutyricum]	Clostridium tyrobutyricum	24.4	24.4	1	3418	1	2878	WP_217817796.1
Select seq ref|WP_217821754.1|	cyclic beta 1-2 glucan synthetase [Clostridium tyrobutyricum]	Clostridium tyrobutyricum	24.4	24.4	1	3418	1	2878	WP_217821754.1
Select seq ref|WP_217819235.1|	cyclic beta 1-2 glucan synthetase [Clostridium tyrobutyricum]	Clostridium tyrobutyricum	24.4	24.4	1	3418	1	2878	WP_217819235.1
Select seq ref|WP_080629782.1|	cyclic beta 1-2 glucan synthetase [Clostridium tyrobutyricum]	Clostridium tyrobutyricum	24.4	24.4	1	3418	1	2878	WP_080629782.1
Select seq ref|WP_136711077.1|	cyclic beta 1-2 glucan synthetase [Clostridium tyrobutyricum]	Clostridium tyrobutyricum	24.4	24.4	1	3418	1	2878	WP_136711077.1
Select seq ref|WP_147565218.1|	cyclic beta 1-2 glucan synthetase [Clostridium tyrobutyricum]	Clostridium tyrobutyricum	24.4	24.4	1	3418	1	2878	WP_147565218.1
Select seq ref|WP_217810640.1|	cyclic beta 1-2 glucan synthetase [Clostridium tyrobutyricum]	Clostridium tyrobutyricum	24.4	24.4	1	3418	1	2878	WP_217810640.1
Select seq ref|WP_217828427.1|	cyclic beta 1-2 glucan synthetase [Clostridium tyrobutyricum]	Clostridium tyrobutyricum	24.4	24.4	1	3418	1	2878	WP_217828427.1
Select seq ref|WP_232349955.1|	hemagglutinin repeat-containing protein [unclassified Commensalibacter]	unclassified Commensalibacter	24.4	24.4	1	3418	1	2966	WP_232349955.1
Select seq gb|MBI0065449.1|	hemagglutinin repeat-containing protein [Commensalibacter sp. M0134]	Commensalibacter sp. M0134	24.4	24.4	1	3418	1	2975	MBI0065449.1
Select seq gb|MBI0081065.1|	hemagglutinin repeat-containing protein [Commensalibacter sp. M0407]	Commensalibacter sp. M0407	24.4	24.4	1	3418	1	2977	MBI0081065.1
Select seq ref|WP_247081119.1|	DUF4214 domain-containing protein [Marivita sp. S6314]	Marivita sp. S6314	24.4	24.4	1	3423	1	1620	WP_247081119.1
Select seq ref|XP_015815016.1|	PREDICTED: kinesin-like protein KIF21B isoform X5 [Nothobranchius furzeri]	Nothobranchius furzeri	24.4	24.4	1	3423	1	1664	XP_015815016.1
Select seq ref|XP_015815015.1|	PREDICTED: kinesin-like protein KIF21B isoform X4 [Nothobranchius furzeri]	Nothobranchius furzeri	24.4	24.4	1	3423	1	1677	XP_015815015.1
Select seq ref|XP_015815014.1|	PREDICTED: kinesin-like protein KIF21B isoform X3 [Nothobranchius furzeri]	Nothobranchius furzeri	24.4	24.4	1	3423	1	1681	XP_015815014.1
Select seq ref|XP_015815013.1|	PREDICTED: kinesin-like protein KIF21B isoform X2 [Nothobranchius furzeri]	Nothobranchius furzeri	24.4	24.4	1	3423	1	1693	XP_015815013.1
Select seq ref|XP_015815011.1|	PREDICTED: kinesin-like protein KIF21B isoform X1 [Nothobranchius furzeri]	Nothobranchius furzeri	24.4	24.4	1	3423	1	1694	XP_015815011.1
Select seq tpg|DAH18414.1|	TPA: MAG TPA: minor tail protein [Siphoviridae sp.]	Siphoviridae sp.	24.4	24.4	1	3423	1	1711	DAH18414.1
Select seq ref|WP_167599270.1|	choice-of-anchor I family protein [Chlorobaculum sp. 24CR]	Chlorobaculum sp. 24CR	24.4	24.4	1	3424	1	1483	WP_167599270.1
Select seq emb|CAH1761431.1|	3424_t:CDS:10 [Claroideoglomus sp. SA101]	Claroideoglomus sp. SA101	24.4	24.4	1	3424	1	1488	CAH1761431.1
Select seq gb|RXK84656.1|	hypothetical protein EST62_09075 [Chlorobaculum sp. 24CR]	Chlorobaculum sp. 24CR	24.4	24.4	1	3424	1	1498	RXK84656.1
Select seq ref|WP_235000946.1|	SDR family NAD(P)-dependent oxidoreductase [Marinactinospora thermotolerans]	Marinactinospora thermotolerans	24.4	24.4	1	3424	1	1552	WP_235000946.1
Select seq emb|SKA09082.1|	Acyl transferase domain-containing protein [Marinactinospora thermotolerans DSM 45154]	Marinactinospora thermotolerans DSM 45154	24.4	24.4	1	3424	1	1569	SKA09082.1
Select seq ref|XP_038622450.1|	oxygen-regulated protein 1 [Tachyglossus aculeatus]	Tachyglossus aculeatus	24.4	24.4	1	3424	1	1575	XP_038622450.1
Select seq gb|OAE19046.1|	hypothetical protein AXG93_2839s1420 [Marchantia polymorpha subsp. ruderalis]	Marchantia polymorpha subsp. ruderalis	24.4	24.4	1	3425	1	1435	OAE19046.1
Select seq gb|MBR0464248.1|	FecR domain-containing protein [Clostridia bacterium]	Clostridia bacterium	24.4	24.4	1	3426	1	1314	MBR0464248.1
Select seq gb|RKF71666.1|	putative signal transducer protein [Golovinomyces cichoracearum]	Golovinomyces cichoracearum	24.4	24.4	1	3426	1	1320	RKF71666.1
Select seq ref|WP_155571904.1|	hemagglutinin repeat-containing protein [Commensalibacter sp. ESL0392]	Commensalibacter sp. ESL0392	24.4	24.4	1	3426	1	1333	WP_155571904.1
Select seq ref|XP_020790184.1|	myosin-9-like [Boleophthalmus pectinirostris]	Boleophthalmus pectinirostris	24.4	24.4	1	3427	1	1238	XP_020790184.1
Select seq ref|WP_193198995.1|	hypothetical protein [Nostoc sp. MG11]	Nostoc sp. MG11	24.4	24.4	1	3428	1	1129	WP_193198995.1
Select seq gb|MBX3461042.1|	helicase [Planctomycetes bacterium]	Planctomycetes bacterium	24.4	24.4	1	3428	1	1133	MBX3461042.1
Select seq gb|MBR5878121.1|	autotransporter domain-containing protein [Akkermansia sp.]	Akkermansia sp.	24.4	24.4	1	3428	1	1135	MBR5878121.1
Select seq ref|XP_028815650.1|	pro-epidermal growth factor isoform X4 [Denticeps clupeoides]	Denticeps clupeoides	24.4	24.4	1	3428	1	1137	XP_028815650.1
Select seq ref|XP_028815649.1|	pro-epidermal growth factor isoform X3 [Denticeps clupeoides]	Denticeps clupeoides	24.4	24.4	1	3428	1	1140	XP_028815649.1
Select seq gb|NLZ61744.1|	transcription-repair coupling factor [Acholeplasmataceae bacterium]	Acholeplasmataceae bacterium	24.4	24.4	1	3428	1	1156	NLZ61744.1
Select seq ref|XP_004833833.1|	hypothetical protein BEWA_044230 [Theileria equi strain WA]	Theileria equi strain WA	24.4	24.4	1	3428	1	1158	XP_004833833.1
Select seq ref|XP_028815648.1|	pro-epidermal growth factor isoform X2 [Denticeps clupeoides]	Denticeps clupeoides	24.4	24.4	1	3428	1	1167	XP_028815648.1
Select seq ref|WP_122123544.1|	hemagglutinin repeat-containing protein [Commensalibacter sp. AMU001]	Commensalibacter sp. AMU001	24.4	24.4	1	3428	1	1170	WP_122123544.1
Select seq ref|XP_028815644.1|	pro-epidermal growth factor isoform X1 [Denticeps clupeoides]	Denticeps clupeoides	24.4	24.4	1	3428	1	1178	XP_028815644.1
Select seq gb|MBN2030362.1|	FtsX-like permease family protein [bacterium]	bacterium	24.4	24.4	1	3429	1	1096	MBN2030362.1
Select seq gb|MUG09081.1|	hypothetical protein [Commensalibacter sp. ESL0366]	Commensalibacter sp. ESL0366	24.4	24.4	1	3429	1	1096	MUG09081.1
Select seq gb|KAF8040546.1|	hypothetical protein BT93_B2696 [Corymbia citriodora subsp. variegata]	Corymbia citriodora subsp. variegata	24.4	24.4	1	3430	1	1021	KAF8040546.1
Select seq ref|WP_235707491.1|	MlaD family protein [Acuticoccus sp. M5D2P5]	Acuticoccus sp. M5D2P5	24.4	24.4	1	3430	1	1038	WP_235707491.1
Select seq ref|XP_043689391.1|	soluble starch synthase 3, chloroplastic/amyloplastic-like [Telopea speciosissima]	Telopea speciosissima	24.4	24.4	1	3430	1	1040	XP_043689391.1
Select seq gb|MBN2685421.1|	ABC transporter permease [Pontiellaceae bacterium]	Pontiellaceae bacterium	24.4	24.4	1	3430	1	1043	MBN2685421.1
Select seq gb|MBT4917138.1|	efflux RND transporter permease subunit [Candidatus Peregrinibacteria bacterium]	Candidatus Peregrinibacteria bacterium	24.4	24.4	1	3430	1	1055	MBT4917138.1
Select seq gb|RIA94853.1|	hypothetical protein C1645_817440 [Glomus cerebriforme]	Glomus cerebriforme	24.4	24.4	1	3431	1	978	RIA94853.1
Select seq ref|WP_026809034.1|	amidohydrolase family protein [Arenibacter latericius]	Arenibacter latericius	24.4	24.4	1	3431	1	983	WP_026809034.1
Select seq gb|RCN50246.1|	Ulp1 protease family, catalytic domain protein [Ancylostoma caninum]	Ancylostoma caninum	24.4	24.4	1	3431	1	986	RCN50246.1
Select seq gb|MBW0476948.1|	hypothetical protein [Austropuccinia psidii MF-1]	Austropuccinia psidii MF-1	24.4	24.4	1	3432	1	932	MBW0476948.1
Select seq ref|WP_087322414.1|	DEAD/DEAH box helicase [Olsenella sp. An290]	Olsenella sp. An290	24.4	24.4	1	3435	1	792	WP_087322414.1
Select seq tpg|HIY79883.1|	TPA: DEAD/DEAH box helicase [Candidatus Olsenella excrementavium]	Candidatus Olsenella excrementavium	24.4	24.4	1	3435	1	794	HIY79883.1
Select seq ref|WP_087227471.1|	DEAD/DEAH box helicase [Olsenella sp. An270]	Olsenella sp. An270	24.4	24.4	1	3435	1	794	WP_087227471.1
Select seq ref|WP_204813020.1|	DEAD/DEAH box helicase [Olsenella uli]	Olsenella uli	24.4	24.4	1	3435	1	794	WP_204813020.1
Select seq gb|MBE5023598.1|	DEAD/DEAH box helicase [Thermophilibacter gallinarum]	Thermophilibacter gallinarum	24.4	24.4	1	3435	1	794	MBE5023598.1
Select seq ref|WP_123103567.1|	DNA topoisomerase (ATP-hydrolyzing) subunit B [Acidithiobacillus sulfuriphilus]	Acidithiobacillus sulfuriphilus	24.4	24.4	1	3435	1	802	WP_123103567.1
Select seq gb|KAF0191751.1|	DNA gyrase subunit B [Gammaproteobacteria bacterium]	Gammaproteobacteria bacterium	24.4	24.4	1	3435	1	805	KAF0191751.1
Select seq tpg|HBY55468.1|	TPA: DNA topoisomerase (ATP-hydrolyzing) subunit B [Coxiellaceae bacterium]	Coxiellaceae bacterium	24.4	24.4	1	3435	1	806	HBY55468.1
Select seq ref|WP_028990100.1|	DNA topoisomerase (ATP-hydrolyzing) subunit B [Thermithiobacillus tepidarius]	Thermithiobacillus tepidarius	24.4	24.4	1	3435	1	806	WP_028990100.1
Select seq ref|WP_236132440.1|	DUF5686 and carboxypeptidase regulatory-like domain-containing protein [Gillisia sp. M10.2A]	Gillisia sp. M10.2A	24.4	24.4	1	3435	1	822	WP_236132440.1
Select seq ref|WP_048035057.1|	hypothetical protein [Brevibacillus brevis]	Brevibacillus brevis	24.4	24.4	1	3436	1	764	WP_048035057.1
Select seq tpg|HIZ17969.1|	TPA: DEAD/DEAH box helicase [Candidatus Olsenella stercoravium]	Candidatus Olsenella stercoravium	24.4	24.4	1	3436	1	784	HIZ17969.1
Select seq tpg|HJB48621.1|	TPA: DEAD/DEAH box helicase [Candidatus Olsenella excrementigallinarum]	Candidatus Olsenella excrementigallinarum	24.4	24.4	1	3436	1	786	HJB48621.1
Select seq ref|WP_134788088.1|	leucine-rich repeat domain-containing protein [Leptospira santarosai]	Leptospira santarosai	24.4	24.4	1	3436	1	786	WP_134788088.1
Select seq ref|WP_075576040.1|	DEAD/DEAH box helicase [Olsenella timonensis]	Olsenella timonensis	24.4	24.4	1	3436	1	786	WP_075576040.1
Select seq gb|KAG6769863.1|	hypothetical protein POTOM_025529 [Populus tomentosa]	Populus tomentosa	24.4	24.4	1	3437	1	736	KAG6769863.1
Select seq ref|WP_013533752.1|	methyl-accepting chemotaxis protein [Pseudoxanthomonas suwonensis]	Pseudoxanthomonas suwonensis	24.4	24.4	1	3437	1	750	WP_013533752.1
Select seq ref|XP_015406197.1|	uncharacterized protein ANOM_006377 [Aspergillus nomiae NRRL 13137]	Aspergillus nomiae NRRL 13137	24.4	24.4	1	3438	1	724	XP_015406197.1
Select seq gb|TAM09203.1|	hypothetical protein EPN63_13555 [Sinobacteraceae bacterium]	Sinobacteraceae bacterium	24.4	24.4	1	3439	1	683	TAM09203.1
Select seq ref|XP_031822291.1|	soluble lamin-associated protein of 75 kDa isoform X1 [Sarcophilus harrisii]	Sarcophilus harrisii	24.4	24.4	1	3439	1	684	XP_031822291.1
Select seq ref|WP_088053192.1|	ATP-binding protein [Virgibacillus dakarensis]	Virgibacillus dakarensis	24.4	24.4	1	3439	1	696	WP_088053192.1
Select seq gb|NWZ41444.1|	MYBPP protein [Brachypodius atriceps]	Brachypodius atriceps	24.4	24.4	1	3440	1	656	NWZ41444.1
Select seq gb|OBZ11917.1|	hypothetical protein A8L34_16495 [Bacillus sp. FJAT-27264]	Bacillus sp. FJAT-27264	24.4	24.4	1	3440	1	659	OBZ11917.1
Select seq gb|PKP02479.1|	hypothetical protein CVU14_03435 [Bacteroidetes bacterium HGW-Bacteroidetes-9]	Bacteroidetes bacterium HGW-Bacteroidetes-9	24.4	24.4	1	3440	1	663	PKP02479.1
Select seq gb|NWJ49187.1|	PD40 domain-containing protein [Chloroflexi bacterium]	Chloroflexi bacterium	24.4	24.4	1	3440	1	667	NWJ49187.1
Select seq ref|XP_023351590.1|	soluble lamin-associated protein of 75 kDa isoform X2 [Sarcophilus harrisii]	Sarcophilus harrisii	24.4	24.4	1	3440	1	675	XP_023351590.1
Select seq tpg|HES98009.1|	TPA: hypothetical protein [Candidatus Dadabacteria bacterium]	Candidatus Dadabacteria bacterium	24.4	24.4	1	3441	1	631	HES98009.1
Select seq gb|MBG0825438.1|	S8 family serine peptidase [Planomonospora sp. ID91781]	Planomonospora sp. ID91781	24.4	24.4	1	3441	1	640	MBG0825438.1
Select seq gb|KAB5592009.1|	DEAD-box ATP-dependent RNA helicase [Ceratobasidium theobromae]	Ceratobasidium theobromae	24.4	24.4	1	3441	1	642	KAB5592009.1
Select seq ref|WP_068897683.1|	S8 family serine peptidase [Planomonospora sphaerica]	Planomonospora sphaerica	24.4	24.4	1	3441	1	644	WP_068897683.1
Select seq gb|MBM4447183.1|	indolepyruvate ferredoxin oxidoreductase [Chloroflexi bacterium]	Chloroflexi bacterium	24.4	24.4	1	3441	1	645	MBM4447183.1
Select seq gb|MBM3120090.1|	indolepyruvate ferredoxin oxidoreductase [Chloroflexi bacterium]	Chloroflexi bacterium	24.4	24.4	1	3441	1	645	MBM3120090.1
Select seq gb|MBM3155042.1|	indolepyruvate ferredoxin oxidoreductase [Chloroflexi bacterium]	Chloroflexi bacterium	24.4	24.4	1	3441	1	645	MBM3155042.1
Select seq gb|MBE9488337.1|	LTA synthase family protein [Bacteroidetes bacterium]	Bacteroidetes bacterium	24.4	24.4	1	3441	1	649	MBE9488337.1
Select seq tpg|HAE44073.1|	TPA: hypothetical protein [Lachnospiraceae bacterium]	Lachnospiraceae bacterium	24.4	24.4	1	3442	1	615	HAE44073.1
Select seq gb|UEK51586.1|	nubbin-like protein 1 [Parasacculina yatsui]	Parasacculina yatsui	24.4	24.4	1	3443	1	597	UEK51586.1
Select seq gb|MBP6945352.1|	M3 family oligoendopeptidase [Patescibacteria group bacterium]	Patescibacteria group bacterium	24.4	24.4	1	3443	1	598	MBP6945352.1
Select seq emb|CDC01215.1|	uncharacterized protein BN659_00229 [Bacteroides sp. CAG:443]	Bacteroides sp. CAG:443	24.4	24.4	1	3443	1	599	CDC01215.1
Select seq ref|WP_110838203.1|	sensor histidine kinase [Paenibacillus flagellatus]	Paenibacillus flagellatus	24.4	24.4	1	3443	1	605	WP_110838203.1
Select seq gb|UEK51588.1|	nubbin-like protein 3 [Parasacculina yatsui]	Parasacculina yatsui	24.4	24.4	1	3444	1	579	UEK51588.1
Select seq ref|WP_002561756.1|	tetratricopeptide repeat protein [Bacteroides]	Bacteroides	24.4	24.4	1	3444	1	580	WP_002561756.1
Select seq gb|MBD9112903.1|	hypothetical protein [Bacteroides nordii]	Bacteroides nordii	24.4	24.4	1	3444	1	580	MBD9112903.1
Select seq ref|WP_007484910.1|	tetratricopeptide repeat protein [Bacteroides nordii]	Bacteroides nordii	24.4	24.4	1	3444	1	580	WP_007484910.1
Select seq ref|WP_234130471.1|	hypothetical protein [Bacteroides nordii]	Bacteroides nordii	24.4	24.4	1	3444	1	580	WP_234130471.1
Select seq ref|WP_217738982.1|	tetratricopeptide repeat protein [Bacteroides salyersiae]	Bacteroides salyersiae	24.4	24.4	1	3444	1	580	WP_217738982.1
Select seq ref|WP_055295498.1|	tetratricopeptide repeat protein [Bacteroides salyersiae]	Bacteroides salyersiae	24.4	24.4	1	3444	1	580	WP_055295498.1
Select seq emb|CCY48700.1|	uncharacterized protein BN523_01658 [Bacteroides sp. CAG:189]	Bacteroides sp. CAG:189	24.4	24.4	1	3444	1	580	CCY48700.1
Select seq gb|KAI0635752.1|	hypothetical protein C8Q77DRAFT_1155516 [Trametes polyzona]	Trametes polyzona	24.4	24.4	1	3444	1	581	KAI0635752.1
Select seq ref|WP_221658093.1|	hypothetical protein [Bacteroides salyersiae]	Bacteroides salyersiae	24.4	24.4	1	3444	1	582	WP_221658093.1
Select seq gb|MAM81800.1|	sodium:solute symporter [Gammaproteobacteria bacterium]	Gammaproteobacteria bacterium	24.4	24.4	1	3444	1	585	MAM81800.1
Select seq gb|PZP14132.1|	Na/Pi cotransporter family protein [Aliarcobacter butzleri]	Aliarcobacter butzleri	24.4	24.4	1	3444	1	587	PZP14132.1
Select seq ref|XP_026463151.1|	protein nubbin-like [Ctenocephalides felis]	Ctenocephalides felis	24.4	24.4	1	3445	1	559	XP_026463151.1
Select seq gb|KAF0892306.1|	hypothetical protein E2562_014867 [Oryza meyeriana var. granulata]	Oryza meyeriana var. granulata	24.4	24.4	1	3445	1	559	KAF0892306.1
Select seq gb|MBA0775607.1|	hypothetical protein [Gossypium trilobum]	Gossypium trilobum	24.4	24.4	1	3445	1	561	MBA0775607.1
Select seq ref|XP_023766287.1|	laccase-15 [Lactuca sativa]	Lactuca sativa	24.4	24.4	1	3445	1	561	XP_023766287.1
Select seq ref|XP_017636356.1|	PREDICTED: laccase-14-like [Gossypium arboreum]	Gossypium arboreum	24.4	24.4	1	3445	1	563	XP_017636356.1
Select seq gb|MBA0837321.1|	hypothetical protein [Gossypium armourianum]	Gossypium armourianum	24.4	24.4	1	3445	1	563	MBA0837321.1
Select seq gb|KAB2030824.1|	hypothetical protein ES319_D05G260100v1 [Gossypium barbadense]	Gossypium barbadense	24.4	24.4	1	3445	1	563	KAB2030824.1
Select seq gb|PPS11753.1|	hypothetical protein GOBAR_AA08898 [Gossypium barbadense]	Gossypium barbadense	24.4	24.4	1	3445	1	563	PPS11753.1
Select seq gb|KAB2083347.1|	hypothetical protein ES319_A05G260300v1 [Gossypium barbadense]	Gossypium barbadense	24.4	24.4	1	3445	1	563	KAB2083347.1
Select seq gb|MBA0746105.1|	hypothetical protein [Gossypium gossypioides]	Gossypium gossypioides	24.4	24.4	1	3445	1	563	MBA0746105.1
Select seq ref|XP_016751111.2|	laccase-14-like [Gossypium hirsutum]	Gossypium hirsutum	24.4	24.4	1	3445	1	563	XP_016751111.2
Select seq ref|XP_016698291.2|	laccase-15-like [Gossypium hirsutum]	Gossypium hirsutum	24.4	24.4	1	3445	1	563	XP_016698291.2
Select seq gb|MBA0659581.1|	hypothetical protein [Gossypium klotzschianum]	Gossypium klotzschianum	24.4	24.4	1	3445	1	563	MBA0659581.1
Select seq gb|MBA0721032.1|	hypothetical protein [Gossypium laxum]	Gossypium laxum	24.4	24.4	1	3445	1	563	MBA0721032.1
Select seq gb|TYI83079.1|	hypothetical protein E1A91_D05G266300v1 [Gossypium mustelinum]	Gossypium mustelinum	24.4	24.4	1	3445	1	563	TYI83079.1
Select seq ref|XP_012446307.1|	PREDICTED: laccase-15-like [Gossypium raimondii]	Gossypium raimondii	24.4	24.4	1	3445	1	563	XP_012446307.1
Select seq gb|TYI28849.1|	hypothetical protein ES332_A05G273300v1 [Gossypium tomentosum]	Gossypium tomentosum	24.4	24.4	1	3445	1	563	TYI28849.1
Select seq gb|TYH72713.1|	hypothetical protein ES332_D05G274100v1 [Gossypium tomentosum]	Gossypium tomentosum	24.4	24.4	1	3445	1	563	TYH72713.1
Select seq gb|MBA0808510.1|	hypothetical protein [Gossypium harknessii]	Gossypium harknessii	24.4	24.4	1	3445	1	564	MBA0808510.1
Select seq emb|CAB4103502.1|	unnamed protein product [Lactuca saligna]	Lactuca saligna	24.4	24.4	1	3445	1	568	CAB4103502.1
Select seq gb|MBH1980989.1|	response regulator [Burkholderiales bacterium]	Burkholderiales bacterium	24.4	24.4	1	3445	1	570	MBH1980989.1
Select seq ref|WP_141171500.1|	ATP-binding protein [Janthinobacterium tructae]	Janthinobacterium tructae	24.4	24.4	1	3445	1	570	WP_141171500.1
Select seq gb|MCF8097527.1|	indolepyruvate ferredoxin oxidoreductase [Desulfarculaceae bacterium]	Desulfarculaceae bacterium	24.4	24.4	1	3446	1	541	MCF8097527.1
Select seq ref|WP_122788734.1|	chaperonin GroEL [Intestinibacillus sp. Marseille-P6563]	Intestinibacillus sp. Marseille-P6563	24.4	24.4	1	3446	1	541	WP_122788734.1
Select seq ref|XP_037535020.1|	kinesin-like protein KIF21B [Nematolebias whitei]	Nematolebias whitei	24.4	24.4	1	3446	1	547	XP_037535020.1
Select seq gb|MBQ8288885.1|	chaperonin GroEL [Clostridia bacterium]	Clostridia bacterium	24.4	24.4	1	3446	1	549	MBQ8288885.1
Select seq gb|MBQ8382330.1|	chaperonin GroEL [Clostridia bacterium]	Clostridia bacterium	24.4	24.4	1	3446	1	549	MBQ8382330.1
Select seq gb|MBA0808509.1|	hypothetical protein [Gossypium harknessii]	Gossypium harknessii	24.4	24.4	1	3447	1	526	MBA0808509.1
Select seq gb|MBA0866970.1|	hypothetical protein [Gossypium schwendimanii]	Gossypium schwendimanii	24.4	24.4	1	3447	1	526	MBA0866970.1
Select seq gb|MBA0775606.1|	hypothetical protein [Gossypium trilobum]	Gossypium trilobum	24.4	24.4	1	3447	1	526	MBA0775606.1
Select seq gb|MBA0837320.1|	hypothetical protein [Gossypium armourianum]	Gossypium armourianum	24.4	24.4	1	3447	1	527	MBA0837320.1
Select seq gb|KFZ03338.1|	hypothetical protein V501_09385 [Pseudogymnoascus sp. VKM F-4519 (FW-2642)]	Pseudogymnoascus sp. VKM F-4519 (FW-2642)	24.4	24.4	1	3447	1	527	KFZ03338.1
Select seq ref|WP_234602509.1|	T9SS type A sorting domain-containing protein [Dyadobacter sp. LJ53]	Dyadobacter sp. LJ53	24.4	24.4	1	3447	1	531	WP_234602509.1
Select seq gb|KPJ58064.1|	hypothetical protein AMJ42_04005 [Deltaproteobacteria bacterium DG_8]	Deltaproteobacteria bacterium DG_8	24.4	24.4	1	3447	1	537	KPJ58064.1
Select seq gb|MCB1870376.1|	phosphoenolpyruvate mutase [Gammaproteobacteria bacterium]	Gammaproteobacteria bacterium	24.4	24.4	1	3447	1	537	MCB1870376.1
Select seq gb|KAG8493765.1|	hypothetical protein CXB51_011174 [Gossypium anomalum]	Gossypium anomalum	24.4	24.4	1	3447	1	537	KAG8493765.1
Select seq gb|MBO5988284.1|	hypothetical protein [Paludibacteraceae bacterium]	Paludibacteraceae bacterium	24.4	24.4	1	3447	1	538	MBO5988284.1
Select seq gb|MBO6024652.1|	hypothetical protein [Bacteroidales bacterium]	Bacteroidales bacterium	24.4	24.4	1	3447	1	539	MBO6024652.1
Select seq gb|KAG9603843.1|	MFS general substrate transporter [Aureobasidium melanogenum]	Aureobasidium melanogenum	24.4	24.4	1	3448	1	511	KAG9603843.1
Select seq gb|MBI2411549.1|	sigma-70 family RNA polymerase sigma factor [Candidatus Kerfeldbacteria bacterium]	Candidatus Kerfeldbacteria bacterium	24.4	24.4	1	3448	1	511	MBI2411549.1
Select seq gb|KAH7920091.1|	MFS general substrate transporter [Leucogyrophana mollusca]	Leucogyrophana mollusca	24.4	24.4	1	3448	1	513	KAH7920091.1
Select seq gb|PPR97807.1|	hypothetical protein GOBAR_AA22849 [Gossypium barbadense]	Gossypium barbadense	24.4	24.4	1	3448	1	516	PPR97807.1
Select seq ref|WP_150250415.1|	hypothetical protein [Nocardiopsis deserti]	Nocardiopsis deserti	24.4	24.4	1	3448	1	519	WP_150250415.1
Select seq gb|KAH0348149.1|	MFS general substrate transporter [Aureobasidium melanogenum]	Aureobasidium melanogenum	24.4	24.4	1	3448	1	521	KAH0348149.1
Select seq gb|MBQ2644268.1|	fibronectin type III domain-containing protein [bacterium]	bacterium	24.4	24.4	1	3448	1	521	MBQ2644268.1
Select seq ref|XP_028085653.1|	ankyrin repeat-containing protein ITN1-like [Camellia sinensis]	Camellia sinensis	24.4	24.4	1	3448	1	525	XP_028085653.1
Select seq gb|MBA0837322.1|	hypothetical protein [Gossypium armourianum]	Gossypium armourianum	24.4	24.4	1	3448	1	525	MBA0837322.1
Select seq gb|KAF3053325.1|	hypothetical protein E8E11_010959 [Didymella keratinophila]	Didymella keratinophila	24.4	24.4	1	3449	1	500	KAF3053325.1
Select seq ref|WP_217842611.1|	phage tail sheath subtilisin-like domain-containing protein [Pseudomonas fakonensis]	Pseudomonas fakonensis	24.4	24.4	1	3449	1	500	WP_217842611.1
Select seq gb|MAX45248.1|	hypothetical protein [Euryarchaeota archaeon]	Euryarchaeota archaeon	24.4	24.4	1	3449	1	506	MAX45248.1
Select seq gb|MBM3148700.1|	indolepyruvate ferredoxin oxidoreductase [Chloroflexi bacterium]	Chloroflexi bacterium	24.4	24.4	1	3449	1	507	MBM3148700.1
Select seq ref|WP_185347977.1|	GW domain-containing glycosaminoglycan-binding protein [Listeria immobilis]	Listeria immobilis	24.4	24.4	1	3449	1	508	WP_185347977.1
Select seq ref|WP_185398135.1|	GW domain-containing glycosaminoglycan-binding protein [Listeria immobilis]	Listeria immobilis	24.4	24.4	1	3449	1	508	WP_185398135.1
Select seq ref|WP_185381314.1|	GW domain-containing glycosaminoglycan-binding protein [Listeria immobilis]	Listeria immobilis	24.4	24.4	1	3449	1	508	WP_185381314.1
Select seq gb|MBN1512456.1|	trigger factor [Phycisphaerae bacterium]	Phycisphaerae bacterium	24.4	24.4	1	3449	1	509	MBN1512456.1
Select seq gb|MAQ14344.1|	radical SAM protein [Sandaracinus sp.]	Sandaracinus sp.	24.4	24.4	1	3449	1	510	MAQ14344.1
Select seq ref|WP_026010255.1|	MCP four helix bundle domain-containing protein [Pseudoxanthomonas sp. GW2]	Pseudoxanthomonas sp. GW2	24.4	24.4	1	3450	1	486	WP_026010255.1
Select seq gb|MCB1740933.1|	sulfatase-like hydrolase/transferase [Gammaproteobacteria bacterium]	Gammaproteobacteria bacterium	24.4	24.4	1	3450	1	487	MCB1740933.1
Select seq gb|MBA0566266.1|	hypothetical protein [Gossypium lobatum]	Gossypium lobatum	24.4	24.4	1	3450	1	487	MBA0566266.1
Select seq ref|WP_157726352.1|	hypothetical protein [Imhoffiella purpurea]	Imhoffiella purpurea	24.4	24.4	1	3450	1	487	WP_157726352.1
Select seq ref|WP_234657750.1|	T9SS type A sorting domain-containing protein [Dyadobacter sp. LJ419]	Dyadobacter sp. LJ419	24.4	24.4	1	3450	1	488	WP_234657750.1
Select seq tpg|HJA29763.1|	TPA: hypothetical protein [Candidatus Olsenella pullicola]	Candidatus Olsenella pullicola	24.4	24.4	1	3450	1	489	HJA29763.1
Select seq gb|KAH7912566.1|	major facilitator superfamily domain-containing protein [Hygrophoropsis aurantiaca]	Hygrophoropsis aurantiaca	24.4	24.4	1	3450	1	490	KAH7912566.1
Select seq gb|MBQ8693768.1|	hypothetical protein [Synergistaceae bacterium]	Synergistaceae bacterium	24.4	24.4	1	3450	1	490	MBQ8693768.1
Select seq gb|MBR1602115.1|	hypothetical protein [Synergistaceae bacterium]	Synergistaceae bacterium	24.4	24.4	1	3450	1	490	MBR1602115.1
Select seq ref|WP_208231597.1|	ATP-binding protein [Gelidibacter pelagius]	Gelidibacter pelagius	24.4	24.4	1	3450	1	492	WP_208231597.1
Select seq ref|WP_230882507.1|	S8 family serine peptidase [Planomonospora sp. ID91781]	Planomonospora sp. ID91781	24.4	24.4	1	3450	1	493	WP_230882507.1
Select seq gb|KAH0271644.1|	MFS general substrate transporter [Aureobasidium melanogenum]	Aureobasidium melanogenum	24.4	24.4	1	3450	1	494	KAH0271644.1
Select seq gb|KAG9566208.1|	MFS general substrate transporter [Aureobasidium melanogenum]	Aureobasidium melanogenum	24.4	24.4	1	3450	1	494	KAG9566208.1
Select seq gb|KAG9654622.1|	MFS general substrate transporter [Aureobasidium melanogenum]	Aureobasidium melanogenum	24.4	24.4	1	3450	1	494	KAG9654622.1
Select seq gb|KAG9592357.1|	MFS general substrate transporter [Aureobasidium melanogenum]	Aureobasidium melanogenum	24.4	24.4	1	3450	1	494	KAG9592357.1
Select seq emb|CAE7205655.1|	NLRC3 [Symbiodinium natans]	Symbiodinium natans	24.4	24.4	1	3450	1	494	CAE7205655.1
Select seq gb|KZT50592.1|	hypothetical protein CALCODRAFT_521886 [Calocera cornea HHB12733]	Calocera cornea HHB12733	24.4	24.4	1	3451	1	476	KZT50592.1
Select seq gb|MAZ38291.1|	hypothetical protein [Crocinitomicaceae bacterium]	Crocinitomicaceae bacterium	24.4	24.4	1	3451	1	479	MAZ38291.1
Select seq ref|XP_017997652.1|	hypothetical protein AB675_112 [Phialophora attinorum]	Phialophora attinorum	24.4	24.4	1	3451	1	479	XP_017997652.1
Select seq ref|WP_170222622.1|	UDP-N-acetylmuramoyl-L-alanine--D-glutamate ligase [Rarobacter faecitabidus]	Rarobacter faecitabidus	24.4	24.4	1	3451	1	480	WP_170222622.1
Select seq gb|PLY83610.1|	hypothetical protein LSAT_6X100940 [Lactuca sativa]	Lactuca sativa	24.4	24.4	1	3451	1	481	PLY83610.1
Select seq gb|KAH8758225.1|	hypothetical protein BGZ57DRAFT_996090 [Hyaloscypha finlandica]	Hyaloscypha finlandica	24.4	24.4	1	3451	1	482	KAH8758225.1
Select seq tpg|HAN13055.1|	TPA: thiol-disulfide oxidoreductase [Bacteroides sp.]	Bacteroides sp.	24.4	24.4	1	3451	1	483	HAN13055.1
Select seq ref|WP_182202644.1|	ATP-binding protein [Gelidibacter maritimus]	Gelidibacter maritimus	24.4	24.4	1	3451	1	483	WP_182202644.1
Select seq ref|WP_188461428.1|	ATP-binding protein [Bizionia arctica]	Bizionia arctica	24.4	24.4	1	3451	1	484	WP_188461428.1
Select seq ref|WP_141508867.1|	beta-ketoacyl-ACP synthase II [Candidatus Chloroploca asiatica]	Candidatus Chloroploca asiatica	24.4	24.4	1	3451	1	484	WP_141508867.1
Select seq gb|MBA0721033.1|	hypothetical protein [Gossypium laxum]	Gossypium laxum	24.4	24.4	1	3451	1	484	MBA0721033.1
Select seq gb|MBR3958493.1|	hypothetical protein [Bacteroidales bacterium]	Bacteroidales bacterium	24.4	24.4	1	3452	1	465	MBR3958493.1
Select seq ref|WP_129675632.1|	beta-ketoacyl-ACP synthase II [Candidatus Chloroploca sp. Khr17]	Candidatus Chloroploca sp. Khr17	24.4	24.4	1	3452	1	468	WP_129675632.1
Select seq ref|WP_135479011.1|	beta-ketoacyl-ACP synthase II [Candidatus Chloroploca sp. M50-1]	Candidatus Chloroploca sp. M50-1	24.4	24.4	1	3452	1	468	WP_135479011.1
Select seq gb|KAF5191376.1|	myosin heavy chain-like protein [Thalictrum thalictroides]	Thalictrum thalictroides	24.4	24.4	1	3452	1	468	KAF5191376.1
Select seq ref|WP_074976428.1|	ATP-binding protein [Zhouia amylolytica]	Zhouia amylolytica	24.4	24.4	1	3452	1	468	WP_074976428.1
Select seq ref|WP_038268550.1|	ATP-binding protein [Zhouia amylolytica]	Zhouia amylolytica	24.4	24.4	1	3452	1	468	WP_038268550.1
Select seq gb|PIA63004.1|	hypothetical protein AQUCO_00200787v1 [Aquilegia coerulea]	Aquilegia coerulea	24.4	24.4	1	3452	1	469	PIA63004.1
Select seq gb|NWF81329.1|	beta-ketoacyl-ACP synthase II [Chloroflexi bacterium]	Chloroflexi bacterium	24.4	24.4	1	3452	1	469	NWF81329.1
Select seq gb|PIA63003.1|	hypothetical protein AQUCO_00200787v1 [Aquilegia coerulea]	Aquilegia coerulea	24.4	24.4	1	3452	1	471	PIA63003.1
Select seq gb|MBT8332951.1|	hypothetical protein [Deltaproteobacteria bacterium]	Deltaproteobacteria bacterium	24.4	24.4	1	3452	1	471	MBT8332951.1
Select seq ref|WP_120345758.1|	hypothetical protein [Paraburkholderia fungorum]	Paraburkholderia fungorum	24.4	24.4	1	3452	1	471	WP_120345758.1
Select seq gb|OKO49539.1|	hypothetical protein BMH52_05130 [Pseudomonas sp. BTN1]	Pseudomonas sp. BTN1	24.4	24.4	1	3452	1	471	OKO49539.1
Select seq gb|EEO61536.2|	thioredoxin family protein [Bacteroides sp. 9_1_42FAA]	Bacteroides sp. 9_1_42FAA	24.4	24.4	1	3453	1	451	EEO61536.2
Select seq gb|MCD8250812.1|	TlpA family protein disulfide reductase [Phocaeicola dorei]	Phocaeicola dorei	24.4	24.4	1	3453	1	452	MCD8250812.1
Select seq ref|WP_234230868.1|	TlpA family protein disulfide reductase [Phocaeicola vulgatus]	Phocaeicola vulgatus	24.4	24.4	1	3453	1	452	WP_234230868.1
Select seq tpg|HBE6209033.1|	TPA: allantoinase AllB [Escherichia coli]	Escherichia coli	24.4	24.4	1	3453	1	453	HBE6209033.1
Select seq gb|RHK73662.1|	TlpA family protein disulfide reductase [Phocaeicola vulgatus]	Phocaeicola vulgatus	24.4	24.4	1	3453	1	453	RHK73662.1
Select seq ref|WP_058776792.1|	MATE family efflux transporter [Pseudomonas psychrotolerans]	Pseudomonas psychrotolerans	24.4	24.4	1	3453	1	453	WP_058776792.1
Select seq gb|MCA8837671.1|	DNA gyrase subunit B [Proteobacteria bacterium]	Proteobacteria bacterium	24.4	24.4	1	3453	1	454	MCA8837671.1
Select seq tpg|HAT99359.1|	TPA: thiol-disulfide oxidoreductase [Bacteroides sp.]	Bacteroides sp.	24.4	24.4	1	3453	1	455	HAT99359.1
Select seq ref|WP_139008025.1|	TlpA family protein disulfide reductase [Phocaeicola dorei]	Phocaeicola dorei	24.4	24.4	1	3453	1	455	WP_139008025.1
Select seq ref|WP_227225219.1|	TlpA family protein disulfide reductase [Phocaeicola vulgatus]	Phocaeicola vulgatus	24.4	24.4	1	3453	1	455	WP_227225219.1
Select seq ref|WP_134855139.1|	TlpA family protein disulfide reductase [Phocaeicola vulgatus]	Phocaeicola vulgatus	24.4	24.4	1	3453	1	455	WP_134855139.1
Select seq ref|WP_160217185.1|	TlpA family protein disulfide reductase [Phocaeicola vulgatus]	Phocaeicola vulgatus	24.4	24.4	1	3453	1	455	WP_160217185.1
Select seq gb|KAB6603704.1|	TlpA family protein disulfide reductase [Phocaeicola vulgatus]	Phocaeicola vulgatus	24.4	24.4	1	3453	1	455	KAB6603704.1
Select seq gb|RGZ72367.1|	TlpA family protein disulfide reductase [Phocaeicola vulgatus]	Phocaeicola vulgatus	24.4	24.4	1	3453	1	455	RGZ72367.1
Select seq ref|WP_011965525.1|	TlpA family protein disulfide reductase [Phocaeicola vulgatus]	Phocaeicola vulgatus	24.4	24.4	1	3453	1	455	WP_011965525.1
Select seq ref|WP_117849092.1|	TlpA family protein disulfide reductase [Phocaeicola vulgatus]	Phocaeicola vulgatus	24.4	24.4	1	3453	1	455	WP_117849092.1
Select seq ref|WP_100263183.1|	TlpA family protein disulfide reductase [Phocaeicola vulgatus]	Phocaeicola vulgatus	24.4	24.4	1	3453	1	455	WP_100263183.1
Select seq ref|WP_143069040.1|	TlpA family protein disulfide reductase [Phocaeicola vulgatus]	Phocaeicola vulgatus	24.4	24.4	1	3453	1	455	WP_143069040.1
Select seq ref|WP_117856114.1|	TlpA family protein disulfide reductase [Phocaeicola vulgatus]	Phocaeicola vulgatus	24.4	24.4	1	3453	1	455	WP_117856114.1
Select seq ref|WP_172774366.1|	TlpA family protein disulfide reductase [Phocaeicola vulgatus]	Phocaeicola vulgatus	24.4	24.4	1	3453	1	455	WP_172774366.1
Select seq ref|WP_118291036.1|	TlpA family protein disulfide reductase [Phocaeicola vulgatus]	Phocaeicola vulgatus	24.4	24.4	1	3453	1	455	WP_118291036.1
Select seq ref|WP_118171239.1|	TlpA family protein disulfide reductase [Phocaeicola vulgatus]	Phocaeicola vulgatus	24.4	24.4	1	3453	1	455	WP_118171239.1
Select seq ref|WP_117720428.1|	TlpA family protein disulfide reductase [Phocaeicola vulgatus]	Phocaeicola vulgatus	24.4	24.4	1	3453	1	456	WP_117720428.1
Select seq ref|WP_007845547.1|	TlpA family protein disulfide reductase [Bacteroidaceae]	Bacteroidaceae	24.4	24.4	1	3453	1	458	WP_007845547.1
Select seq ref|WP_168867740.1|	F0F1 ATP synthase subunit beta [Enterobacteriaceae endosymbiont of Plateumaris braccata]	Enterobacteriaceae endosymbiont of Plateumaris braccata	24.4	24.4	1	3453	1	458	WP_168867740.1
Select seq ref|WP_008668406.1|	TlpA family protein disulfide reductase [Phocaeicola]	Phocaeicola	24.4	24.4	1	3453	1	458	WP_008668406.1
Select seq ref|WP_007836946.1|	TlpA family protein disulfide reductase [Phocaeicola dorei]	Phocaeicola dorei	24.4	24.4	1	3453	1	458	WP_007836946.1
Select seq ref|WP_007853131.1|	TlpA family protein disulfide reductase [Phocaeicola dorei]	Phocaeicola dorei	24.4	24.4	1	3453	1	458	WP_007853131.1
Select seq ref|WP_117596503.1|	TlpA family protein disulfide reductase [Phocaeicola dorei]	Phocaeicola dorei	24.4	24.4	1	3453	1	458	WP_117596503.1
Select seq ref|WP_038605860.1|	TlpA family protein disulfide reductase [Phocaeicola dorei]	Phocaeicola dorei	24.4	24.4	1	3453	1	458	WP_038605860.1
Select seq ref|WP_149937358.1|	TlpA family protein disulfide reductase [Phocaeicola dorei]	Phocaeicola dorei	24.4	24.4	1	3453	1	458	WP_149937358.1
Select seq gb|MBP6222991.1|	TlpA family protein disulfide reductase [Phocaeicola sp.]	Phocaeicola sp.	24.4	24.4	1	3453	1	458	MBP6222991.1
Select seq ref|WP_005848744.1|	TlpA family protein disulfide reductase [Phocaeicola vulgatus]	Phocaeicola vulgatus	24.4	24.4	1	3453	1	458	WP_005848744.1
Select seq ref|WP_016270026.1|	TlpA family protein disulfide reductase [Phocaeicola vulgatus]	Phocaeicola vulgatus	24.4	24.4	1	3453	1	458	WP_016270026.1
Select seq gb|RHK74242.1|	TlpA family protein disulfide reductase [Phocaeicola vulgatus]	Phocaeicola vulgatus	24.4	24.4	1	3453	1	458	RHK74242.1
Select seq ref|WP_229532242.1|	TlpA family protein disulfide reductase [Phocaeicola vulgatus]	Phocaeicola vulgatus	24.4	24.4	1	3453	1	458	WP_229532242.1
Select seq ref|WP_130085177.1|	TlpA family protein disulfide reductase [Phocaeicola vulgatus]	Phocaeicola vulgatus	24.4	24.4	1	3453	1	458	WP_130085177.1
Select seq ref|WP_143888711.1|	TlpA family protein disulfide reductase [Phocaeicola vulgatus]	Phocaeicola vulgatus	24.4	24.4	1	3453	1	458	WP_143888711.1
Select seq gb|MCE8884088.1|	TlpA family protein disulfide reductase [Phocaeicola vulgatus]	Phocaeicola vulgatus	24.4	24.4	1	3453	1	458	MCE8884088.1
Select seq ref|WP_118241027.1|	TlpA family protein disulfide reductase [Phocaeicola vulgatus]	Phocaeicola vulgatus	24.4	24.4	1	3453	1	458	WP_118241027.1
Select seq ref|WP_005839114.1|	TlpA family protein disulfide reductase [Phocaeicola vulgatus]	Phocaeicola vulgatus	24.4	24.4	1	3453	1	458	WP_005839114.1
Select seq ref|WP_117616058.1|	TlpA family protein disulfide reductase [Phocaeicola vulgatus]	Phocaeicola vulgatus	24.4	24.4	1	3453	1	458	WP_117616058.1
Select seq ref|WP_117696514.1|	TlpA family protein disulfide reductase [Phocaeicola vulgatus]	Phocaeicola vulgatus	24.4	24.4	1	3453	1	458	WP_117696514.1
Select seq ref|WP_237474784.1|	TlpA family protein disulfide reductase [Phocaeicola vulgatus]	Phocaeicola vulgatus	24.4	24.4	1	3453	1	458	WP_237474784.1
Select seq ref|WP_032952553.1|	TlpA family protein disulfide reductase [Phocaeicola vulgatus]	Phocaeicola vulgatus	24.4	24.4	1	3453	1	458	WP_032952553.1
Select seq ref|WP_169785683.1|	F0F1 ATP synthase subunit beta [Enterobacteriaceae endosymbiont of Plateumaris consimilis]	Enterobacteriaceae endosymbiont of Plateumaris consimilis	24.4	24.4	1	3453	1	459	WP_169785683.1
Select seq tpg|HGY57079.1|	TPA: hypothetical protein [Caldithrix abyssi]	Caldithrix abyssi	24.4	24.4	1	3454	1	443	HGY57079.1
Select seq emb|CAE7847759.1|	NLRC3 [Symbiodinium microadriaticum]	Symbiodinium microadriaticum	24.4	24.4	1	3454	1	444	CAE7847759.1
Select seq gb|MBQ7355679.1|	chaperonin GroEL [Clostridia bacterium]	Clostridia bacterium	24.4	24.4	1	3455	1	430	MBQ7355679.1
Select seq emb|CAE7776509.1|	NLRC3 [Symbiodinium sp. CCMP2456]	Symbiodinium sp. CCMP2456	24.4	24.4	1	3455	1	431	CAE7776509.1
Select seq ref|WP_090671453.1|	serine--tRNA ligase [Paenibacillus tianmuensis]	Paenibacillus tianmuensis	24.4	24.4	1	3455	1	432	WP_090671453.1
Select seq ref|WP_036682018.1|	serine--tRNA ligase [Paenibacillus tyrfis]	Paenibacillus tyrfis	24.4	24.4	1	3455	1	432	WP_036682018.1
Select seq gb|MBS5108992.1|	TlpA family protein disulfide reductase [Phocaeicola vulgatus]	Phocaeicola vulgatus	24.4	24.4	1	3455	1	435	MBS5108992.1
Select seq emb|CAE7627955.1|	Nlrc5 [Symbiodinium pilosum]	Symbiodinium pilosum	24.4	24.4	1	3455	1	435	CAE7627955.1
Select seq gb|MAP54390.1|	UDP-glucose 6-dehydrogenase [Altibacter sp.]	Altibacter sp.	24.4	24.4	1	3455	1	437	MAP54390.1
Select seq ref|WP_146399071.1|	hypothetical protein [Pseudobythopirellula maris]	Pseudobythopirellula maris	24.4	24.4	1	3456	1	421	WP_146399071.1
Select seq ref|WP_017546427.1|	amidohydrolase family protein [Nocardiopsis prasina]	Nocardiopsis prasina	24.4	24.4	1	3456	1	423	WP_017546427.1
Select seq ref|WP_210843810.1|	amidohydrolase family protein [Nocardiopsis sp. B62]	Nocardiopsis sp. B62	24.4	24.4	1	3456	1	423	WP_210843810.1
Select seq gb|QVJ00867.1|	amidohydrolase family protein [Nocardiopsis sp. HDS5]	Nocardiopsis sp. HDS5	24.4	24.4	1	3456	1	423	QVJ00867.1
Select seq ref|WP_110048045.1|	amidohydrolase family protein [Nocardiopsis sp. L17-MgMaSL7]	Nocardiopsis sp. L17-MgMaSL7	24.4	24.4	1	3456	1	423	WP_110048045.1
Select seq ref|WP_049570330.1|	amidohydrolase family protein [Nocardiopsis sp. SBT366]	Nocardiopsis sp. SBT366	24.4	24.4	1	3456	1	423	WP_049570330.1
Select seq ref|WP_236253250.1|	TlpA family protein disulfide reductase [Phocaeicola vulgatus]	Phocaeicola vulgatus	24.4	24.4	1	3456	1	425	WP_236253250.1
Select seq gb|MBL8150707.1|	serine--tRNA ligase [Blastocatellia bacterium]	Blastocatellia bacterium	24.4	24.4	1	3456	1	427	MBL8150707.1
Select seq gb|MBI5195598.1|	serine--tRNA ligase [Nitrospirae bacterium]	Nitrospirae bacterium	24.4	24.4	1	3456	1	427	MBI5195598.1
Select seq gb|KAH8772028.1|	hypothetical protein F5882DRAFT_506105 [Hyaloscypha sp. PMI_1271]	Hyaloscypha sp. PMI_1271	24.4	24.4	1	3456	1	428	KAH8772028.1
Select seq ref|WP_224205283.1|	TlpA family protein disulfide reductase [Phocaeicola vulgatus]	Phocaeicola vulgatus	24.4	24.4	1	3456	1	428	WP_224205283.1
Select seq ref|WP_163854709.1|	serine--tRNA ligase [Paenibacillus elgii]	Paenibacillus elgii	24.4	24.4	1	3456	1	429	WP_163854709.1
Select seq ref|WP_063182100.1|	serine--tRNA ligase [Paenibacillus elgii]	Paenibacillus elgii	24.4	24.4	1	3456	1	429	WP_063182100.1
Select seq ref|WP_127458977.1|	serine--tRNA ligase [Paenibacillus elgii]	Paenibacillus elgii	24.4	24.4	1	3456	1	429	WP_127458977.1
Select seq ref|WP_108534636.1|	serine--tRNA ligase [Paenibacillus elgii]	Paenibacillus elgii	24.4	24.4	1	3456	1	429	WP_108534636.1
Select seq ref|WP_216797706.1|	serine--tRNA ligase [Paenibacillus sp. SM 69]	Paenibacillus sp. SM 69	24.4	24.4	1	3456	1	429	WP_216797706.1
Select seq ref|WP_088834988.1|	serine--tRNA ligase [Paenibacillus tyrfis]	Paenibacillus tyrfis	24.4	24.4	1	3456	1	429	WP_088834988.1
Select seq ref|WP_085463491.1|	imidazolonepropionase [Mesorhizobium australicum]	Mesorhizobium australicum	24.4	24.4	1	3457	1	411	WP_085463491.1
Select seq ref|WP_248386778.1|	VWA domain-containing protein [Vibrio sp. ED004]	Vibrio sp. ED004	24.4	24.4	1	3457	1	412	WP_248386778.1
Select seq ref|XP_015242126.1|	PREDICTED: desmin-like [Cyprinodon variegatus]	Cyprinodon variegatus	24.4	24.4	1	3457	1	413	XP_015242126.1
Select seq gb|PYH98453.1|	endonuclease/exonuclease/phosphatase family protein [Aspergillus ellipticus CBS 707.79]	Aspergillus ellipticus CBS 707.79	24.4	24.4	1	3457	1	415	PYH98453.1
Select seq gb|PWV58262.1|	imidazolonepropionase-like amidohydrolase [Nocardiopsis sp. L17-MgMaSL7]	Nocardiopsis sp. L17-MgMaSL7	24.4	24.4	1	3457	1	415	PWV58262.1
Select seq ref|WP_109509212.1|	hypothetical protein [Nocardioides speluncae]	Nocardioides speluncae	24.4	24.4	1	3457	1	416	WP_109509212.1
Select seq gb|MBL8485996.1|	acyl-CoA/acyl-ACP dehydrogenase [Rhodocyclaceae bacterium]	Rhodocyclaceae bacterium	24.4	24.4	1	3457	1	416	MBL8485996.1
Select seq gb|OPL13322.1|	acyl-CoA dehydrogenase [delta proteobacterium MLS_D]	delta proteobacterium MLS_D	24.4	24.4	1	3457	1	417	OPL13322.1
Select seq tpg|HET57517.1|	TPA: acyl-CoA dehydrogenase [Deltaproteobacteria bacterium]	Deltaproteobacteria bacterium	24.4	24.4	1	3457	1	417	HET57517.1
Select seq gb|EEZ23507.1|	redoxin family protein [Bacteroides sp. 3_1_33FAA]	Bacteroides sp. 3_1_33FAA	24.4	24.4	1	3457	1	418	EEZ23507.1
Select seq ref|WP_032945976.1|	TlpA family protein disulfide reductase [Phocaeicola]	Phocaeicola	24.4	24.4	1	3457	1	418	WP_032945976.1
Select seq gb|RHK21660.1|	TlpA family protein disulfide reductase [Phocaeicola vulgatus]	Phocaeicola vulgatus	24.4	24.4	1	3457	1	418	RHK21660.1
Select seq ref|WP_217767213.1|	TlpA family protein disulfide reductase [Phocaeicola vulgatus]	Phocaeicola vulgatus	24.4	24.4	1	3457	1	418	WP_217767213.1
Select seq ref|WP_211445476.1|	hypothetical protein [Enterobacter mori]	Enterobacter mori	24.4	24.4	1	3458	1	403	WP_211445476.1
Select seq ref|WP_026737144.1|	ABC transporter substrate-binding protein [Pseudoleptotrichia goodfellowii]	Pseudoleptotrichia goodfellowii	24.4	24.4	1	3458	1	408	WP_026737144.1
Select seq ref|WP_006808236.1|	ABC transporter substrate-binding protein [Pseudoleptotrichia goodfellowii]	Pseudoleptotrichia goodfellowii	24.4	24.4	1	3458	1	408	WP_006808236.1
Select seq gb|MCB2066028.1|	aldehyde dehydrogenase family protein [Erythrobacter sp.]	Erythrobacter sp.	24.4	24.4	1	3458	1	409	MCB2066028.1
Select seq gb|MBQ7592447.1|	6-phosphofructokinase [Clostridia bacterium]	Clostridia bacterium	24.4	24.4	1	3458	1	410	MBQ7592447.1
Select seq gb|MYC33089.1|	hypothetical protein [Chloroflexi bacterium]	Chloroflexi bacterium	24.4	24.4	1	3459	1	394	MYC33089.1
Select seq tpg|HIM36687.1|	TPA: hypothetical protein [Dehalococcoidia bacterium]	Dehalococcoidia bacterium	24.4	24.4	1	3459	1	396	HIM36687.1
Select seq gb|MBL7645270.1|	hypothetical protein [Candidatus Hydrogenedentes bacterium]	Candidatus Hydrogenedentes bacterium	24.4	24.4	1	3459	1	398	MBL7645270.1
Select seq gb|KAF5950248.1|	hypothetical protein HYC85_012241 [Camellia sinensis]	Camellia sinensis	24.4	24.4	1	3459	1	399	KAF5950248.1
Select seq gb|EPS67109.1|	hypothetical protein M569_07666 [Genlisea aurea]	Genlisea aurea	24.4	24.4	1	3459	1	400	EPS67109.1
Select seq gb|PIA63002.1|	hypothetical protein AQUCO_00200787v1 [Aquilegia coerulea]	Aquilegia coerulea	24.4	24.4	1	3460	1	387	PIA63002.1
Select seq gb|MBS2035653.1|	aminomethyltransferase family protein [bacterium]	bacterium	24.4	24.4	1	3460	1	392	MBS2035653.1
Select seq ref|WP_125110066.1|	MCP four helix bundle domain-containing protein [Pseudoxanthomonas sp. SGD-10]	Pseudoxanthomonas sp. SGD-10	24.4	24.4	1	3460	1	392	WP_125110066.1
Select seq gb|MBW6470022.1|	glutamate 5-kinase [Methanosarcinaceae archaeon]	Methanosarcinaceae archaeon	24.4	24.4	1	3461	1	382	MBW6470022.1
Select seq gb|MBT5877206.1|	amidohydrolase family protein [Candidatus Latescibacteria bacterium]	Candidatus Latescibacteria bacterium	24.4	24.4	1	3462	1	372	MBT5877206.1
Select seq gb|MBH95761.1|	histidinol-phosphate transaminase [Gammaproteobacteria bacterium]	Gammaproteobacteria bacterium	24.4	24.4	1	3462	1	373	MBH95761.1
Select seq gb|KAB3758103.1|	TlpA family protein disulfide reductase [Phocaeicola vulgatus]	Phocaeicola vulgatus	24.4	24.4	1	3462	1	375	KAB3758103.1
Select seq ref|WP_079912585.1|	amidohydrolase/deacetylase family metallohydrolase [Paenibacillus sp. 32352]	Paenibacillus sp. 32352	24.4	24.4	1	3462	1	377	WP_079912585.1
Select seq ref|WP_192703667.1|	amidohydrolase/deacetylase family metallohydrolase [Paenibacillus sp. OAS669]	Paenibacillus sp. OAS669	24.4	24.4	1	3462	1	377	WP_192703667.1
Select seq gb|PKN77986.1|	hypothetical protein CVU48_09800 [Candidatus Cloacimonetes bacterium HGW-Cloacimonetes-1]	Candidatus Cloacimonetes bacterium HGW-Cloacimonetes-1	24.4	24.4	1	3463	1	366	PKN77986.1
Select seq gb|MBX9596020.1|	hypothetical protein [Roseomonas sp.]	Roseomonas sp.	24.4	24.4	1	3464	1	357	MBX9596020.1
Select seq ref|WP_043915499.1|	virulence RhuM family protein [Kitasatospora griseola]	Kitasatospora griseola	24.4	24.4	1	3464	1	359	WP_043915499.1
Select seq ref|WP_033222648.1|	virulence RhuM family protein [Kitasatospora phosalacinea]	Kitasatospora phosalacinea	24.4	24.4	1	3464	1	359	WP_033222648.1
Select seq gb|EPR34407.1|	Methyltransferase type 11 [Desulfohalovibrio alkalitolerans DSM 16529]	Desulfohalovibrio alkalitolerans DSM 16529	24.4	24.4	1	3465	1	350	EPR34407.1
Select seq gb|MBF2026870.1|	ring-opening amidohydrolase [Leptolyngbyaceae cyanobacterium JSC-12]	Leptolyngbyaceae cyanobacterium JSC-12	24.4	24.4	1	3465	1	353	MBF2026870.1
Select seq gb|MCE5271737.1|	hypothetical protein [bacterium]	bacterium	24.4	24.4	1	3465	1	354	MCE5271737.1
Select seq gb|MBQ8227684.1|	metallophosphoesterase [Clostridia bacterium]	Clostridia bacterium	24.4	24.4	1	3465	1	354	MBQ8227684.1
Select seq ref|WP_040370904.1|	class I SAM-dependent methyltransferase [Desulfohalovibrio alkalitolerans]	Desulfohalovibrio alkalitolerans	24.4	24.4	1	3465	1	355	WP_040370904.1
Select seq gb|NXK64073.1|	RIC3 protein [Sylvietta virens]	Sylvietta virens	24.4	24.4	1	3466	1	344	NXK64073.1
Select seq gb|NLF81202.1|	Holliday junction branch migration DNA helicase RuvB [Bacteroidales bacterium]	Bacteroidales bacterium	24.4	24.4	1	3467	1	337	NLF81202.1
Select seq tpg|HHV03900.1|	TPA: Holliday junction branch migration DNA helicase RuvB [Bacteroidales bacterium]	Bacteroidales bacterium	24.4	24.4	1	3467	1	337	HHV03900.1
Select seq gb|NLN37217.1|	Holliday junction branch migration DNA helicase RuvB [Bacteroidales bacterium]	Bacteroidales bacterium	24.4	24.4	1	3467	1	338	NLN37217.1
Select seq gb|TYL55376.1|	MCE family protein [Nocardioides sp. BGMRC 2183]	Nocardioides sp. BGMRC 2183	24.4	24.4	1	3467	1	338	TYL55376.1
Select seq gb|PIA63005.1|	hypothetical protein AQUCO_00200787v1 [Aquilegia coerulea]	Aquilegia coerulea	24.4	24.4	1	3467	1	339	PIA63005.1
Select seq gb|NHJ86880.1|	hypothetical protein [Asgard group archaeon]	Asgard group archaeon	24.4	24.4	1	3467	1	339	NHJ86880.1
Select seq gb|OQC40313.1|	Holliday junction ATP-dependent DNA helicase RuvB [Bacteroidetes bacterium ADurb.Bin037]	Bacteroidetes bacterium ADurb.Bin037	24.4	24.4	1	3467	1	340	OQC40313.1
Select seq gb|THU88865.1|	hypothetical protein K435DRAFT_803183 [Dendrothele bispora CBS 962.96]	Dendrothele bispora CBS 962.96	24.4	24.4	1	3467	1	340	THU88865.1
Select seq ref|WP_181550507.1|	LysM peptidoglycan-binding domain-containing protein [Desulfosalsimonas propionicica]	Desulfosalsimonas propionicica	24.4	24.4	1	3467	1	340	WP_181550507.1
Select seq ref|WP_146914751.1|	bifunctional diaminohydroxyphosphoribosylaminopyrimidine deaminase/5-amino-6-(5-phosphoribosylamino)uracil reductase RibD [Algoriphagus aquimarinus]	Algoriphagus aquimarinus	24.4	24.4	1	3467	1	341	WP_146914751.1
Select seq gb|OGT35455.1|	hypothetical protein A3F11_01635 [Gammaproteobacteria bacterium RIFCSPHIGHO2_12_FULL_37_14]	Gammaproteobacteria bacterium RIFCSPHIGHO2_12_FULL_37_14	24.4	24.4	1	3468	1	333	OGT35455.1
Select seq ref|WP_196015660.1|	TlpA family protein disulfide reductase [Phocaeicola vulgatus]	Phocaeicola vulgatus	24.4	24.4	1	3468	1	333	WP_196015660.1
Select seq ref|XP_004714368.1|	olfactory receptor 7G2-like [Echinops telfairi]	Echinops telfairi	24.4	24.4	1	3468	1	336	XP_004714368.1
Select seq ref|WP_159715314.1|	PRC-barrel domain-containing protein [Geminicoccus sp. CPCC 101082]	Geminicoccus sp. CPCC 101082	24.4	24.4	1	3470	1	321	WP_159715314.1
Select seq ref|WP_222183658.1|	PRC-barrel domain-containing protein [Geminicoccus sp. CPCC 101083]	Geminicoccus sp. CPCC 101083	24.4	24.4	1	3470	1	321	WP_222183658.1
Select seq ref|WP_176061466.1|	hypothetical protein [Paraburkholderia sp. BCC1876]	Paraburkholderia sp. BCC1876	24.4	24.4	1	3470	1	323	WP_176061466.1
Select seq gb|NCC35002.1|	beta-ketoacyl-[acyl-carrier-protein] synthase II [Chloroflexia bacterium]	Chloroflexia bacterium	24.4	24.4	1	3470	1	324	NCC35002.1
Select seq ref|WP_162602287.1|	MCE family protein [Nocardioides daejeonensis]	Nocardioides daejeonensis	24.4	24.4	1	3470	1	325	WP_162602287.1
Select seq ref|WP_203246663.1|	acetyl-CoA carboxylase carboxyltransferase subunit alpha [Sporosarcina beigongshangi]	Sporosarcina beigongshangi	24.4	24.4	1	3471	1	317	WP_203246663.1
Select seq ref|WP_207149442.1|	acetyl-CoA carboxylase carboxyltransferase subunit alpha [Sporosarcina sp. E16_8]	Sporosarcina sp. E16_8	24.4	24.4	1	3471	1	317	WP_207149442.1
Select seq ref|YP_001469041.1|	gp043 [Lactococcus phage KSY1]	Lactococcus phage KSY1	24.4	24.4	1	3471	1	319	YP_001469041.1
Select seq gb|MBD5521943.1|	peptidoglycan DD-metalloendopeptidase family protein [Lachnospiraceae bacterium]	Lachnospiraceae bacterium	24.4	24.4	1	3472	1	313	MBD5521943.1
Select seq gb|KIH57571.1|	SHQ1 protein [Ancylostoma duodenale]	Ancylostoma duodenale	24.4	24.4	1	3473	1	308	KIH57571.1
Select seq gb|MBD5444273.1|	M23 family metallopeptidase [Lachnospiraceae bacterium]	Lachnospiraceae bacterium	24.4	24.4	1	3473	1	309	MBD5444273.1
Select seq gb|MBF4805435.1|	ABC transporter substrate-binding protein [Pseudoleptotrichia goodfellowii]	Pseudoleptotrichia goodfellowii	24.4	24.4	1	3473	1	309	MBF4805435.1
Select seq ref|WP_036818685.1|	patatin-like phospholipase family protein [Pontibacillus yanchengensis]	Pontibacillus yanchengensis	24.4	24.4	1	3475	1	296	WP_036818685.1
Select seq tpg|HBK27508.1|	TPA: glutamate 5-kinase [Dialister sp.]	Dialister sp.	24.4	24.4	1	3476	1	291	HBK27508.1
Select seq ref|WP_136513733.1|	hypothetical protein [Geomonas edaphica]	Geomonas edaphica	24.4	24.4	1	3476	1	293	WP_136513733.1
Select seq gb|MBQ7593752.1|	triphosphoribosyl-dephospho-CoA synthase CitG [Synergistaceae bacterium]	Synergistaceae bacterium	24.4	24.4	1	3477	1	287	MBQ7593752.1
Select seq gb|MBR2683314.1|	prephenate dehydrogenase [Atopobiaceae bacterium]	Atopobiaceae bacterium	24.4	24.4	1	3477	1	289	MBR2683314.1
Select seq gb|MBB6552952.1|	DNA-binding MarR family transcriptional regulator/GNAT superfamily N-acetyltransferase [Nonomuraea rubra]	Nonomuraea rubra	24.4	24.4	1	3478	1	282	MBB6552952.1
Select seq ref|WP_026879555.1|	S1-like domain-containing RNA-binding protein [Ignatzschineria larvae]	Ignatzschineria larvae	24.4	24.4	1	3478	1	284	WP_026879555.1
Select seq ref|WP_109189906.1|	S1-like domain-containing RNA-binding protein [Ignatzschineria ureiclastica]	Ignatzschineria ureiclastica	24.4	24.4	1	3478	1	284	WP_109189906.1
Select seq gb|MQA87432.1|	16S rRNA (cytidine(1402)-2'-O)-methyltransferase [Streptosporangiales bacterium]	Streptosporangiales bacterium	24.4	24.4	1	3478	1	285	MQA87432.1
Select seq ref|XP_038026364.1|	sperm-associated antigen 4 protein-like [Anas platyrhynchos]	Anas platyrhynchos	24.4	24.4	1	3479	1	279	XP_038026364.1
Select seq ref|WP_246549207.1|	helix-turn-helix domain-containing GNAT family N-acetyltransferase [Nonomuraea rubra]	Nonomuraea rubra	24.4	24.4	1	3480	1	274	WP_246549207.1
Select seq gb|MCD7781281.1|	bifunctional fructose-bisphosphatase/inositol-phosphate phosphatase [Methanosphaera sp.]	Methanosphaera sp.	24.4	24.4	1	3480	1	276	MCD7781281.1
Select seq gb|MBF0486033.1|	ABC transporter permease [Candidatus Omnitrophica bacterium]	Candidatus Omnitrophica bacterium	24.4	24.4	1	3481	1	273	MBF0486033.1
Select seq gb|MBQ2564681.1|	peptide chain release factor N(5)-glutamine methyltransferase [Oscillospiraceae bacterium]	Oscillospiraceae bacterium	24.4	24.4	1	3482	1	266	MBQ2564681.1
Select seq gb|PPD87484.1|	hypothetical protein GOBAR_DD15595 [Gossypium barbadense]	Gossypium barbadense	24.4	24.4	1	3482	1	267	PPD87484.1
Select seq ref|WP_089751952.1|	uroporphyrinogen-III synthase [Halobacillus alkaliphilus]	Halobacillus alkaliphilus	24.4	24.4	1	3482	1	268	WP_089751952.1
Select seq ref|WP_219763212.1|	enoyl-CoA hydratase [Roseomonas sp. HJA6]	Roseomonas sp. HJA6	24.4	24.4	1	3482	1	269	WP_219763212.1
Select seq gb|TDI07603.1|	TatD family deoxyribonuclease [Acidobacteria bacterium]	Acidobacteria bacterium	24.4	24.4	1	3483	1	262	TDI07603.1
Select seq emb|CCQ92431.1|	enoyl-acyl carrier protein reductase [[Clostridium] ultunense Esp]	[Clostridium] ultunense Esp	24.4	24.4	1	3485	1	258	CCQ92431.1
Select seq ref|WP_097414336.1|	fimbrial protein [Escherichia coli]	Escherichia coli	24.4	48.8	1	3485	1	258	WP_097414336.1
Select seq tpg|HAY62489.1|	TPA: endonuclease III [Oscillospiraceae bacterium]	Oscillospiraceae bacterium	24.4	24.4	1	3486	1	252	HAY62489.1
Select seq gb|AMP52040.1|	HhH-GPD superfamily base excision DNA repair protein [uncultured bacterium]	uncultured bacterium	24.4	24.4	1	3486	1	252	AMP52040.1
Select seq gb|KAA3659073.1|	flagellar biosynthetic protein FliP [Calditrichaeota bacterium]	Calditrichaeota bacterium	24.4	24.4	1	3486	1	253	KAA3659073.1
Select seq ref|WP_187295700.1|	hypothetical protein [Terrisporobacter mayombei]	Terrisporobacter mayombei	24.4	24.4	1	3486	1	254	WP_187295700.1
Select seq ref|WP_144586683.1|	WHG domain-containing protein [Amycolatopsis rhizosphaerae]	Amycolatopsis rhizosphaerae	24.4	24.4	1	3487	1	248	WP_144586683.1
Select seq ref|WP_066613999.1|	FkbM family methyltransferase [Bosea sp. PAMC 26642]	Bosea sp. PAMC 26642	24.4	24.4	1	3487	1	249	WP_066613999.1
Select seq gb|RLF30895.1|	fructose-1,6-bisphosphatase [Thermoplasmata archaeon]	Thermoplasmata archaeon	24.4	24.4	1	3487	1	249	RLF30895.1
Select seq gb|MCD6108187.1|	bifunctional fructose-bisphosphatase/inositol-phosphate phosphatase [Thermoplasmata archaeon]	Thermoplasmata archaeon	24.4	24.4	1	3487	1	249	MCD6108187.1
Select seq tpg|HDM25344.1|	TPA: bifunctional fructose-bisphosphatase/inositol-phosphate phosphatase [Thermoplasmatales archaeon]	Thermoplasmatales archaeon	24.4	24.4	1	3487	1	249	HDM25344.1
Select seq ref|XP_038026365.1|	sperm-associated antigen 4 protein [Anas platyrhynchos]	Anas platyrhynchos	24.4	24.4	1	3487	1	251	XP_038026365.1
Select seq gb|MZG54278.1|	isoprenyl transferase [Nitrospinae bacterium]	Nitrospinae bacterium	24.4	24.4	1	3487	1	251	MZG54278.1
Select seq ref|WP_056711338.1|	FkbM family methyltransferase [Bosea sp. Leaf344]	Bosea sp. Leaf344	24.4	24.4	1	3488	1	245	WP_056711338.1
Select seq gb|MBQ1992279.1|	DNA mismatch repair endonuclease MutL [Clostridia bacterium]	Clostridia bacterium	24.4	24.4	1	3489	1	242	MBQ1992279.1
Select seq ref|WP_053705964.1|	DUF4232 domain-containing protein [Streptomyces sp. WM6373]	Streptomyces sp. WM6373	24.4	24.4	1	3490	1	240	WP_053705964.1
Select seq gb|MBQ4358180.1|	hypothetical protein [Paludibacteraceae bacterium]	Paludibacteraceae bacterium	24.4	48.8	1	3491	1	236	MBQ4358180.1
Select seq gb|NTU85106.1|	beta-ketoacyl-[acyl-carrier-protein] synthase II [Chloroflexales bacterium]	Chloroflexales bacterium	24.4	24.4	1	3492	1	233	NTU85106.1
Select seq gb|MBA0775608.1|	hypothetical protein [Gossypium trilobum]	Gossypium trilobum	24.4	24.4	1	3492	1	233	MBA0775608.1
Select seq gb|MBD87917.1|	magnesium/cobalt efflux protein [Rhodospirillaceae bacterium]	Rhodospirillaceae bacterium	24.4	24.4	1	3493	1	232	MBD87917.1
Select seq ref|WP_037537722.1|	hypothetical protein [Staphylococcus]	Staphylococcus	24.4	24.4	1	3494	1	227	WP_037537722.1
Select seq ref|WP_240564016.1|	hypothetical protein [Staphylococcus haemolyticus]	Staphylococcus haemolyticus	24.4	24.4	1	3494	1	227	WP_240564016.1
Select seq ref|WP_090295512.1|	cadherin repeat domain-containing protein [Muricauda zhangzhouensis]	Muricauda zhangzhouensis	24.4	24.4	1	3495	1	226	WP_090295512.1
Select seq gb|OYT58392.1|	fructose-1,6-bisphosphatase [Euryarchaeota archaeon ex4484_162]	Euryarchaeota archaeon ex4484_162	24.4	24.4	1	3496	1	222	OYT58392.1
Select seq gb|RYG33445.1|	Uma2 family endonuclease [bacterium]	bacterium	24.4	24.4	1	3498	1	217	RYG33445.1
Select seq gb|MZV95717.1|	redoxin family protein [Escherichia coli]	Escherichia coli	24.4	24.4	1	3498	1	219	MZV95717.1
Select seq gb|OLA40303.1|	endonuclease III [Firmicutes bacterium CAG:24053_14]	Firmicutes bacterium CAG:24053_14	24.4	24.4	1	3499	1	215	OLA40303.1
Select seq ref|XP_020234183.1|	B-cell receptor-associated protein 31 [Cajanus cajan]	Cajanus cajan	24.4	24.4	1	3499	1	216	XP_020234183.1
Select seq gb|MBA3971850.1|	hypothetical protein [Bacteroidetes bacterium]	Bacteroidetes bacterium	24.4	24.4	1	3500	1	213	MBA3971850.1
Select seq ref|WP_153273142.1|	response regulator transcription factor [Rhizobium]	Rhizobium	24.4	24.4	1	3502	1	207	WP_153273142.1
Select seq ref|WP_056818521.1|	response regulator transcription factor [Rhizobium sp. Root708]	Rhizobium sp. Root708	24.4	24.4	1	3502	1	207	WP_056818521.1
Select seq ref|WP_148058521.1|	hypothetical protein [unclassified Micromonospora]	unclassified Micromonospora	24.4	24.4	1	3502	1	207	WP_148058521.1
Select seq ref|WP_225192752.1|	amidohydrolase family protein [Ensifer sp. NBAIM29]	Ensifer sp. NBAIM29	24.4	24.4	1	3503	1	206	WP_225192752.1
Select seq ref|WP_191062179.1|	PRC-barrel domain-containing protein [Geminicoccus sp. CPCC 101083]	Geminicoccus sp. CPCC 101083	24.4	24.4	1	3504	1	204	WP_191062179.1
Select seq gb|PIO61981.1|	hypothetical protein TELCIR_16477 [Teladorsagia circumcincta]	Teladorsagia circumcincta	24.4	24.4	1	3505	1	201	PIO61981.1
Select seq gb|MCA9594356.1|	dual specificity protein phosphatase family protein [Myxococcales bacterium]	Myxococcales bacterium	24.4	24.4	1	3508	1	195	MCA9594356.1
Select seq gb|KJS29577.1|	peptide synthetase [Desulfatitalea sp. BRH_c12]	Desulfatitalea sp. BRH_c12	24.4	24.4	1	3510	1	191	KJS29577.1
Select seq ref|WP_020406051.1|	chalcone isomerase family protein [Hahella ganghwensis]	Hahella ganghwensis	24.4	24.4	1	3512	1	187	WP_020406051.1
Select seq gb|MBN2583333.1|	hypothetical protein [Planctomycetes bacterium]	Planctomycetes bacterium	24.4	24.4	1	3514	1	183	MBN2583333.1
Select seq gb|MBR5521721.1|	16S rRNA processing protein RimM [Oscillospiraceae bacterium]	Oscillospiraceae bacterium	24.4	24.4	1	3522	1	171	MBR5521721.1
Select seq ref|WP_090563631.1|	sigma-70 family RNA polymerase sigma factor [Psychrobacillus psychrodurans]	Psychrobacillus psychrodurans	24.4	24.4	1	3522	1	171	WP_090563631.1
Select seq ref|WP_019495431.1|	DUF1634 domain-containing protein [Calothrix sp. PCC 7103]	Calothrix sp. PCC 7103	24.4	24.4	1	3524	1	167	WP_019495431.1
Select seq ref|WP_223977595.1|	DUF1634 domain-containing protein [Nostocales]	Nostocales	24.4	24.4	1	3524	1	167	WP_223977595.1
Select seq pdb|4K9Z|A	Chain A, Putative thiol-disulfide oxidoreductase [Phocaeicola vulgatus ATCC 8482]	Phocaeicola vulgatus ATCC 8482	24.4	24.4	1	3524	1	168	4K9Z_A
Select seq gb|PIX95790.1|	transposase [Hydrogenophilales bacterium CG_4_10_14_3_um_filter_63_21]	Hydrogenophilales bacterium CG_4_10_14_3_um_filter_63_21	24.4	24.4	1	3525	1	166	PIX95790.1
Select seq gb|MBF0424939.1|	flagellar export chaperone FlgN [Magnetococcales bacterium]	Magnetococcales bacterium	24.4	24.4	1	3527	1	163	MBF0424939.1
Select seq ref|WP_073147222.1|	hypothetical protein [Mesonia phycicola]	Mesonia phycicola	24.4	24.4	1	3527	1	163	WP_073147222.1
Select seq gb|MBR2012891.1|	RNA polymerase sigma factor [Clostridia bacterium]	Clostridia bacterium	24.4	24.4	1	3529	1	160	MBR2012891.1
Select seq gb|MBQ9953780.1|	RNA polymerase sigma factor [Clostridia bacterium]	Clostridia bacterium	24.4	24.4	1	3529	1	160	MBQ9953780.1
Select seq gb|MZU80991.1|	redoxin family protein [Escherichia coli]	Escherichia coli	24.4	24.4	1	3530	1	159	MZU80991.1
Select seq ref|WP_215485978.1|	MarR family transcriptional regulator [Microbacterium flavum]	Microbacterium flavum	24.4	24.4	1	3530	1	159	WP_215485978.1
Select seq gb|MBT1687534.1|	HipA domain-containing protein [Fulvivirgaceae bacterium PWU37]	Fulvivirgaceae bacterium PWU37	24.4	24.4	1	3531	1	157	MBT1687534.1
Select seq ref|WP_107725438.1|	DUF3189 family protein [Desmospora activa]	Desmospora activa	24.4	24.4	1	3533	1	155	WP_107725438.1
Select seq gb|MBQ8392327.1|	hypothetical protein [Clostridia bacterium]	Clostridia bacterium	24.4	24.4	1	3535	1	152	MBQ8392327.1
Select seq gb|KAF8864038.1|	hypothetical protein BDZ45DRAFT_737888 [Acephala macrosclerotiorum]	Acephala macrosclerotiorum	24.4	24.4	1	3538	1	149	KAF8864038.1
Select seq ref|WP_188363194.1|	hypothetical protein [Flavobacterium orientale]	Flavobacterium orientale	24.4	24.4	1	3544	1	142	WP_188363194.1
Select seq gb|MCA1494208.1|	amidohydrolase family protein [Ensifer sp. NBAIM29]	Ensifer sp. NBAIM29	24.4	24.4	1	3545	1	141	MCA1494208.1
Select seq gb|MBA0837323.1|	hypothetical protein [Gossypium armourianum]	Gossypium armourianum	24.4	24.4	1	3557	1	129	MBA0837323.1
Select seq gb|MBA0623997.1|	hypothetical protein [Gossypium davidsonii]	Gossypium davidsonii	24.4	24.4	1	3557	1	129	MBA0623997.1
Select seq dbj|BDC06057.1|	hypothetical protein GAIMETA21S03_19400 [Phocaeicola vulgatus]	Phocaeicola vulgatus	24.4	24.4	1	3557	1	129	BDC06057.1
Select seq tpg|DAQ86154.1|	TPA: MAG TPA: RNA polymerase sigma factor [Podoviridae sp.]	Podoviridae sp.	24.4	24.4	1	3557	1	129	DAQ86154.1
Select seq gb|MBA0692043.1|	hypothetical protein [Gossypium aridum]	Gossypium aridum	24.4	24.4	1	3563	1	124	MBA0692043.1
Select seq gb|MBA0808511.1|	hypothetical protein [Gossypium harknessii]	Gossypium harknessii	24.4	24.4	1	3563	1	124	MBA0808511.1
Select seq ref|WP_205644453.1|	translation initiation factor [Algoriphagus lutimaris]	Algoriphagus lutimaris	24.4	24.4	1	3572	1	117	WP_205644453.1
Select seq emb|CAG8510069.1|	5022_t:CDS:2 [Acaulospora colombiana]	Acaulospora colombiana	24.4	24.4	1	3600	1	100	CAG8510069.1
Select seq ref|WP_023579877.1|	hypothetical protein [Flavobacterium limnosediminis]	Flavobacterium limnosediminis	24.4	24.4	1	3607	1	96	WP_023579877.1
Select seq tpg|HEU32175.1|	TPA: hypothetical protein [bacterium]	bacterium	24.4	24.4	1	3633	1	85	HEU32175.1
Select seq gb|KIH49188.1|	hypothetical protein ANCDUO_20738 [Ancylostoma duodenale]	Ancylostoma duodenale	24.4	24.4	1	3641	1	82	KIH49188.1
Select seq gb|MBA3339248.1|	heavy-metal-associated domain-containing protein [Geodermatophilaceae bacterium]	Geodermatophilaceae bacterium	24.4	24.4	1	3666	1	74	MBA3339248.1

## Sheet: P71L
Select for downloading or viewing reports	Description	Scientific Name	Max Score	Total Score	Query Cover	E value	Per. Ident	Acc. Len	Accession
Select seq ref|WP_068800848.1|	type I polyketide synthase [Pseudonocardia sp. HH130630-07]	Pseudonocardia sp. HH130630-07	24.4	24.4	1	3416	1	6980	WP_068800848.1
Select seq ref|WP_060711085.1|	type I polyketide synthase [Pseudonocardia sp. HH130629-09]	Pseudonocardia sp. HH130629-09	24.4	24.4	1	3416	1	6970	WP_060711085.1
Select seq gb|MBN2049758.1|	hypothetical protein [Spirochaetales bacterium]	Spirochaetales bacterium	24.4	24.4	1	3419	1	3525	MBN2049758.1
Select seq gb|KID83209.1|	non-ribosomal peptide synthetase [Metarhizium guizhouense ARSEF 977]	Metarhizium guizhouense ARSEF 977	24.4	24.4	1	3420	1	2855	KID83209.1
Select seq ref|XP_019909795.3|	zinc finger FYVE domain-containing protein 26 isoform X1 [Esox lucius]	Esox lucius	24.4	24.4	1	3421	1	2744	XP_019909795.3
Select seq ref|XP_012993029.3|	zinc finger FYVE domain-containing protein 26 isoform X2 [Esox lucius]	Esox lucius	24.4	24.4	1	3421	1	2737	XP_012993029.3
Select seq ref|XP_019909797.3|	zinc finger FYVE domain-containing protein 26 isoform X3 [Esox lucius]	Esox lucius	24.4	24.4	1	3421	1	2736	XP_019909797.3
Select seq ref|XP_019909798.3|	zinc finger FYVE domain-containing protein 26 isoform X4 [Esox lucius]	Esox lucius	24.4	24.4	1	3421	1	2733	XP_019909798.3
Select seq ref|XP_028981309.2|	zinc finger FYVE domain-containing protein 26 isoform X5 [Esox lucius]	Esox lucius	24.4	24.4	1	3421	1	2718	XP_028981309.2
Select seq ref|XP_021748960.1|	small subunit processome component 20 homolog [Chenopodium quinoa]	Chenopodium quinoa	24.4	24.4	1	3421	1	2689	XP_021748960.1
Select seq gb|RAR05035.1|	ubiquitin carboxyl-terminal hydrolase 14 [Stemphylium lycopersici]	Stemphylium lycopersici	24.4	24.4	1	3421	1	2655	RAR05035.1
Select seq gb|RMZ72013.1|	ubiquitin carboxyl-terminal hydrolase 14 [Pyrenophora seminiperda CCB06]	Pyrenophora seminiperda CCB06	24.4	24.4	1	3421	1	2653	RMZ72013.1
Select seq gb|KNG50566.1|	ubiquitin carboxyl-terminal hydrolase 14 [Stemphylium lycopersici]	Stemphylium lycopersici	24.4	24.4	1	3421	1	2636	KNG50566.1
Select seq gb|OAO17524.1|	DNA-directed RNA polymerase III [Blastocystis sp. ATCC 50177/Nand II]	Blastocystis sp. ATCC 50177/Nand II	24.4	24.4	1	3421	1	2569	OAO17524.1
Select seq gb|KAE8251442.1|	hypothetical protein A4X13_0g3993 [Tilletia indica]	Tilletia indica	24.4	24.4	1	3421	1	2496	KAE8251442.1
Select seq gb|KAE8268060.1|	hypothetical protein A4X09_0g4289 [Tilletia walkeri]	Tilletia walkeri	24.4	24.4	1	3421	1	2492	KAE8268060.1
Select seq gb|KAE8213346.1|	hypothetical protein CF327_g3123 [Tilletia walkeri]	Tilletia walkeri	24.4	24.4	1	3421	1	2491	KAE8213346.1
Select seq gb|KAE8225907.1|	hypothetical protein CF319_g1426 [Tilletia indica]	Tilletia indica	24.4	24.4	1	3421	1	2487	KAE8225907.1
Select seq ref|XP_014078339.1|	hypothetical protein COCC4DRAFT_140822 [Bipolaris maydis ATCC 48331]	Bipolaris maydis ATCC 48331	24.4	24.4	1	3422	1	2163	XP_014078339.1
Select seq ref|XP_007697993.1|	uncharacterized protein COCSADRAFT_188840 [Bipolaris sorokiniana ND90Pr]	Bipolaris sorokiniana ND90Pr	24.4	24.4	1	3422	1	2158	XP_007697993.1
Select seq gb|TFY69387.1|	hypothetical protein EVG20_g3179 [Dentipellis fragilis]	Dentipellis fragilis	24.4	24.4	1	3423	1	2153	TFY69387.1
Select seq ref|XP_014555891.1|	hypothetical protein COCVIDRAFT_38454 [Bipolaris victoriae FI3]	Bipolaris victoriae FI3	24.4	24.4	1	3423	1	2139	XP_014555891.1
Select seq ref|XP_007715581.1|	hypothetical protein COCCADRAFT_39604 [Bipolaris zeicola 26-R-13]	Bipolaris zeicola 26-R-13	24.4	24.4	1	3423	1	2137	XP_007715581.1
Select seq gb|QQS04029.1|	fibro-slime domain-containing protein [Fibrobacteres bacterium]	Fibrobacteres bacterium	24.4	24.4	1	3423	1	2021	QQS04029.1
Select seq ref|XP_013460828.1|	putative leucine-rich repeat-containing protein DDB_G0290503 [Medicago truncatula]	Medicago truncatula	24.4	24.4	1	3423	1	1977	XP_013460828.1
Select seq ref|XP_038783464.1|	ubiquitin carboxyl-terminal hydrolase 14 [Alternaria burnsii]	Alternaria burnsii	24.4	24.4	1	3424	1	1933	XP_038783464.1
Select seq gb|NEQ67200.1|	DEAD/DEAH box helicase [Symploca sp. SIO2D2]	Symploca sp. SIO2D2	24.4	24.4	1	3424	1	1932	NEQ67200.1
Select seq ref|XP_008027430.1|	uncharacterized protein SETTUDRAFT_91696 [Exserohilum turcica Et28A]	Exserohilum turcica Et28A	24.4	24.4	1	3424	1	1927	XP_008027430.1
Select seq tpg|HAJ62302.1|	TPA: DEAD/DEAH box helicase [Cyanobacteria bacterium UBA8543]	Cyanobacteria bacterium UBA8543	24.4	24.4	1	3424	1	1925	HAJ62302.1
Select seq gb|KAF2747190.1|	hypothetical protein M011DRAFT_477634 [Sporormia fimetaria CBS 119925]	Sporormia fimetaria CBS 119925	24.4	24.4	1	3424	1	1924	KAF2747190.1
Select seq gb|MBP0026956.1|	DEAD/DEAH box helicase [Roseofilum sp. Guam]	Roseofilum sp. Guam	24.4	24.4	1	3424	1	1923	MBP0026956.1
Select seq gb|OAL52084.1|	hypothetical protein IQ07DRAFT_506306 [Pyrenochaeta sp. DS3sAY3a]	Pyrenochaeta sp. DS3sAY3a	24.4	24.4	1	3424	1	1918	OAL52084.1
Select seq ref|WP_207088957.1|	DEAD/DEAH box helicase [Phormidium pseudopriestleyi]	Phormidium pseudopriestleyi	24.4	24.4	1	3424	1	1917	WP_207088957.1
Select seq ref|XP_033380547.1|	uncharacterized protein BU24DRAFT_352794 [Aaosphaeria arxii CBS 175.79]	Aaosphaeria arxii CBS 175.79	24.4	24.4	1	3424	1	1913	XP_033380547.1
Select seq ref|XP_014525919.1|	DNA-directed RNA polymerase III subunit RPC2 [Blastocystis sp. subtype 4]	Blastocystis sp. subtype 4	24.4	24.4	1	3424	1	1909	XP_014525919.1
Select seq ref|XP_033554953.1|	uncharacterized protein BDR25DRAFT_207690 [Lindgomyces ingoldianus]	Lindgomyces ingoldianus	24.4	24.4	1	3424	1	1905	XP_033554953.1
Select seq ref|WP_015150596.1|	DEAD/DEAH box helicase [Oscillatoria acuminata]	Oscillatoria acuminata	24.4	24.4	1	3424	1	1899	WP_015150596.1
Select seq gb|KAH7551519.1|	hypothetical protein BM1_09835 [Bipolaris maydis]	Bipolaris maydis	24.4	24.4	1	3424	1	1881	KAH7551519.1
Select seq gb|ORZ03059.1|	hypothetical protein BCR43DRAFT_450211 [Syncephalastrum racemosum]	Syncephalastrum racemosum	24.4	24.4	1	3424	1	1878	ORZ03059.1
Select seq gb|KAF2800595.1|	hypothetical protein K505DRAFT_403938 [Melanomma pulvis-pyrius CBS 109.77]	Melanomma pulvis-pyrius CBS 109.77	24.4	24.4	1	3424	1	1877	KAF2800595.1
Select seq ref|WP_123453811.1|	hypothetical protein [Pseudomonas fluorescens]	Pseudomonas fluorescens	24.4	24.4	1	3424	1	1877	WP_123453811.1
Select seq ref|XP_007682103.1|	hypothetical protein COCMIDRAFT_21335 [Bipolaris oryzae ATCC 44560]	Bipolaris oryzae ATCC 44560	24.4	24.4	1	3424	1	1858	XP_007682103.1
Select seq gb|RON78409.1|	hypothetical protein BK670_24040 [Pseudomonas fluorescens]	Pseudomonas fluorescens	24.4	24.4	1	3424	1	1848	RON78409.1
Select seq gb|KAF2876802.1|	hypothetical protein BDV95DRAFT_625943 [Massariosphaeria phaeospora]	Massariosphaeria phaeospora	24.4	24.4	1	3424	1	1840	KAF2876802.1
Select seq gb|KAF2661662.1|	hypothetical protein K491DRAFT_673607 [Lophiostoma macrostomum CBS 122681]	Lophiostoma macrostomum CBS 122681	24.4	24.4	1	3424	1	1839	KAF2661662.1
Select seq gb|KAF2445835.1|	hypothetical protein P171DRAFT_443434 [Karstenula rhodostoma CBS 690.94]	Karstenula rhodostoma CBS 690.94	24.4	24.4	1	3424	1	1826	KAF2445835.1
Select seq ref|XP_021369363.1|	uncharacterized protein LOC110460653 [Mizuhopecten yessoensis]	Mizuhopecten yessoensis	24.4	24.4	1	3424	1	1822	XP_021369363.1
Select seq gb|PVH97286.1|	hypothetical protein DM02DRAFT_644291 [Periconia macrospinosa]	Periconia macrospinosa	24.4	24.4	1	3424	1	1818	PVH97286.1
Select seq ref|WP_189643870.1|	DEAD/DEAH box helicase [Deinococcus piscis]	Deinococcus piscis	24.4	24.4	1	3424	1	1817	WP_189643870.1
Select seq ref|XP_028742983.1|	cullin-7 isoform X1 [Peromyscus leucopus]	Peromyscus leucopus	24.4	24.4	1	3424	1	1792	XP_028742983.1
Select seq gb|KAF2635788.1|	hypothetical protein P280DRAFT_522720 [Massarina eburnea CBS 473.64]	Massarina eburnea CBS 473.64	24.4	24.4	1	3424	1	1792	KAF2635788.1
Select seq ref|WP_142056839.1|	DEAD/DEAH box helicase [Pseudonocardia kunmingensis]	Pseudonocardia kunmingensis	24.4	24.4	1	3424	1	1787	WP_142056839.1
Select seq ref|WP_093592604.1|	DEAD/DEAH box helicase [Lentzea waywayandensis]	Lentzea waywayandensis	24.4	24.4	1	3424	1	1783	WP_093592604.1
Select seq ref|XP_015864568.2|	cullin-7 isoform X1 [Peromyscus maniculatus bairdii]	Peromyscus maniculatus bairdii	24.4	24.4	1	3425	1	1737	XP_015864568.2
Select seq gb|KZC09831.1|	hypothetical protein WN55_00477 [Dufourea novaeangliae]	Dufourea novaeangliae	24.4	24.4	1	3425	1	1729	KZC09831.1
Select seq ref|XP_042122502.1|	cullin-7 isoform X3 [Peromyscus maniculatus bairdii]	Peromyscus maniculatus bairdii	24.4	24.4	1	3425	1	1717	XP_042122502.1
Select seq gb|RMZ78381.1|	hypothetical protein DV738_g3947 [Chaetothyriales sp. CBS 135597]	Chaetothyriales sp. CBS 135597	24.4	24.4	1	3425	1	1710	RMZ78381.1
Select seq ref|XP_006990888.3|	cullin-7 isoform X2 [Peromyscus maniculatus bairdii]	Peromyscus maniculatus bairdii	24.4	24.4	1	3425	1	1705	XP_006990888.3
Select seq ref|XP_037055932.1|	cullin-7 isoform X2 [Peromyscus leucopus]	Peromyscus leucopus	24.4	24.4	1	3425	1	1704	XP_037055932.1
Select seq ref|WP_206026460.1|	hypothetical protein [Roseimicrobium sp. ORNL1]	Roseimicrobium sp. ORNL1	24.4	24.4	1	3425	1	1678	WP_206026460.1
Select seq gb|KUI70921.1|	Telomere length regulator protein rif1 [Valsa mali]	Valsa mali	24.4	24.4	1	3425	1	1660	KUI70921.1
Select seq ref|XP_030461322.1|	transcriptional elongation regulator MINIYO [Syzygium oleosum]	Syzygium oleosum	24.4	24.4	1	3425	1	1649	XP_030461322.1
Select seq ref|WP_209186584.1|	glycosyltransferase [unclassified Rhizobium]	unclassified Rhizobium	24.4	24.4	1	3425	1	1640	WP_209186584.1
Select seq ref|WP_156551292.1|	glycosyltransferase [Agrobacterium vitis]	Agrobacterium vitis	24.4	24.4	1	3425	1	1640	WP_156551292.1
Select seq ref|WP_234624977.1|	glycosyltransferase [Agrobacterium vitis]	Agrobacterium vitis	24.4	24.4	1	3425	1	1637	WP_234624977.1
Select seq ref|WP_240538964.1|	glycosyltransferase [Rhizobium tumorigenes]	Rhizobium tumorigenes	24.4	24.4	1	3425	1	1637	WP_240538964.1
Select seq gb|KAG2729759.1|	hypothetical protein I3760_01G264600 [Carya illinoinensis]	Carya illinoinensis	24.4	24.4	1	3425	1	1633	KAG2729759.1
Select seq gb|KAG6734355.1|	hypothetical protein I3842_01G268800 [Carya illinoinensis]	Carya illinoinensis	24.4	24.4	1	3425	1	1633	KAG6734355.1
Select seq gb|KAG7998445.1|	hypothetical protein I3843_01G259300 [Carya illinoinensis]	Carya illinoinensis	24.4	24.4	1	3425	1	1633	KAG7998445.1
Select seq ref|XP_043272749.1|	uncharacterized protein PFB0765w isoform X1 [Venturia canescens]	Venturia canescens	24.4	24.4	1	3425	1	1632	XP_043272749.1
Select seq gb|PZM02119.1|	hypothetical protein CPJ17_11030 [Rhizobium tumorigenes]	Rhizobium tumorigenes	24.4	24.4	1	3425	1	1624	PZM02119.1
Select seq ref|XP_024356150.1|	Plasma membrane calcium-transporting ATPase [Echinococcus granulosus]	Echinococcus granulosus	24.4	24.4	1	3425	1	1616	XP_024356150.1
Select seq gb|NUQ73149.1|	ATP-binding protein [Polyangiaceae bacterium]	Polyangiaceae bacterium	24.4	24.4	1	3425	1	1608	NUQ73149.1
Select seq gb|KAG6669771.1|	hypothetical protein CIPAW_01G266900 [Carya illinoinensis]	Carya illinoinensis	24.4	24.4	1	3425	1	1605	KAG6669771.1
Select seq gb|KAG6669770.1|	hypothetical protein CIPAW_01G266900 [Carya illinoinensis]	Carya illinoinensis	24.4	24.4	1	3426	1	1604	KAG6669770.1
Select seq ref|XP_015431691.1|	PREDICTED: centrosomal protein of 128 kDa isoform X1 [Dufourea novaeangliae]	Dufourea novaeangliae	24.4	24.4	1	3426	1	1599	XP_015431691.1
Select seq ref|XP_043272751.1|	uncharacterized protein PFB0765w isoform X2 [Venturia canescens]	Venturia canescens	24.4	24.4	1	3426	1	1577	XP_043272751.1
Select seq ref|XP_031846041.1|	nuclear mitotic apparatus protein 1 isoform X1 [Nomia melanderi]	Nomia melanderi	24.4	24.4	1	3426	1	1576	XP_031846041.1
Select seq ref|XP_031846044.1|	nuclear mitotic apparatus protein 1 isoform X2 [Nomia melanderi]	Nomia melanderi	24.4	24.4	1	3426	1	1575	XP_031846044.1
Select seq gb|MBK9579953.1|	fibro-slime domain-containing protein [Fibrobacteres bacterium]	Fibrobacteres bacterium	24.4	24.4	1	3426	1	1570	MBK9579953.1
Select seq ref|XP_030511676.1|	transcriptional elongation regulator MINIYO [Rhodamnia argentea]	Rhodamnia argentea	24.4	24.4	1	3426	1	1566	XP_030511676.1
Select seq gb|OQR65773.1|	hypothetical protein B6E66_01460 [Streptomyces sp. B9173]	Streptomyces sp. B9173	24.4	24.4	1	3426	1	1564	OQR65773.1
Select seq ref|XP_033329704.1|	centrosome-associated protein CEP250 isoform X1 [Megalopta genalis]	Megalopta genalis	24.4	24.4	1	3426	1	1547	XP_033329704.1
Select seq ref|XP_033329706.1|	centrosome-associated protein CEP250 isoform X2 [Megalopta genalis]	Megalopta genalis	24.4	24.4	1	3426	1	1546	XP_033329706.1
Select seq ref|XP_031846045.1|	nuclear mitotic apparatus protein 1 isoform X3 [Nomia melanderi]	Nomia melanderi	24.4	24.4	1	3426	1	1542	XP_031846045.1
Select seq gb|OAA63537.1|	serine/threonine-protein kinase [Sporothrix insectorum RCEF 264]	Sporothrix insectorum RCEF 264	24.4	24.4	1	3426	1	1541	OAA63537.1
Select seq ref|XP_034174750.1|	centrosome-associated protein CEP250-like isoform X1 [Osmia lignaria]	Osmia lignaria	24.4	24.4	1	3426	1	1539	XP_034174750.1
Select seq ref|XP_029035666.2|	golgin subfamily B member 1 isoform X1 [Osmia bicornis bicornis]	Osmia bicornis bicornis	24.4	24.4	1	3426	1	1539	XP_029035666.2
Select seq ref|XP_015431692.1|	PREDICTED: centrosomal protein of 128 kDa isoform X2 [Dufourea novaeangliae]	Dufourea novaeangliae	24.4	24.4	1	3426	1	1534	XP_015431692.1
Select seq ref|XP_037055933.1|	cullin-7 isoform X3 [Peromyscus leucopus]	Peromyscus leucopus	24.4	24.4	1	3426	1	1532	XP_037055933.1
Select seq ref|XP_034174751.1|	centrosome-associated protein CEP250-like isoform X2 [Osmia lignaria]	Osmia lignaria	24.4	24.4	1	3426	1	1531	XP_034174751.1
Select seq ref|XP_046140976.1|	golgin subfamily B member 1 isoform X2 [Osmia bicornis bicornis]	Osmia bicornis bicornis	24.4	24.4	1	3426	1	1531	XP_046140976.1
Select seq emb|SHO79351.1|	Similar to S.cerevisiae protein THO2 (Subunit of the THO complex) [Malassezia sympodialis ATCC 42132]	Malassezia sympodialis ATCC 42132	24.4	24.4	1	3426	1	1528	SHO79351.1
Select seq ref|XP_043272752.1|	uncharacterized protein PFB0765w isoform X3 [Venturia canescens]	Venturia canescens	24.4	24.4	1	3426	1	1525	XP_043272752.1
Select seq gb|RYP24235.1|	hypothetical protein DL765_000730 [Monosporascus sp. GIB2]	Monosporascus sp. GIB2	24.4	24.4	1	3426	1	1521	RYP24235.1
Select seq ref|XP_033329707.1|	major antigen isoform X3 [Megalopta genalis]	Megalopta genalis	24.4	24.4	1	3426	1	1513	XP_033329707.1
Select seq ref|XP_031846046.1|	nuclear mitotic apparatus protein 1 isoform X4 [Nomia melanderi]	Nomia melanderi	24.4	24.4	1	3426	1	1512	XP_031846046.1
Select seq ref|XP_015431693.1|	PREDICTED: centrosomal protein of 128 kDa isoform X3 [Dufourea novaeangliae]	Dufourea novaeangliae	24.4	24.4	1	3426	1	1498	XP_015431693.1
Select seq ref|WP_019870656.1|	hypothetical protein [Salinispora]	Salinispora	24.4	24.4	1	3426	1	1485	WP_019870656.1
Select seq ref|WP_025616861.1|	hypothetical protein [Salinispora cortesiana]	Salinispora cortesiana	24.4	24.4	1	3426	1	1485	WP_025616861.1
Select seq ref|XP_034174753.1|	protein MLP1-like isoform X3 [Osmia lignaria]	Osmia lignaria	24.4	24.4	1	3426	1	1480	XP_034174753.1
Select seq ref|XP_046140977.1|	myosin-J heavy chain isoform X3 [Osmia bicornis bicornis]	Osmia bicornis bicornis	24.4	24.4	1	3426	1	1480	XP_046140977.1
Select seq ref|XP_031846047.1|	nuclear mitotic apparatus protein 1 isoform X5 [Nomia melanderi]	Nomia melanderi	24.4	24.4	1	3427	1	1477	XP_031846047.1
Select seq ref|XP_011836256.1|	PREDICTED: protocadherin gamma-A11-like [Mandrillus leucophaeus]	Mandrillus leucophaeus	24.4	24.4	1	3427	1	1477	XP_011836256.1
Select seq ref|WP_147263285.1|	hypothetical protein [Roseimicrobium gellanilyticum]	Roseimicrobium gellanilyticum	24.4	24.4	1	3427	1	1477	WP_147263285.1
Select seq ref|XP_015185718.1|	PREDICTED: putative leucine-rich repeat-containing protein DDB_G0290503 isoform X1 [Polistes dominula]	Polistes dominula	24.4	24.4	1	3427	1	1470	XP_015185718.1
Select seq ref|XP_015185720.1|	PREDICTED: putative leucine-rich repeat-containing protein DDB_G0290503 isoform X2 [Polistes dominula]	Polistes dominula	24.4	24.4	1	3427	1	1469	XP_015185720.1
Select seq ref|XP_043680393.1|	myosin-4 isoform X1 [Vespula pensylvanica]	Vespula pensylvanica	24.4	24.4	1	3427	1	1469	XP_043680393.1
Select seq ref|XP_043486784.1|	putative leucine-rich repeat-containing protein DDB_G0290503 [Polistes fuscatus]	Polistes fuscatus	24.4	24.4	1	3427	1	1461	XP_043486784.1
Select seq ref|XP_015185721.1|	PREDICTED: putative leucine-rich repeat-containing protein DDB_G0290503 isoform X3 [Polistes dominula]	Polistes dominula	24.4	24.4	1	3427	1	1460	XP_015185721.1
Select seq ref|XP_014601421.1|	PREDICTED: kinectin isoform X1 [Polistes canadensis]	Polistes canadensis	24.4	24.4	1	3427	1	1455	XP_014601421.1
Select seq ref|WP_110390485.1|	EAL domain-containing protein [Rivicola pingtungensis]	Rivicola pingtungensis	24.4	24.4	1	3427	1	1451	WP_110390485.1
Select seq ref|XP_012139955.1|	PREDICTED: myosin-13 isoform X1 [Megachile rotundata]	Megachile rotundata	24.4	24.4	1	3427	1	1449	XP_012139955.1
Select seq ref|XP_033329708.1|	major antigen isoform X4 [Megalopta genalis]	Megalopta genalis	24.4	24.4	1	3427	1	1448	XP_033329708.1
Select seq gb|KAG5477860.1|	hypothetical protein LSCM1_05162 [Leishmania martiniquensis]	Leishmania martiniquensis	24.4	24.4	1	3427	1	1446	KAG5477860.1
Select seq gb|KAG5504101.1|	hypothetical protein GH5_04964 [Leishmania sp. Ghana 2012 LV757]	Leishmania sp. Ghana 2012 LV757	24.4	24.4	1	3427	1	1445	KAG5504101.1
Select seq ref|XP_001466001.1|	putative tubulin folding cofactor D [Leishmania infantum JPCM5]	Leishmania infantum JPCM5	24.4	24.4	1	3427	1	1445	XP_001466001.1
Select seq ref|XP_001683720.1|	putative tubulin folding cofactor D [Leishmania major strain Friedlin]	Leishmania major strain Friedlin	24.4	24.4	1	3427	1	1445	XP_001683720.1
Select seq gb|KAG5478097.1|	hypothetical protein LSCM4_05497 [Leishmania orientalis]	Leishmania orientalis	24.4	24.4	1	3427	1	1445	KAG5478097.1
Select seq gb|PXX79283.1|	PAS domain S-box-containing protein/diguanylate cyclase (GGDEF)-like protein [Rivicola pingtungensis]	Rivicola pingtungensis	24.4	24.4	1	3427	1	1445	PXX79283.1
Select seq ref|XP_014819928.1|	PREDICTED: protein MMS22-like [Calidris pugnax]	Calidris pugnax	24.4	24.4	1	3427	1	1445	XP_014819928.1
Select seq gb|AYU79293.1|	tubulin folding cofactor D, putative [Leishmania donovani]	Leishmania donovani	24.4	24.4	1	3427	1	1445	AYU79293.1
Select seq ref|XP_003861300.1|	tubulin folding cofactor D, putative [Leishmania donovani]	Leishmania donovani	24.4	24.4	1	3427	1	1445	XP_003861300.1
Select seq gb|KAG5478342.1|	hypothetical protein CUR178_05057 [Leishmania enriettii]	Leishmania enriettii	24.4	24.4	1	3427	1	1445	KAG5478342.1
Select seq gb|KAG5500854.1|	hypothetical protein JIQ42_04880 [Leishmania sp. Namibia]	Leishmania sp. Namibia	24.4	24.4	1	3427	1	1444	KAG5500854.1
Select seq gb|MBR3327177.1|	hypothetical protein [Atopobiaceae bacterium]	Atopobiaceae bacterium	24.4	24.4	1	3427	1	1444	MBR3327177.1
Select seq ref|XP_001565474.1|	putative tubulin folding cofactor D [Leishmania braziliensis MHOM/BR/75/M2904]	Leishmania braziliensis MHOM/BR/75/M2904	24.4	24.4	1	3427	1	1444	XP_001565474.1
Select seq ref|XP_010699539.1|	tubulin folding cofactor D, putative [Leishmania panamensis]	Leishmania panamensis	24.4	24.4	1	3427	1	1444	XP_010699539.1
Select seq gb|KAF4745171.1|	hypothetical protein FOZ62_023393 [Perkinsus olseni]	Perkinsus olseni	24.4	24.4	1	3427	1	1443	KAF4745171.1
Select seq ref|XP_012139956.1|	PREDICTED: myosin-13 isoform X2 [Megachile rotundata]	Megachile rotundata	24.4	24.4	1	3427	1	1441	XP_012139956.1
Select seq ref|XP_034174754.1|	centrosome-associated protein CEP250-like isoform X4 [Osmia lignaria]	Osmia lignaria	24.4	24.4	1	3427	1	1440	XP_034174754.1
Select seq gb|PHH93023.1|	hypothetical protein CDD83_2133 [Cordyceps sp. RAO-2017]	Cordyceps sp. RAO-2017	24.4	24.4	1	3427	1	1438	PHH93023.1
Select seq gb|UNI23117.1|	hypothetical protein JDV02_008955 [Purpureocillium takamizusanense]	Purpureocillium takamizusanense	24.4	24.4	1	3427	1	1436	UNI23117.1
Select seq gb|KAG5503545.1|	hypothetical protein JKF63_05685 [Porcisia hertigi]	Porcisia hertigi	24.4	24.4	1	3427	1	1436	KAG5503545.1
Select seq emb|CCM18994.1|	tubulin folding cofactor D, putative [Leishmania guyanensis]	Leishmania guyanensis	24.4	24.4	1	3427	1	1435	CCM18994.1
Select seq gb|TPP52331.1|	Tubulin folding cofactor D C terminal family protein [Leishmania donovani]	Leishmania donovani	24.4	24.4	1	3427	1	1435	TPP52331.1
Select seq gb|KAI1401972.1|	ABC transporter [Hypoxylon fuscum]	Hypoxylon fuscum	24.4	24.4	1	3427	1	1434	KAI1401972.1
Select seq dbj|GET89052.1|	tubulin folding cofactor D, putative [Leishmania tarentolae]	Leishmania tarentolae	24.4	24.4	1	3427	1	1433	GET89052.1
Select seq gb|PHH63516.1|	hypothetical protein CDD81_5797 [Ophiocordyceps australis]	Ophiocordyceps australis	24.4	24.4	1	3427	1	1432	PHH63516.1
Select seq gb|KAF7384302.1|	hypothetical protein [Vespula vulgaris]	Vespula vulgaris	24.4	24.4	1	3427	1	1430	KAF7384302.1
Select seq gb|KAF7385481.1|	hypothetical protein [Vespula germanica]	Vespula germanica	24.4	24.4	1	3427	1	1429	KAF7385481.1
Select seq ref|XP_015657747.1|	putative tubulin folding cofactor D [Leptomonas pyrrhocoris]	Leptomonas pyrrhocoris	24.4	24.4	1	3427	1	1429	XP_015657747.1
Select seq ref|XP_015185722.1|	PREDICTED: WEB family protein At4g27595, chloroplastic isoform X4 [Polistes dominula]	Polistes dominula	24.4	24.4	1	3427	1	1425	XP_015185722.1
Select seq ref|XP_043680395.1|	cytoskeletal protein Sojo isoform X2 [Vespula pensylvanica]	Vespula pensylvanica	24.4	24.4	1	3427	1	1424	XP_043680395.1
Select seq ref|XP_003876020.1|	putative tubulin folding cofactor D [Leishmania mexicana MHOM/GT/2001/U1103]	Leishmania mexicana MHOM/GT/2001/U1103	24.4	24.4	1	3427	1	1422	XP_003876020.1
Select seq gb|KAF7404332.1|	hypothetical protein [Vespula pensylvanica]	Vespula pensylvanica	24.4	24.4	1	3427	1	1422	KAF7404332.1
Select seq ref|XP_015185723.1|	PREDICTED: putative leucine-rich repeat-containing protein DDB_G0290503 isoform X5 [Polistes dominula]	Polistes dominula	24.4	24.4	1	3427	1	1422	XP_015185723.1
Select seq ref|XP_013435889.1|	hypothetical protein, conserved [Eimeria necatrix]	Eimeria necatrix	24.4	24.4	1	3427	1	1421	XP_013435889.1
Select seq ref|WP_203911439.1|	FtsK/SpoIIIE domain-containing protein [Rhizocola hellebori]	Rhizocola hellebori	24.4	24.4	1	3427	1	1412	WP_203911439.1
Select seq ref|XP_014601424.1|	PREDICTED: uveal autoantigen with coiled-coil domains and ankyrin repeats isoform X2 [Polistes canadensis]	Polistes canadensis	24.4	24.4	1	3427	1	1410	XP_014601424.1
Select seq ref|XP_043680396.1|	myosin-4 isoform X3 [Vespula pensylvanica]	Vespula pensylvanica	24.4	24.4	1	3427	1	1404	XP_043680396.1
Select seq ref|WP_032403412.1|	TIGR02680 family protein [Rhodococcus fascians]	Rhodococcus fascians	24.4	24.4	1	3427	1	1394	WP_032403412.1
Select seq ref|WP_094704903.1|	TIGR02680 family protein [Rhodococcus sp. 15-649-2-2]	Rhodococcus sp. 15-649-2-2	24.4	24.4	1	3427	1	1394	WP_094704903.1
Select seq ref|WP_037173759.1|	TIGR02680 family protein [Rhodococcus fascians]	Rhodococcus fascians	24.4	24.4	1	3427	1	1394	WP_037173759.1
Select seq ref|WP_032377873.1|	TIGR02680 family protein [Rhodococcus fascians]	Rhodococcus fascians	24.4	24.4	1	3427	1	1394	WP_032377873.1
Select seq ref|WP_094610369.1|	TIGR02680 family protein [Rhodococcus sp. WWJCD1]	Rhodococcus sp. WWJCD1	24.4	24.4	1	3427	1	1394	WP_094610369.1
Select seq ref|WP_094739082.1|	TIGR02680 family protein [Rhodococcus sp. 14-2483-1-1]	Rhodococcus sp. 14-2483-1-1	24.4	24.4	1	3427	1	1394	WP_094739082.1
Select seq ref|WP_037150461.1|	TIGR02680 family protein [Rhodococcus fascians]	Rhodococcus fascians	24.4	24.4	1	3427	1	1394	WP_037150461.1
Select seq ref|WP_094618385.1|	TIGR02680 family protein [unclassified Rhodococcus]	unclassified Rhodococcus	24.4	24.4	1	3427	1	1394	WP_094618385.1
Select seq ref|XP_009318441.1|	PREDICTED: protein MMS22-like [Pygoscelis adeliae]	Pygoscelis adeliae	24.4	24.4	1	3427	1	1392	XP_009318441.1
Select seq ref|XP_014601425.1|	PREDICTED: kinectin isoform X3 [Polistes canadensis]	Polistes canadensis	24.4	24.4	1	3427	1	1391	XP_014601425.1
Select seq ref|XP_001910674.1|	uncharacterized protein PODANS_6_7550 [Podospora anserina S mat+]	Podospora anserina S mat+	24.4	24.4	1	3427	1	1389	XP_001910674.1
Select seq dbj|GIH07656.1|	cell division protein FtsK [Rhizocola hellebori]	Rhizocola hellebori	24.4	24.4	1	3427	1	1388	GIH07656.1
Select seq ref|XP_012139957.1|	PREDICTED: plectin isoform X3 [Megachile rotundata]	Megachile rotundata	24.4	24.4	1	3427	1	1387	XP_012139957.1
Select seq gb|RMO92389.1|	Type III effector HopAS1 [Pseudomonas syringae pv. philadelphi]	Pseudomonas syringae pv. philadelphi	24.4	24.4	1	3427	1	1380	RMO92389.1
Select seq gb|MBS0498118.1|	ATP-binding protein [Proteobacteria bacterium]	Proteobacteria bacterium	24.4	24.4	1	3427	1	1380	MBS0498118.1
Select seq ref|XP_025894946.1|	protein MMS22-like [Nothoprocta perdicaria]	Nothoprocta perdicaria	24.4	24.4	1	3427	1	1379	XP_025894946.1
Select seq gb|KRN21613.1|	type II restriction-modification system restriction subunit [Lacticaseibacillus camelliae DSM 22697 = JCM 13995]	Lacticaseibacillus camelliae DSM 22697 = JCM 13995	24.4	24.4	1	3427	1	1378	KRN21613.1
Select seq ref|XP_003885324.1|	conserved hypothetical protein [Neospora caninum Liverpool]	Neospora caninum Liverpool	24.4	24.4	1	3427	1	1378	XP_003885324.1
Select seq emb|SDW38519.1|	hypothetical protein SAMN05444514_103143 [Pseudomonas syringae]	Pseudomonas syringae	24.4	24.4	1	3427	1	1373	SDW38519.1
Select seq emb|CDP31201.1|	Putative GMC oxidoreductase [Podospora anserina S mat+]	Podospora anserina S mat+	24.4	24.4	1	3428	1	1370	CDP31201.1
Select seq ref|XP_009473927.1|	PREDICTED: protein MMS22-like [Nipponia nippon]	Nipponia nippon	24.4	24.4	1	3428	1	1366	XP_009473927.1
Select seq gb|KFH09930.1|	CBF/Mak21 family protein [Toxoplasma gondii VAND]	Toxoplasma gondii VAND	24.4	24.4	1	3428	1	1361	KFH09930.1
Select seq gb|EPR61228.1|	CBF/Mak21 family protein [Toxoplasma gondii GT1]	Toxoplasma gondii GT1	24.4	24.4	1	3428	1	1361	EPR61228.1
Select seq gb|KFG66194.1|	CBF/Mak21 family protein [Toxoplasma gondii RUB]	Toxoplasma gondii RUB	24.4	24.4	1	3428	1	1361	KFG66194.1
Select seq gb|KFH17717.1|	CBF/Mak21 family protein [Toxoplasma gondii MAS]	Toxoplasma gondii MAS	24.4	24.4	1	3428	1	1361	KFH17717.1
Select seq gb|RQX72793.1|	CBF/Mak21 family protein [Toxoplasma gondii CAST]	Toxoplasma gondii CAST	24.4	24.4	1	3428	1	1360	RQX72793.1
Select seq ref|XP_002364609.1|	CBF/Mak21 family protein [Toxoplasma gondii ME49]	Toxoplasma gondii ME49	24.4	24.4	1	3428	1	1359	XP_002364609.1
Select seq gb|KYK65417.1|	CBF/Mak21 family protein [Toxoplasma gondii TgCatPRC2]	Toxoplasma gondii TgCatPRC2	24.4	24.4	1	3428	1	1359	KYK65417.1
Select seq gb|TVZ06322.1|	NACHT domain-containing protein [Trebonia kvetii]	Trebonia kvetii	24.4	89.9	1	3428	1	1354	TVZ06322.1
Select seq ref|XP_046386296.1|	gamma-tubulin complex component 6 [Ischnura elegans]	Ischnura elegans	24.4	24.4	1	3428	1	1352	XP_046386296.1
Select seq gb|TPX67282.1|	hypothetical protein CcCBS67573_g07562 [Chytriomyces confervae]	Chytriomyces confervae	24.4	24.4	1	3428	1	1349	TPX67282.1
Select seq ref|XP_012139959.1|	PREDICTED: interaptin isoform X4 [Megachile rotundata]	Megachile rotundata	24.4	24.4	1	3428	1	1349	XP_012139959.1
Select seq ref|XP_013804245.1|	PREDICTED: LOW QUALITY PROTEIN: protein MMS22-like [Apteryx mantelli mantelli]	Apteryx mantelli mantelli	24.4	24.4	1	3428	1	1347	XP_013804245.1
Select seq ref|XP_008558244.1|	PREDICTED: cingulin-like protein 1 [Microplitis demolitor]	Microplitis demolitor	24.4	24.4	1	3428	1	1340	XP_008558244.1
Select seq gb|TPP45001.1|	Tubulin folding cofactor D C terminal family protein [Leishmania donovani]	Leishmania donovani	24.4	24.4	1	3428	1	1339	TPP45001.1
Select seq ref|XP_034941108.1|	golgin subfamily A member 4 isoform X1 [Chelonus insularis]	Chelonus insularis	24.4	46.2	1	3428	1	1328	XP_034941108.1
Select seq ref|XP_034941111.1|	cingulin-like protein 1 isoform X2 [Chelonus insularis]	Chelonus insularis	24.4	46.2	1	3428	1	1326	XP_034941111.1
Select seq ref|XP_009680563.1|	PREDICTED: protein MMS22-like [Struthio camelus australis]	Struthio camelus australis	24.4	24.4	1	3428	1	1323	XP_009680563.1
Select seq gb|MBW0335886.1|	hypothetical protein [Burkholderia cenocepacia]	Burkholderia cenocepacia	24.4	24.4	1	3428	1	1322	MBW0335886.1
Select seq gb|OPJ73259.1|	protein MMS22-like [Patagioenas fasciata monilis]	Patagioenas fasciata monilis	24.4	24.4	1	3428	1	1321	OPJ73259.1
Select seq ref|XP_029218352.1|	CBF/Mak21 family protein [Besnoitia besnoiti]	Besnoitia besnoiti	24.4	24.4	1	3428	1	1318	XP_029218352.1
Select seq ref|WP_187365644.1|	NACHT domain-containing protein [Trebonia kvetii]	Trebonia kvetii	24.4	89.9	1	3428	1	1318	WP_187365644.1
Select seq gb|MBW0299342.1|	hypothetical protein [Burkholderia cenocepacia]	Burkholderia cenocepacia	24.4	24.4	1	3428	1	1308	MBW0299342.1
Select seq ref|XP_009562790.1|	PREDICTED: protein MMS22-like [Cuculus canorus]	Cuculus canorus	24.4	24.4	1	3428	1	1304	XP_009562790.1
Select seq ref|XP_009887321.1|	PREDICTED: protein MMS22-like [Charadrius vociferus]	Charadrius vociferus	24.4	24.4	1	3428	1	1302	XP_009887321.1
Select seq gb|RHZ73876.1|	hypothetical protein Glove_228g49 [Diversispora epigaea]	Diversispora epigaea	24.4	24.4	1	3428	1	1297	RHZ73876.1
Select seq gb|MBQ7853273.1|	methionine synthase [Muribaculaceae bacterium]	Muribaculaceae bacterium	24.4	24.4	1	3428	1	1291	MBQ7853273.1
Select seq ref|XP_042682110.1|	protein MMS22-like isoform X1 [Centrocercus urophasianus]	Centrocercus urophasianus	24.4	24.4	1	3428	1	1290	XP_042682110.1
Select seq ref|XP_032910341.1|	LOW QUALITY PROTEIN: protein MMS22-like [Catharus ustulatus]	Catharus ustulatus	24.4	24.4	1	3428	1	1279	XP_032910341.1
Select seq ref|XP_007525764.1|	PREDICTED: protein MMS22-like [Erinaceus europaeus]	Erinaceus europaeus	24.4	24.4	1	3428	1	1278	XP_007525764.1
Select seq ref|XP_021141217.1|	protein MMS22-like isoform X1 [Columba livia]	Columba livia	24.4	24.4	1	3429	1	1277	XP_021141217.1
Select seq ref|XP_010004628.1|	PREDICTED: protein MMS22-like [Chaetura pelagica]	Chaetura pelagica	24.4	24.4	1	3429	1	1273	XP_010004628.1
Select seq ref|XP_027656783.1|	protein MMS22-like isoform X1 [Falco cherrug]	Falco cherrug	24.4	24.4	1	3429	1	1271	XP_027656783.1
Select seq ref|XP_032629959.1|	protein MMS22-like isoform X1 [Chelonoidis abingdonii]	Chelonoidis abingdonii	24.4	24.4	1	3429	1	1269	XP_032629959.1
Select seq ref|XP_043398606.1|	protein MMS22-like isoform X1 [Chelonia mydas]	Chelonia mydas	24.4	24.4	1	3429	1	1269	XP_043398606.1
Select seq ref|XP_030411836.1|	protein MMS22-like isoform X1 [Gopherus evgoodei]	Gopherus evgoodei	24.4	24.4	1	3429	1	1264	XP_030411836.1
Select seq gb|MXN66497.1|	hypothetical protein [Stappia sp. GBMRC 2046]	Stappia sp. GBMRC 2046	24.4	24.4	1	3429	1	1262	MXN66497.1
Select seq ref|XP_005236987.1|	LOW QUALITY PROTEIN: protein MMS22-like [Falco peregrinus]	Falco peregrinus	24.4	24.4	1	3429	1	1260	XP_005236987.1
Select seq ref|XP_023777974.1|	protein MMS22-like isoform X1 [Cyanistes caeruleus]	Cyanistes caeruleus	24.4	24.4	1	3429	1	1260	XP_023777974.1
Select seq gb|KAG7109233.1|	Protein kinase rad3 like protein [Verticillium longisporum]	Verticillium longisporum	24.4	24.4	1	3429	1	1260	KAG7109233.1
Select seq ref|WP_074811801.1|	type III effector [Pseudomonas syringae]	Pseudomonas syringae	24.4	24.4	1	3429	1	1259	WP_074811801.1
Select seq ref|WP_122221856.1|	type III effector [Pseudomonas syringae group genomosp. 3]	Pseudomonas syringae group genomosp. 3	24.4	24.4	1	3429	1	1259	WP_122221856.1
Select seq ref|XP_018773726.2|	protein MMS22-like isoform X1 [Serinus canaria]	Serinus canaria	24.4	24.4	1	3429	1	1256	XP_018773726.2
Select seq ref|XP_040408728.1|	LOW QUALITY PROTEIN: protein MMS22-like [Cygnus olor]	Cygnus olor	24.4	24.4	1	3429	1	1254	XP_040408728.1
Select seq ref|XP_010286816.1|	PREDICTED: LOW QUALITY PROTEIN: protein MMS22-like [Phaethon lepturus]	Phaethon lepturus	24.4	24.4	1	3429	1	1254	XP_010286816.1
Select seq ref|XP_032629960.1|	protein MMS22-like isoform X2 [Chelonoidis abingdonii]	Chelonoidis abingdonii	24.4	24.4	1	3429	1	1253	XP_032629960.1
Select seq ref|XP_010167579.2|	LOW QUALITY PROTEIN: protein MMS22-like [Antrostomus carolinensis]	Antrostomus carolinensis	24.4	24.4	1	3429	1	1253	XP_010167579.2
Select seq ref|XP_030922451.1|	LOW QUALITY PROTEIN: protein MMS22-like [Geospiza fortis]	Geospiza fortis	24.4	24.4	1	3429	1	1253	XP_030922451.1
Select seq ref|XP_032041482.1|	protein MMS22-like [Aythya fuligula]	Aythya fuligula	24.4	24.4	1	3429	1	1252	XP_032041482.1
Select seq ref|XP_015477835.1|	protein MMS22-like isoform X1 [Parus major]	Parus major	24.4	24.4	1	3429	1	1252	XP_015477835.1
Select seq ref|XP_005044037.2|	PREDICTED: LOW QUALITY PROTEIN: protein MMS22-like [Ficedula albicollis]	Ficedula albicollis	24.4	24.4	1	3429	1	1252	XP_005044037.2
Select seq ref|XP_005518280.1|	PREDICTED: protein MMS22-like [Pseudopodoces humilis]	Pseudopodoces humilis	24.4	24.4	1	3429	1	1252	XP_005518280.1
Select seq ref|XP_027310618.2|	protein MMS22-like [Anas platyrhynchos]	Anas platyrhynchos	24.4	24.4	1	3429	1	1252	XP_027310618.2
Select seq ref|XP_010184102.1|	PREDICTED: LOW QUALITY PROTEIN: protein MMS22-like [Mesitornis unicolor]	Mesitornis unicolor	24.4	24.4	1	3429	1	1252	XP_010184102.1
Select seq ref|XP_021247718.1|	protein MMS22-like [Numida meleagris]	Numida meleagris	24.4	24.4	1	3429	1	1251	XP_021247718.1
Select seq ref|XP_042682120.1|	protein MMS22-like isoform X2 [Centrocercus urophasianus]	Centrocercus urophasianus	24.4	24.4	1	3429	1	1251	XP_042682120.1
Select seq gb|NWZ04027.1|	MMS22 protein [Loxia curvirostra]	Loxia curvirostra	24.4	24.4	1	3429	1	1251	NWZ04027.1
Select seq ref|NP_001383467.1|	protein MMS22-like [Gallus gallus]	Gallus gallus	24.4	24.4	1	3429	1	1251	NP_001383467.1
Select seq ref|XP_042740570.1|	protein MMS22-like [Lagopus leucura]	Lagopus leucura	24.4	24.4	1	3429	1	1251	XP_042740570.1
Select seq ref|XP_015714348.1|	protein MMS22-like [Coturnix japonica]	Coturnix japonica	24.4	24.4	1	3429	1	1251	XP_015714348.1
Select seq gb|NXG96805.1|	MMS22 protein [Loxia leucoptera]	Loxia leucoptera	24.4	24.4	1	3429	1	1251	NXG96805.1
Select seq ref|XP_005501009.1|	protein MMS22-like isoform X2 [Columba livia]	Columba livia	24.4	24.4	1	3429	1	1251	XP_005501009.1
Select seq ref|XP_035175875.1|	protein MMS22-like [Oxyura jamaicensis]	Oxyura jamaicensis	24.4	24.4	1	3429	1	1251	XP_035175875.1
Select seq gb|OWK63416.1|	Protein MMS22-like [Lonchura striata domestica]	Lonchura striata domestica	24.4	24.4	1	3429	1	1251	OWK63416.1
Select seq ref|XP_035417646.1|	protein MMS22-like isoform X1 [Cygnus atratus]	Cygnus atratus	24.4	24.4	1	3429	1	1251	XP_035417646.1
Select seq ref|XP_046794849.1|	protein MMS22-like isoform X1 [Gallus gallus]	Gallus gallus	24.4	24.4	1	3429	1	1249	XP_046794849.1
Select seq gb|KIL93039.1|	ire protein kinase [Fusarium avenaceum]	Fusarium avenaceum	24.4	24.4	1	3429	1	1249	KIL93039.1
Select seq gb|KAG5658658.1|	hypothetical protein KAF25_010839 [Fusarium avenaceum]	Fusarium avenaceum	24.4	24.4	1	3429	1	1249	KAG5658658.1
Select seq ref|XP_029452535.1|	protein MMS22-like [Rhinatrema bivittatum]	Rhinatrema bivittatum	24.4	24.4	1	3429	1	1249	XP_029452535.1
Select seq ref|XP_046770035.1|	protein MMS22-like isoform X1 [Gallus gallus]	Gallus gallus	24.4	24.4	1	3429	1	1249	XP_046770035.1
Select seq ref|XP_031466641.1|	protein MMS22-like [Phasianus colchicus]	Phasianus colchicus	24.4	24.4	1	3429	1	1248	XP_031466641.1
Select seq ref|XP_007052851.2|	protein MMS22-like isoform X2 [Chelonia mydas]	Chelonia mydas	24.4	24.4	1	3429	1	1248	XP_007052851.2
Select seq ref|XP_019326597.1|	PREDICTED: protein MMS22-like [Aptenodytes forsteri]	Aptenodytes forsteri	24.4	24.4	1	3429	1	1248	XP_019326597.1
Select seq ref|XP_025977909.1|	protein MMS22-like [Dromaius novaehollandiae]	Dromaius novaehollandiae	24.4	24.4	1	3429	1	1248	XP_025977909.1
Select seq ref|XP_030303767.1|	protein MMS22-like [Calypte anna]	Calypte anna	24.4	24.4	1	3429	1	1248	XP_030303767.1
Select seq ref|XP_039386128.1|	protein MMS22-like isoform X1 [Mauremys reevesii]	Mauremys reevesii	24.4	24.4	1	3429	1	1248	XP_039386128.1
Select seq ref|XP_030054263.1|	protein MMS22-like [Microcaecilia unicolor]	Microcaecilia unicolor	24.4	24.4	1	3429	1	1248	XP_030054263.1
Select seq ref|XP_006118488.1|	protein MMS22-like isoform X1 [Pelodiscus sinensis]	Pelodiscus sinensis	24.4	24.4	1	3429	1	1248	XP_006118488.1
Select seq ref|XP_044866601.1|	protein MMS22-like [Mauremys mutica]	Mauremys mutica	24.4	24.4	1	3429	1	1248	XP_044866601.1
Select seq ref|XP_024048421.1|	protein MMS22-like [Terrapene carolina triunguis]	Terrapene carolina triunguis	24.4	24.4	1	3429	1	1248	XP_024048421.1
Select seq ref|XP_030411837.1|	protein MMS22-like isoform X2 [Gopherus evgoodei]	Gopherus evgoodei	24.4	24.4	1	3429	1	1248	XP_030411837.1
Select seq gb|KAG6934593.1|	MMS22 like, DNA repair protein [Chelydra serpentina]	Chelydra serpentina	24.4	24.4	1	3429	1	1248	KAG6934593.1
Select seq ref|XP_005301198.1|	protein MMS22-like [Chrysemys picta bellii]	Chrysemys picta bellii	24.4	24.4	1	3429	1	1248	XP_005301198.1
Select seq ref|XP_034621894.1|	protein MMS22-like [Trachemys scripta elegans]	Trachemys scripta elegans	24.4	24.4	1	3429	1	1248	XP_034621894.1
Select seq ref|XP_038251727.1|	protein MMS22-like isoform X1 [Dermochelys coriacea]	Dermochelys coriacea	24.4	24.4	1	3429	1	1248	XP_038251727.1
Select seq ref|XP_040206067.1|	protein MMS22-like [Rana temporaria]	Rana temporaria	24.4	24.4	1	3429	1	1248	XP_040206067.1
Select seq ref|XP_036236857.1|	LOW QUALITY PROTEIN: protein MMS22-like [Molothrus ater]	Molothrus ater	24.4	24.4	1	3429	1	1247	XP_036236857.1
Select seq ref|XP_026700157.1|	protein MMS22-like isoform X1 [Athene cunicularia]	Athene cunicularia	24.4	24.4	1	3429	1	1247	XP_026700157.1
Select seq ref|XP_029892094.1|	protein MMS22-like [Aquila chrysaetos chrysaetos]	Aquila chrysaetos chrysaetos	24.4	24.4	1	3429	1	1247	XP_029892094.1
Select seq ref|XP_041872534.1|	protein MMS22-like [Corvus kubaryi]	Corvus kubaryi	24.4	24.4	1	3429	1	1247	XP_041872534.1
Select seq ref|XP_039584561.1|	protein MMS22-like [Passer montanus]	Passer montanus	24.4	24.4	1	3429	1	1247	XP_039584561.1
Select seq ref|XP_030800848.1|	protein MMS22-like [Camarhynchus parvulus]	Camarhynchus parvulus	24.4	24.4	1	3429	1	1247	XP_030800848.1
Select seq ref|XP_030345334.1|	protein MMS22-like isoform X1 [Strigops habroptila]	Strigops habroptila	24.4	24.4	1	3429	1	1247	XP_030345334.1
Select seq ref|XP_030123488.3|	protein MMS22-like isoform X1 [Taeniopygia guttata]	Taeniopygia guttata	24.4	24.4	1	3429	1	1247	XP_030123488.3
Select seq ref|XP_026647371.1|	protein MMS22-like [Zonotrichia albicollis]	Zonotrichia albicollis	24.4	24.4	1	3429	1	1247	XP_026647371.1
Select seq ref|XP_040454657.1|	protein MMS22-like isoform X1 [Falco naumanni]	Falco naumanni	24.4	24.4	1	3429	1	1247	XP_040454657.1
Select seq ref|WP_006973618.1|	AAA-like domain-containing protein [Plesiocystis pacifica]	Plesiocystis pacifica	24.4	24.4	1	3429	1	1247	WP_006973618.1
Select seq ref|XP_009899119.1|	PREDICTED: LOW QUALITY PROTEIN: protein MMS22-like [Dryobates pubescens]	Dryobates pubescens	24.4	24.4	1	3429	1	1247	XP_009899119.1
Select seq ref|XP_031961000.1|	protein MMS22-like [Corvus moneduloides]	Corvus moneduloides	24.4	24.4	1	3429	1	1247	XP_031961000.1
Select seq ref|XP_041334019.1|	protein MMS22-like [Pyrgilauda ruficollis]	Pyrgilauda ruficollis	24.4	24.4	1	3429	1	1247	XP_041334019.1
Select seq ref|XP_027656784.1|	protein MMS22-like isoform X2 [Falco cherrug]	Falco cherrug	24.4	24.4	1	3429	1	1247	XP_027656784.1
Select seq ref|XP_010402056.2|	protein MMS22-like [Corvus cornix cornix]	Corvus cornix cornix	24.4	24.4	1	3429	1	1247	XP_010402056.2
Select seq ref|XP_042658842.1|	protein MMS22-like [Tyto alba]	Tyto alba	24.4	24.4	1	3429	1	1246	XP_042658842.1
Select seq ref|XP_041268269.1|	protein MMS22-like [Onychostruthus taczanowskii]	Onychostruthus taczanowskii	24.4	24.4	1	3429	1	1246	XP_041268269.1
Select seq gb|NXG65232.1|	MMS22 protein [Hemiprocne comata]	Hemiprocne comata	24.4	24.4	1	3429	1	1246	NXG65232.1
Select seq ref|XP_025915075.1|	protein MMS22-like [Apteryx rowi]	Apteryx rowi	24.4	24.4	1	3429	1	1246	XP_025915075.1
Select seq gb|NXE10419.1|	MMS22 protein [Lophotis ruficrista]	Lophotis ruficrista	24.4	24.4	1	3429	1	1245	NXE10419.1
Select seq ref|XP_027489736.1|	protein MMS22-like [Corapipo altera]	Corapipo altera	24.4	24.4	1	3429	1	1245	XP_027489736.1
Select seq gb|NXN26180.1|	MMS22 protein [Nycticryphes semicollaris]	Nycticryphes semicollaris	24.4	24.4	1	3429	1	1245	NXN26180.1
Select seq gb|KFU96120.1|	Protein MMS22-like [Chaetura pelagica]	Chaetura pelagica	24.4	24.4	1	3429	1	1245	KFU96120.1
Select seq ref|XP_008930259.3|	protein MMS22-like [Manacus vitellinus]	Manacus vitellinus	24.4	24.4	1	3429	1	1245	XP_008930259.3
Select seq ref|XP_027598049.2|	protein MMS22-like isoform X1 [Pipra filicauda]	Pipra filicauda	24.4	24.4	1	3429	1	1245	XP_027598049.2
Select seq ref|XP_018414305.1|	PREDICTED: protein MMS22-like [Nanorana parkeri]	Nanorana parkeri	24.4	24.4	1	3429	1	1245	XP_018414305.1
Select seq ref|XP_032539821.1|	protein MMS22-like [Chiroxiphia lanceolata]	Chiroxiphia lanceolata	24.4	24.4	1	3429	1	1245	XP_032539821.1
Select seq emb|CAC5430539.1|	tubulin_folding_cofactor_D_putative|GeneDB:LmjF.24.2020 [Leishmania donovani]	Leishmania donovani	24.4	24.4	1	3429	1	1245	CAC5430539.1
Select seq gb|NWS70845.1|	MMS22 protein [Crotophaga sulcirostris]	Crotophaga sulcirostris	24.4	24.4	1	3429	1	1245	NWS70845.1
Select seq ref|XP_027550523.1|	protein MMS22-like isoform X1 [Neopelma chrysocephalum]	Neopelma chrysocephalum	24.4	24.4	1	3429	1	1244	XP_027550523.1
Select seq gb|NXE72951.1|	MMS22 protein [Cochlearius cochlearius]	Cochlearius cochlearius	24.4	24.4	1	3429	1	1244	NXE72951.1
Select seq gb|NXD34716.1|	MMS22 protein [Copsychus sechellarum]	Copsychus sechellarum	24.4	24.4	1	3429	1	1244	NXD34716.1
Select seq gb|NWT92165.1|	MMS22 protein [Urocynchramus pylzowi]	Urocynchramus pylzowi	24.4	24.4	1	3429	1	1244	NWT92165.1
Select seq gb|NWU61063.1|	MMS22 protein [Pterocles burchelli]	Pterocles burchelli	24.4	24.4	1	3429	1	1244	NWU61063.1
Select seq gb|NWZ19942.1|	MMS22 protein [Asarcornis scutulata]	Asarcornis scutulata	24.4	24.4	1	3429	1	1244	NWZ19942.1
Select seq gb|NXE22495.1|	MMS22 protein [Ardeotis kori]	Ardeotis kori	24.4	24.4	1	3429	1	1244	NXE22495.1
Select seq gb|NXJ09608.1|	MMS22 protein [Odontophorus gujanensis]	Odontophorus gujanensis	24.4	24.4	1	3429	1	1244	NXJ09608.1
Select seq sp|E1C2Z0.1|	RecName: Full=Protein MMS22-like; AltName: Full=Methyl methanesulfonate-sensitivity protein 22-like [Gallus gallus]	Gallus gallus	24.4	24.4	1	3429	1	1243	E1C2Z0.1
Select seq gb|NXX75480.1|	MMS22 protein [Urocolius indicus]	Urocolius indicus	24.4	24.4	1	3429	1	1243	NXX75480.1
Select seq gb|NXI67389.1|	MMS22 protein [Anseranas semipalmata]	Anseranas semipalmata	24.4	24.4	1	3429	1	1243	NXI67389.1
Select seq gb|NXV67036.1|	MMS22 protein [Molothrus ater]	Molothrus ater	24.4	24.4	1	3429	1	1243	NXV67036.1
Select seq gb|NWX11174.1|	MMS22 protein [Caloenas nicobarica]	Caloenas nicobarica	24.4	24.4	1	3429	1	1243	NWX11174.1
Select seq gb|NWQ73702.1|	MMS22 protein [Columbina picui]	Columbina picui	24.4	24.4	1	3429	1	1243	NWQ73702.1
Select seq gb|PIY93079.1|	hypothetical protein COY69_03590 [Candidatus Magasanikbacteria bacterium CG_4_10_14_0_8_um_filter_32_14]	Candidatus Magasanikbacteria bacterium CG_4_10_14_0_8_um_filter_32_14	24.4	24.4	1	3429	1	1242	PIY93079.1
Select seq gb|NXY32180.1|	MMS22 protein [Pomatorhinus ruficollis]	Pomatorhinus ruficollis	24.4	24.4	1	3429	1	1242	NXY32180.1
Select seq gb|NXH53889.1|	MMS22 protein [Rhabdornis inornatus]	Rhabdornis inornatus	24.4	24.4	1	3429	1	1242	NXH53889.1
Select seq gb|NXL75230.1|	MMS22 protein [Leptocoma aspasia]	Leptocoma aspasia	24.4	24.4	1	3429	1	1242	NXL75230.1
Select seq gb|NWS80452.1|	MMS22 protein [Toxostoma redivivum]	Toxostoma redivivum	24.4	24.4	1	3429	1	1242	NWS80452.1
Select seq gb|NWZ68427.1|	MMS22 protein [Acrocephalus arundinaceus]	Acrocephalus arundinaceus	24.4	24.4	1	3429	1	1242	NWZ68427.1
Select seq gb|NXJ67549.1|	MMS22 protein [Rostratula benghalensis]	Rostratula benghalensis	24.4	24.4	1	3429	1	1242	NXJ67549.1
Select seq gb|NWT50148.1|	MMS22 protein [Erythrocercus mccallii]	Erythrocercus mccallii	24.4	24.4	1	3429	1	1242	NWT50148.1
Select seq gb|NWH32271.1|	MMS22 protein [Chloropsis hardwickii]	Chloropsis hardwickii	24.4	24.4	1	3429	1	1242	NWH32271.1
Select seq gb|NXK76402.1|	MMS22 protein [Amazona guildingii]	Amazona guildingii	24.4	24.4	1	3429	1	1242	NXK76402.1
Select seq gb|NXQ46219.1|	MMS22 protein [Catharus fuscescens]	Catharus fuscescens	24.4	24.4	1	3429	1	1242	NXQ46219.1
Select seq gb|NXM86755.1|	MMS22 protein [Oenanthe oenanthe]	Oenanthe oenanthe	24.4	24.4	1	3429	1	1242	NXM86755.1
Select seq gb|NXF17245.1|	MMS22 protein [Rhodinocichla rosea]	Rhodinocichla rosea	24.4	24.4	1	3429	1	1242	NXF17245.1
Select seq gb|NWR03831.1|	MMS22 protein [Sinosuthora webbiana]	Sinosuthora webbiana	24.4	24.4	1	3429	1	1242	NWR03831.1
Select seq gb|NXB92926.1|	MMS22 protein [Vidua chalybeata]	Vidua chalybeata	24.4	24.4	1	3429	1	1242	NXB92926.1
Select seq gb|NXR55131.1|	MMS22 protein [Hippolais icterina]	Hippolais icterina	24.4	24.4	1	3429	1	1242	NXR55131.1
Select seq gb|NWT11889.1|	MMS22 protein [Vireo altiloquus]	Vireo altiloquus	24.4	24.4	1	3429	1	1242	NWT11889.1
Select seq gb|NXM12042.1|	MMS22 protein [Ploceus nigricollis]	Ploceus nigricollis	24.4	24.4	1	3429	1	1242	NXM12042.1
Select seq gb|NXC80511.1|	MMS22 protein [Cercotrichas coryphoeus]	Cercotrichas coryphoeus	24.4	24.4	1	3429	1	1242	NXC80511.1
Select seq gb|NWY74726.1|	MMS22 protein [Erithacus rubecula]	Erithacus rubecula	24.4	24.4	1	3429	1	1242	NWY74726.1
Select seq gb|NXA97388.1|	MMS22 protein [Melanocharis versteri]	Melanocharis versteri	24.4	24.4	1	3429	1	1242	NXA97388.1
Select seq gb|NXQ36078.1|	MMS22 protein [Alaudala cheleensis]	Alaudala cheleensis	24.4	24.4	1	3429	1	1242	NXQ36078.1
Select seq gb|OIO19949.1|	hypothetical protein AUJ23_01370 [Candidatus Magasanikbacteria bacterium CG1_02_32_51]	Candidatus Magasanikbacteria bacterium CG1_02_32_51	24.4	24.4	1	3429	1	1242	OIO19949.1
Select seq ref|XP_036623824.1|	protein MMS22-like [Trichosurus vulpecula]	Trichosurus vulpecula	24.4	24.4	1	3429	1	1242	XP_036623824.1
Select seq gb|NXM64524.1|	MMS22 protein [Illadopsis cleaveri]	Illadopsis cleaveri	24.4	24.4	1	3429	1	1242	NXM64524.1
Select seq gb|NWT66570.1|	MMS22 protein [Prunella himalayana]	Prunella himalayana	24.4	24.4	1	3429	1	1242	NWT66570.1
Select seq gb|NXK58952.1|	MMS22 protein [Sylvietta virens]	Sylvietta virens	24.4	24.4	1	3429	1	1242	NXK58952.1
Select seq gb|NXP32538.1|	MMS22 protein [Leiothrix lutea]	Leiothrix lutea	24.4	24.4	1	3429	1	1242	NXP32538.1
Select seq gb|NWS29790.1|	MMS22 protein [Polioptila caerulea]	Polioptila caerulea	24.4	24.4	1	3429	1	1242	NWS29790.1
Select seq ref|XP_044530299.1|	protein MMS22-like [Gracilinanus agilis]	Gracilinanus agilis	24.4	24.4	1	3429	1	1241	XP_044530299.1
Select seq gb|NXN98151.1|	MMS22 protein [Rhinopomastus cyanomelas]	Rhinopomastus cyanomelas	24.4	24.4	1	3429	1	1241	NXN98151.1
Select seq ref|XP_043860350.1|	LOW QUALITY PROTEIN: protein MMS22-like [Dromiciops gliroides]	Dromiciops gliroides	24.4	24.4	1	3429	1	1241	XP_043860350.1
Select seq gb|NXQ77607.1|	MMS22 protein [Quiscalus mexicanus]	Quiscalus mexicanus	24.4	24.4	1	3429	1	1241	NXQ77607.1
Select seq ref|XP_020853990.1|	protein MMS22-like isoform X1 [Phascolarctos cinereus]	Phascolarctos cinereus	24.4	24.4	1	3429	1	1241	XP_020853990.1
Select seq ref|XP_027712666.1|	protein MMS22-like isoform X1 [Vombatus ursinus]	Vombatus ursinus	24.4	24.4	1	3429	1	1241	XP_027712666.1
Select seq ref|XP_037376033.1|	protein MMS22-like [Talpa occidentalis]	Talpa occidentalis	24.4	24.4	1	3429	1	1241	XP_037376033.1
Select seq ref|XP_001377410.1|	PREDICTED: protein MMS22-like isoform X1 [Monodelphis domestica]	Monodelphis domestica	24.4	24.4	1	3429	1	1241	XP_001377410.1
Select seq gb|NXE62819.1|	MMS22 protein [Calcarius ornatus]	Calcarius ornatus	24.4	24.4	1	3429	1	1241	NXE62819.1
Select seq gb|NXL17511.1|	MMS22 protein [Setophaga kirtlandii]	Setophaga kirtlandii	24.4	24.4	1	3429	1	1241	NXL17511.1
Select seq ref|XP_044145896.1|	protein MMS22-like isoform X1 [Bufo gargarizans]	Bufo gargarizans	24.4	24.4	1	3429	1	1241	XP_044145896.1
Select seq gb|NXO60378.1|	MMS22 protein [Aramus guarauna]	Aramus guarauna	24.4	24.4	1	3429	1	1240	NXO60378.1
Select seq ref|XP_036271001.1|	protein MMS22-like isoform X1 [Pipistrellus kuhlii]	Pipistrellus kuhlii	24.4	24.4	1	3429	1	1240	XP_036271001.1
Select seq gb|NXL86349.1|	MMS22 protein [Alectura lathami]	Alectura lathami	24.4	24.4	1	3429	1	1239	NXL86349.1
Select seq ref|XP_005871530.1|	PREDICTED: protein MMS22-like isoform X1 [Myotis brandtii]	Myotis brandtii	24.4	24.4	1	3429	1	1239	XP_005871530.1
Select seq ref|XP_008150173.1|	protein MMS22-like isoform X1 [Eptesicus fuscus]	Eptesicus fuscus	24.4	24.4	1	3429	1	1239	XP_008150173.1
Select seq gb|NXC41671.1|	MMS22 protein [Penelope pileata]	Penelope pileata	24.4	24.4	1	3429	1	1239	NXC41671.1
Select seq ref|XP_027712674.1|	protein MMS22-like isoform X2 [Vombatus ursinus]	Vombatus ursinus	24.4	24.4	1	3429	1	1239	XP_027712674.1
Select seq gb|OAY72055.1|	Protein SERAC1 [Ananas comosus]	Ananas comosus	24.4	24.4	1	3429	1	1238	OAY72055.1
Select seq ref|XP_042535505.1|	protein MMS22-like [Dipodomys spectabilis]	Dipodomys spectabilis	24.4	24.4	1	3429	1	1237	XP_042535505.1
Select seq gb|KAH7238057.1|	hypothetical protein BKA59DRAFT_423108 [Fusarium tricinctum]	Fusarium tricinctum	24.4	24.4	1	3429	1	1237	KAH7238057.1
Select seq ref|XP_012877806.1|	PREDICTED: protein MMS22-like [Dipodomys ordii]	Dipodomys ordii	24.4	24.4	1	3429	1	1237	XP_012877806.1
Select seq gb|NWY24076.1|	MMS22 protein [Pheucticus melanocephalus]	Pheucticus melanocephalus	24.4	24.4	1	3429	1	1236	NWY24076.1
Select seq gb|KFQ76370.1|	Protein MMS22-like [Phaethon lepturus]	Phaethon lepturus	24.4	24.4	1	3429	1	1233	KFQ76370.1
Select seq gb|KAH6958046.1|	hypothetical protein DER45DRAFT_503038 [Fusarium avenaceum]	Fusarium avenaceum	24.4	24.4	1	3429	1	1232	KAH6958046.1
Select seq ref|XP_009647323.2|	LOW QUALITY PROTEIN: protein MMS22-like [Egretta garzetta]	Egretta garzetta	24.4	24.4	1	3429	1	1232	XP_009647323.2
Select seq gb|NXN17919.1|	MMS22 protein [Indicator maculatus]	Indicator maculatus	24.4	24.4	1	3429	1	1232	NXN17919.1
Select seq gb|NXG46689.1|	MMS22 protein [Psilopogon haemacephalus]	Psilopogon haemacephalus	24.4	24.4	1	3429	1	1231	NXG46689.1
Select seq gb|NXR10972.1|	MMS22 protein [Semnornis frantzii]	Semnornis frantzii	24.4	24.4	1	3429	1	1231	NXR10972.1
Select seq gb|NXX43768.1|	MMS22 protein [Tricholaema leucomelas]	Tricholaema leucomelas	24.4	24.4	1	3429	1	1231	NXX43768.1
Select seq gb|KGL76275.1|	Protein MMS22-like [Tinamus guttatus]	Tinamus guttatus	24.4	24.4	1	3429	1	1230	KGL76275.1
Select seq gb|KFV67619.1|	Protein MMS22-like [Dryobates pubescens]	Dryobates pubescens	24.4	24.4	1	3429	1	1230	KFV67619.1
Select seq ref|XP_025038081.1|	protein MMS22-like isoform X2 [Pelodiscus sinensis]	Pelodiscus sinensis	24.4	24.4	1	3429	1	1229	XP_025038081.1
Select seq gb|NXA45291.1|	MMS22 protein [Nothocercus julius]	Nothocercus julius	24.4	24.4	1	3429	1	1228	NXA45291.1
Select seq ref|XP_039386129.1|	protein MMS22-like isoform X2 [Mauremys reevesii]	Mauremys reevesii	24.4	24.4	1	3429	1	1227	XP_039386129.1
Select seq ref|XP_030345336.1|	protein MMS22-like isoform X2 [Strigops habroptila]	Strigops habroptila	24.4	24.4	1	3429	1	1226	XP_030345336.1
Select seq gb|KFZ59479.1|	Protein MMS22-like [Antrostomus carolinensis]	Antrostomus carolinensis	24.4	24.4	1	3429	1	1225	KFZ59479.1
Select seq gb|NWX41185.1|	MMS22 protein [Steatornis caripensis]	Steatornis caripensis	24.4	24.4	1	3429	1	1225	NWX41185.1
Select seq gb|NWR18304.1|	MMS22 protein [Emberiza fucata]	Emberiza fucata	24.4	24.4	1	3429	1	1225	NWR18304.1
Select seq gb|NWX17763.1|	MMS22 protein [Aegotheles bennettii]	Aegotheles bennettii	24.4	24.4	1	3429	1	1225	NWX17763.1
Select seq ref|XP_039246738.1|	protein MMS22-like isoform X2 [Pipra filicauda]	Pipra filicauda	24.4	24.4	1	3429	1	1224	XP_039246738.1
Select seq ref|XP_027550552.1|	protein MMS22-like isoform X2 [Neopelma chrysocephalum]	Neopelma chrysocephalum	24.4	24.4	1	3429	1	1223	XP_027550552.1
Select seq gb|NXV43722.1|	MMS22 protein [Uria aalge]	Uria aalge	24.4	24.4	1	3429	1	1223	NXV43722.1
Select seq gb|NXE88292.1|	MMS22 protein [Menura novaehollandiae]	Menura novaehollandiae	24.4	24.4	1	3429	1	1223	NXE88292.1
Select seq gb|NWV18473.1|	MMS22 protein [Origma solitaria]	Origma solitaria	24.4	24.4	1	3429	1	1223	NWV18473.1
Select seq gb|NWW27945.1|	MMS22 protein [Falcunculus frontatus]	Falcunculus frontatus	24.4	24.4	1	3429	1	1223	NWW27945.1
Select seq gb|NXG35274.1|	MMS22 protein [Dromaius novaehollandiae]	Dromaius novaehollandiae	24.4	24.4	1	3429	1	1221	NXG35274.1
Select seq ref|XP_033126136.1|	transient receptor potential cation channel subfamily A member 1-like [Anneissia japonica]	Anneissia japonica	24.4	24.4	1	3429	1	1221	XP_033126136.1
Select seq gb|NXG94406.1|	MMS22 protein [Stercorarius parasiticus]	Stercorarius parasiticus	24.4	24.4	1	3429	1	1220	NXG94406.1
Select seq gb|NXO35642.1|	MMS22 protein [Locustella ochotensis]	Locustella ochotensis	24.4	24.4	1	3429	1	1220	NXO35642.1
Select seq gb|NXV32894.1|	MMS22 protein [Rissa tridactyla]	Rissa tridactyla	24.4	24.4	1	3429	1	1220	NXV32894.1
Select seq gb|NXV14730.1|	MMS22 protein [Cepphus grylle]	Cepphus grylle	24.4	24.4	1	3429	1	1220	NXV14730.1
Select seq gb|NXK24355.1|	MMS22 protein [Arenaria interpres]	Arenaria interpres	24.4	24.4	1	3429	1	1219	NXK24355.1
Select seq gb|NWQ95737.1|	MMS22 protein [Burhinus bistriatus]	Burhinus bistriatus	24.4	24.4	1	3429	1	1219	NWQ95737.1
Select seq gb|NWS56850.1|	MMS22 protein [Chunga burmeisteri]	Chunga burmeisteri	24.4	24.4	1	3429	1	1219	NWS56850.1
Select seq gb|NXJ93473.1|	MMS22 protein [Corythaixoides concolor]	Corythaixoides concolor	24.4	24.4	1	3429	1	1219	NXJ93473.1
Select seq gb|NXI59576.1|	MMS22 protein [Chloroceryle aenea]	Chloroceryle aenea	24.4	24.4	1	3429	1	1219	NXI59576.1
Select seq gb|NXP03443.1|	MMS22 protein [Thinocorus orbignyianus]	Thinocorus orbignyianus	24.4	24.4	1	3429	1	1219	NXP03443.1
Select seq gb|NXE50740.1|	MMS22 protein [Casuarius casuarius]	Casuarius casuarius	24.4	24.4	1	3429	1	1218	NXE50740.1
Select seq gb|KAF1556819.1|	Protein MMS22-like [Eudyptula minor]	Eudyptula minor	24.4	24.4	1	3429	1	1218	KAF1556819.1
Select seq gb|KAF1423277.1|	Protein MMS22-like [Spheniscus magellanicus]	Spheniscus magellanicus	24.4	24.4	1	3429	1	1218	KAF1423277.1
Select seq gb|NXL12296.1|	MMS22 protein [Mesembrinibis cayennensis]	Mesembrinibis cayennensis	24.4	24.4	1	3429	1	1218	NXL12296.1
Select seq gb|KAF1511984.1|	Protein MMS22-like [Eudyptes sclateri]	Eudyptes sclateri	24.4	24.4	1	3429	1	1218	KAF1511984.1
Select seq gb|KAF1622437.1|	Protein MMS22-like [Eudyptes pachyrhynchus]	Eudyptes pachyrhynchus	24.4	24.4	1	3429	1	1218	KAF1622437.1
Select seq gb|KAF1491010.1|	Protein MMS22-like [Pygoscelis antarcticus]	Pygoscelis antarcticus	24.4	24.4	1	3429	1	1218	KAF1491010.1
Select seq gb|KAF1505302.1|	Protein MMS22-like [Eudyptula novaehollandiae]	Eudyptula novaehollandiae	24.4	24.4	1	3429	1	1218	KAF1505302.1
Select seq gb|KFR09301.1|	Protein MMS22-like [Nipponia nippon]	Nipponia nippon	24.4	24.4	1	3429	1	1218	KFR09301.1
Select seq gb|NXA24405.1|	MMS22 protein [Ibidorhyncha struthersii]	Ibidorhyncha struthersii	24.4	24.4	1	3429	1	1218	NXA24405.1
Select seq gb|KAF1443096.1|	Protein MMS22-like [Spheniscus demersus]	Spheniscus demersus	24.4	24.4	1	3429	1	1218	KAF1443096.1
Select seq gb|NXN38198.1|	MMS22 protein [Rhinoptilus africanus]	Rhinoptilus africanus	24.4	24.4	1	3429	1	1218	NXN38198.1
Select seq gb|KAF1596922.1|	Protein MMS22-like [Eudyptes moseleyi]	Eudyptes moseleyi	24.4	24.4	1	3429	1	1218	KAF1596922.1
Select seq gb|KAF1396569.1|	Protein MMS22-like [Spheniscus humboldti]	Spheniscus humboldti	24.4	24.4	1	3429	1	1218	KAF1396569.1
Select seq gb|KAF1560814.1|	Protein MMS22-like [Eudyptes schlegeli]	Eudyptes schlegeli	24.4	24.4	1	3429	1	1218	KAF1560814.1
Select seq gb|KAF1635257.1|	Protein MMS22-like [Eudyptes filholi]	Eudyptes filholi	24.4	24.4	1	3429	1	1218	KAF1635257.1
Select seq gb|KAF1447404.1|	Protein MMS22-like [Pygoscelis papua]	Pygoscelis papua	24.4	24.4	1	3429	1	1218	KAF1447404.1
Select seq gb|KAF1467896.1|	Protein MMS22-like [Megadyptes antipodes antipodes]	Megadyptes antipodes antipodes	24.4	24.4	1	3429	1	1218	KAF1467896.1
Select seq gb|NXJ38963.1|	MMS22 protein [Ciconia maguari]	Ciconia maguari	24.4	24.4	1	3429	1	1218	NXJ38963.1
Select seq gb|NXN70711.1|	MMS22 protein [Himantopus himantopus]	Himantopus himantopus	24.4	24.4	1	3429	1	1218	NXN70711.1
Select seq gb|KAF1512307.1|	Protein MMS22-like [Eudyptula albosignata]	Eudyptula albosignata	24.4	24.4	1	3429	1	1218	KAF1512307.1
Select seq gb|KFM04909.1|	Protein MMS22-like [Aptenodytes forsteri]	Aptenodytes forsteri	24.4	24.4	1	3429	1	1218	KFM04909.1
Select seq gb|KAF1615574.1|	Protein MMS22-like [Eudyptes chrysolophus]	Eudyptes chrysolophus	24.4	24.4	1	3429	1	1218	KAF1615574.1
Select seq gb|NXY71159.1|	MMS22 protein [Glareola pratincola]	Glareola pratincola	24.4	24.4	1	3429	1	1218	NXY71159.1
Select seq gb|KAF1664398.1|	Protein MMS22-like [Aptenodytes patagonicus]	Aptenodytes patagonicus	24.4	24.4	1	3429	1	1218	KAF1664398.1
Select seq gb|NXL60622.1|	MMS22 protein [Chordeiles acutipennis]	Chordeiles acutipennis	24.4	24.4	1	3429	1	1218	NXL60622.1
Select seq gb|KAF1639920.1|	Protein MMS22-like [Eudyptes chrysocome]	Eudyptes chrysocome	24.4	24.4	1	3429	1	1218	KAF1639920.1
Select seq gb|KAF1593743.1|	Protein MMS22-like [Eudyptes robustus]	Eudyptes robustus	24.4	24.4	1	3429	1	1218	KAF1593743.1
Select seq gb|NWY54594.1|	MMS22 protein [Chionis minor]	Chionis minor	24.4	24.4	1	3429	1	1218	NWY54594.1
Select seq gb|NWV13780.1|	MMS22 protein [Ptilonorhynchus violaceus]	Ptilonorhynchus violaceus	24.4	24.4	1	3429	1	1217	NWV13780.1
Select seq gb|NWV83966.1|	MMS22 protein [Dasyornis broadbenti]	Dasyornis broadbenti	24.4	24.4	1	3429	1	1217	NWV83966.1
Select seq gb|KFW64413.1|	Protein MMS22-like [Pygoscelis adeliae]	Pygoscelis adeliae	24.4	24.4	1	3429	1	1217	KFW64413.1
Select seq gb|NXL32181.1|	MMS22 protein [Glaucidium brasilianum]	Glaucidium brasilianum	24.4	24.4	1	3429	1	1217	NXL32181.1
Select seq gb|NXF57933.1|	MMS22 protein [Ciccaba nigrolineata]	Ciccaba nigrolineata	24.4	24.4	1	3429	1	1217	NXF57933.1
Select seq gb|NWR60917.1|	MMS22 protein [Bucorvus abyssinicus]	Bucorvus abyssinicus	24.4	24.4	1	3429	1	1217	NWR60917.1
Select seq gb|NXW16369.1|	MMS22 protein [Circaetus pectoralis]	Circaetus pectoralis	24.4	24.4	1	3429	1	1217	NXW16369.1
Select seq gb|NXU48134.1|	MMS22 protein [Turnix velox]	Turnix velox	24.4	24.4	1	3429	1	1217	NXU48134.1
Select seq gb|KFP51869.1|	Protein MMS22-like [Cathartes aura]	Cathartes aura	24.4	24.4	1	3429	1	1217	KFP51869.1
Select seq gb|NXY41469.1|	MMS22 protein [Ceuthmochares aereus]	Ceuthmochares aereus	24.4	24.4	1	3429	1	1217	NXY41469.1
Select seq gb|EOA99982.1|	Uncharacterized protein C6orf167 [Anas platyrhynchos]	Anas platyrhynchos	24.4	24.4	1	3429	1	1217	EOA99982.1
Select seq gb|NXJ45789.1|	MMS22 protein [Spizaetus tyrannus]	Spizaetus tyrannus	24.4	24.4	1	3429	1	1217	NXJ45789.1
Select seq gb|NXI36338.1|	MMS22 protein [Galbula dea]	Galbula dea	24.4	24.4	1	3429	1	1217	NXI36338.1
Select seq gb|NWV56166.1|	MMS22 protein [Daphoenositta chrysoptera]	Daphoenositta chrysoptera	24.4	24.4	1	3429	1	1216	NWV56166.1
Select seq gb|NXE33870.1|	MMS22 protein [Ptilorrhoa leucosticta]	Ptilorrhoa leucosticta	24.4	24.4	1	3429	1	1216	NXE33870.1
Select seq gb|NXM37968.1|	MMS22 protein [Gymnorhina tibicen]	Gymnorhina tibicen	24.4	24.4	1	3429	1	1216	NXM37968.1
Select seq gb|NXB40207.1|	MMS22 protein [Eulacestoma nigropectus]	Eulacestoma nigropectus	24.4	24.4	1	3429	1	1216	NXB40207.1
Select seq gb|NXU15581.1|	MMS22 protein [Pardalotus punctatus]	Pardalotus punctatus	24.4	24.4	1	3429	1	1216	NXU15581.1
Select seq gb|NXD61275.1|	MMS22 protein [Corvus moneduloides]	Corvus moneduloides	24.4	24.4	1	3429	1	1216	NXD61275.1
Select seq gb|NXG07397.1|	MMS22 protein [Sakesphorus luctuosus]	Sakesphorus luctuosus	24.4	24.4	1	3429	1	1216	NXG07397.1
Select seq gb|NXG18172.1|	MMS22 protein [Grallaria varia]	Grallaria varia	24.4	24.4	1	3429	1	1216	NXG18172.1
Select seq gb|NXP16257.1|	MMS22 protein [Scytalopus superciliaris]	Scytalopus superciliaris	24.4	24.4	1	3429	1	1216	NXP16257.1
Select seq gb|NWV42680.1|	MMS22 protein [Grantiella picta]	Grantiella picta	24.4	24.4	1	3429	1	1216	NWV42680.1
Select seq gb|NXO08803.1|	MMS22 protein [Oriolus oriolus]	Oriolus oriolus	24.4	24.4	1	3429	1	1216	NXO08803.1
Select seq gb|NWU24876.1|	MMS22 protein [Platysteira castanea]	Platysteira castanea	24.4	24.4	1	3429	1	1216	NWU24876.1
Select seq gb|NWZ75196.1|	MMS22 protein [Poecile atricapillus]	Poecile atricapillus	24.4	24.4	1	3429	1	1216	NWZ75196.1
Select seq gb|NXM76463.1|	MMS22 protein [Serilophus lunatus]	Serilophus lunatus	24.4	24.4	1	3429	1	1216	NXM76463.1
Select seq gb|NXD93965.1|	MMS22 protein [Chaetorhynchus papuensis]	Chaetorhynchus papuensis	24.4	24.4	1	3429	1	1216	NXD93965.1
Select seq gb|NXF08486.1|	MMS22 protein [Smithornis capensis]	Smithornis capensis	24.4	24.4	1	3429	1	1216	NXF08486.1
Select seq gb|NXP01610.1|	MMS22 protein [Certhia brachydactyla]	Certhia brachydactyla	24.4	24.4	1	3429	1	1216	NXP01610.1
Select seq gb|KFO78827.1|	Protein MMS22-like [Cuculus canorus]	Cuculus canorus	24.4	24.4	1	3429	1	1216	KFO78827.1
Select seq gb|NXD20973.1|	MMS22 protein [Elachura formosa]	Elachura formosa	24.4	24.4	1	3429	1	1216	NXD20973.1
Select seq gb|NWV99920.1|	MMS22 protein [Machaerirhynchus nigripectus]	Machaerirhynchus nigripectus	24.4	24.4	1	3429	1	1216	NWV99920.1
Select seq gb|NWW09706.1|	MMS22 protein [Oreocharis arfaki]	Oreocharis arfaki	24.4	24.4	1	3429	1	1216	NWW09706.1
Select seq gb|NWY12557.1|	MMS22 protein [Aphelocoma coerulescens]	Aphelocoma coerulescens	24.4	24.4	1	3429	1	1216	NWY12557.1
Select seq gb|NXU73215.1|	MMS22 protein [Oreotrochilus melanogaster]	Oreotrochilus melanogaster	24.4	24.4	1	3429	1	1216	NXU73215.1
Select seq gb|NWZ14567.1|	MMS22 protein [Agelaius phoeniceus]	Agelaius phoeniceus	24.4	24.4	1	3429	1	1216	NWZ14567.1
Select seq gb|NXB78857.1|	MMS22 protein [Donacobius atricapilla]	Donacobius atricapilla	24.4	24.4	1	3429	1	1216	NXB78857.1
Select seq gb|NXY04302.1|	MMS22 protein [Pteruthius melanotis]	Pteruthius melanotis	24.4	24.4	1	3429	1	1216	NXY04302.1
Select seq gb|NWY38773.1|	MMS22 protein [Sylvia atricapilla]	Sylvia atricapilla	24.4	24.4	1	3429	1	1216	NWY38773.1
Select seq gb|NXM99229.1|	MMS22 protein [Sylvia borin]	Sylvia borin	24.4	24.4	1	3429	1	1216	NXM99229.1
Select seq gb|NWZ44945.1|	MMS22 protein [Brachypodius atriceps]	Brachypodius atriceps	24.4	24.4	1	3429	1	1216	NWZ44945.1
Select seq gb|NWX28969.1|	MMS22 protein [Notiomystis cincta]	Notiomystis cincta	24.4	24.4	1	3429	1	1216	NWX28969.1
Select seq gb|KFV85081.1|	Protein MMS22-like [Struthio camelus australis]	Struthio camelus australis	24.4	24.4	1	3429	1	1216	KFV85081.1
Select seq gb|NXH81889.1|	MMS22 protein [Edolisoma coerulescens]	Edolisoma coerulescens	24.4	24.4	1	3429	1	1216	NXH81889.1
Select seq gb|NXC56745.1|	MMS22 protein [Aleadryas rufinucha]	Aleadryas rufinucha	24.4	24.4	1	3429	1	1216	NXC56745.1
Select seq gb|NWW58819.1|	MMS22 protein [Ifrita kowaldi]	Ifrita kowaldi	24.4	24.4	1	3429	1	1216	NWW58819.1
Select seq gb|NXJ18127.1|	MMS22 protein [Dicrurus megarhynchus]	Dicrurus megarhynchus	24.4	24.4	1	3429	1	1216	NXJ18127.1
Select seq gb|NXI85853.1|	MMS22 protein [Rhipidura dahli]	Rhipidura dahli	24.4	24.4	1	3429	1	1216	NXI85853.1
Select seq gb|NXC93165.1|	MMS22 protein [Certhia familiaris]	Certhia familiaris	24.4	24.4	1	3429	1	1216	NXC93165.1
Select seq gb|NXU40557.1|	MMS22 protein [Drymodes brunneopygia]	Drymodes brunneopygia	24.4	24.4	1	3429	1	1216	NXU40557.1
Select seq gb|NWR71478.1|	MMS22 protein [Centropus unirufus]	Centropus unirufus	24.4	24.4	1	3429	1	1215	NWR71478.1
Select seq gb|NXX92775.1|	MMS22 protein [Centropus bengalensis]	Centropus bengalensis	24.4	24.4	1	3429	1	1215	NXX92775.1
Select seq gb|NXU86074.1|	MMS22 protein [Xiphorhynchus elegans]	Xiphorhynchus elegans	24.4	24.4	1	3429	1	1215	NXU86074.1
Select seq gb|NXH27627.1|	MMS22 protein [Myiagra hebetior]	Myiagra hebetior	24.4	24.4	1	3429	1	1215	NXH27627.1
Select seq gb|NXA78476.1|	MMS22 protein [Thryothorus ludovicianus]	Thryothorus ludovicianus	24.4	24.4	1	3429	1	1215	NXA78476.1
Select seq gb|NWR93757.1|	MMS22 protein [Furnarius figulus]	Furnarius figulus	24.4	24.4	1	3429	1	1215	NWR93757.1
Select seq gb|NXC32813.1|	MMS22 protein [Campylorhamphus procurvoides]	Campylorhamphus procurvoides	24.4	24.4	1	3429	1	1215	NXC32813.1
Select seq gb|NWS99538.1|	MMS22 protein [Mionectes macconnelli]	Mionectes macconnelli	24.4	24.4	1	3429	1	1214	NWS99538.1
Select seq gb|NWU06226.1|	MMS22 protein [Cephalopterus ornatus]	Cephalopterus ornatus	24.4	24.4	1	3429	1	1214	NWU06226.1
Select seq gb|NWR33307.1|	MMS22 protein [Tachuris rubrigastra]	Tachuris rubrigastra	24.4	24.4	1	3429	1	1214	NWR33307.1
Select seq gb|NXK30964.1|	MMS22 protein [Piprites chloris]	Piprites chloris	24.4	24.4	1	3429	1	1214	NXK30964.1
Select seq gb|NXM24911.1|	MMS22 protein [Oxyruncus cristatus]	Oxyruncus cristatus	24.4	24.4	1	3429	1	1214	NXM24911.1
Select seq gb|NWU92656.1|	MMS22 protein [Upupa epops]	Upupa epops	24.4	24.4	1	3429	1	1214	NWU92656.1
Select seq gb|NWU78995.1|	MMS22 protein [Onychorhynchus coronatus]	Onychorhynchus coronatus	24.4	24.4	1	3429	1	1214	NWU78995.1
Select seq ref|XP_008636132.1|	PREDICTED: LOW QUALITY PROTEIN: protein MMS22-like [Corvus brachyrhynchos]	Corvus brachyrhynchos	24.4	24.4	1	3429	1	1214	XP_008636132.1
Select seq gb|NXD13082.1|	MMS22 protein [Nothocercus nigrocapillus]	Nothocercus nigrocapillus	24.4	24.4	1	3429	1	1213	NXD13082.1
Select seq gb|NWX85900.1|	MMS22 protein [Nothoprocta pentlandii]	Nothoprocta pentlandii	24.4	24.4	1	3429	1	1213	NWX85900.1
Select seq gb|KAG5297855.1|	HEAT repeat protein [Histoplasma ohiense (nom. inval.)]	Histoplasma ohiense (nom. inval.)	24.4	24.4	1	3429	1	1213	KAG5297855.1
Select seq gb|QSS51837.1|	HEAT repeat protein [Histoplasma capsulatum H88]	Histoplasma capsulatum H88	24.4	24.4	1	3429	1	1212	QSS51837.1
Select seq gb|NXB98040.1|	MMS22 protein [Orthonyx spaldingii]	Orthonyx spaldingii	24.4	24.4	1	3429	1	1212	NXB98040.1
Select seq gb|KAF8748979.1|	hypothetical protein HU200_012759 [Digitaria exilis]	Digitaria exilis	24.4	24.4	1	3429	1	1211	KAF8748979.1
Select seq ref|XP_017674174.1|	PREDICTED: protein MMS22-like [Lepidothrix coronata]	Lepidothrix coronata	24.4	24.4	1	3429	1	1209	XP_017674174.1
Select seq ref|XP_020104460.1|	uncharacterized protein LOC109721320 isoform X1 [Ananas comosus]	Ananas comosus	24.4	24.4	1	3429	1	1208	XP_020104460.1
Select seq gb|RYO57441.1|	hypothetical protein AA0116_g7319 [Alternaria tenuissima]	Alternaria tenuissima	24.4	24.4	1	3429	1	1208	RYO57441.1
Select seq gb|NXP80162.1|	MMS22 protein [Ramphastos sulfuratus]	Ramphastos sulfuratus	24.4	24.4	1	3429	1	1207	NXP80162.1
Select seq gb|KAF4713289.1|	ATP-dependent RNA helicase A [Perkinsus olseni]	Perkinsus olseni	24.4	24.4	1	3429	1	1206	KAF4713289.1
Select seq gb|NXW44998.1|	MMS22 protein [Nyctiprogne leucopyga]	Nyctiprogne leucopyga	24.4	24.4	1	3429	1	1206	NXW44998.1
Select seq gb|KFR17631.1|	Protein MMS22-like [Opisthocomus hoazin]	Opisthocomus hoazin	24.4	24.4	1	3429	1	1205	KFR17631.1
Select seq ref|XP_045428649.1|	protein MMS22-like isoform X2 [Pipistrellus kuhlii]	Pipistrellus kuhlii	24.4	24.4	1	3429	1	1202	XP_045428649.1
Select seq ref|XP_014399412.1|	PREDICTED: protein MMS22-like isoform X2 [Myotis brandtii]	Myotis brandtii	24.4	24.4	1	3429	1	1201	XP_014399412.1
Select seq ref|XP_027992803.1|	protein MMS22-like isoform X2 [Eptesicus fuscus]	Eptesicus fuscus	24.4	24.4	1	3429	1	1201	XP_027992803.1
Select seq ref|XP_021400792.1|	protein MMS22-like [Lonchura striata domestica]	Lonchura striata domestica	24.4	24.4	1	3429	1	1201	XP_021400792.1
Select seq gb|RHZ78096.1|	hypothetical protein Glove_168g22 [Diversispora epigaea]	Diversispora epigaea	24.4	24.4	1	3429	1	1201	RHZ78096.1
Select seq gb|KAF6363255.1|	MMS22 like, DNA repair protein [Pipistrellus kuhlii]	Pipistrellus kuhlii	24.4	24.4	1	3429	1	1200	KAF6363255.1
Select seq gb|NXI01811.1|	MMS22 protein [Pachycephala philippinensis]	Pachycephala philippinensis	24.4	24.4	1	3429	1	1199	NXI01811.1
Select seq gb|KAH9261459.1|	phosphoribosylformylglycinamidine cyclo-ligase [Batrachochytrium salamandrivorans]	Batrachochytrium salamandrivorans	24.4	24.4	1	3430	1	1193	KAH9261459.1
Select seq gb|EGC41740.1|	HEAT repeat protein [Histoplasma capsulatum H88]	Histoplasma capsulatum H88	24.4	24.4	1	3430	1	1190	EGC41740.1
Select seq gb|NXW85900.1|	MMS22 protein [Alopecoenas beccarii]	Alopecoenas beccarii	24.4	24.4	1	3430	1	1189	NXW85900.1
Select seq gb|KAG2489041.1|	hypothetical protein HYH03_012479 [Edaphochlamys debaryana]	Edaphochlamys debaryana	24.4	24.4	1	3430	1	1175	KAG2489041.1
Select seq gb|TFK14379.1|	clathrin heavy chain 1-like [Platysternon megacephalum]	Platysternon megacephalum	24.4	24.4	1	3430	1	1173	TFK14379.1
Select seq ref|XP_030092163.1|	protein MMS22-like isoform X2 [Serinus canaria]	Serinus canaria	24.4	24.4	1	3430	1	1171	XP_030092163.1
Select seq gb|MBK7781823.1|	BREX system P-loop protein BrxC [Ardenticatenia bacterium]	Ardenticatenia bacterium	24.4	24.4	1	3430	1	1168	MBK7781823.1
Select seq gb|MBU7046711.1|	PAS domain S-box protein [Theionarchaea archaeon]	Theionarchaea archaeon	24.4	24.4	1	3430	1	1162	MBU7046711.1
Select seq gb|MBI2511959.1|	hypothetical protein [Opitutae bacterium]	Opitutae bacterium	24.4	24.4	1	3430	1	1161	MBI2511959.1
Select seq gb|PWL79976.1|	thiol reductant ABC exporter subunit CydC [Coriobacteriia bacterium]	Coriobacteriia bacterium	24.4	24.4	1	3430	1	1158	PWL79976.1
Select seq gb|KQK82680.1|	protein MMS22-like protein [Amazona aestiva]	Amazona aestiva	24.4	24.4	1	3430	1	1157	KQK82680.1
Select seq ref|XP_039246741.1|	protein MMS22-like isoform X3 [Pipra filicauda]	Pipra filicauda	24.4	24.4	1	3430	1	1150	XP_039246741.1
Select seq gb|KAE8224045.1|	hypothetical protein CF326_g8098 [Tilletia indica]	Tilletia indica	24.4	24.4	1	3430	1	1143	KAE8224045.1
Select seq ref|XP_007484415.1|	PREDICTED: protein MMS22-like isoform X2 [Monodelphis domestica]	Monodelphis domestica	24.4	24.4	1	3430	1	1140	XP_007484415.1
Select seq ref|XP_030194374.1|	tudor domain-containing protein 7B-like [Gadus morhua]	Gadus morhua	24.4	24.4	1	3430	1	1137	XP_030194374.1
Select seq ref|XP_035417647.1|	protein MMS22-like isoform X2 [Cygnus atratus]	Cygnus atratus	24.4	24.4	1	3430	1	1135	XP_035417647.1
Select seq gb|NXC74971.1|	MMS22 protein [Anhinga anhinga]	Anhinga anhinga	24.4	24.4	1	3430	1	1129	NXC74971.1
Select seq ref|XP_014399413.1|	PREDICTED: protein MMS22-like isoform X3 [Myotis brandtii]	Myotis brandtii	24.4	24.4	1	3431	1	1122	XP_014399413.1
Select seq gb|NXP51950.1|	MMS22 protein [Heliornis fulica]	Heliornis fulica	24.4	24.4	1	3431	1	1122	NXP51950.1
Select seq ref|XP_004706879.2|	sodium/hydrogen exchanger 11 [Echinops telfairi]	Echinops telfairi	24.4	24.4	1	3431	1	1122	XP_004706879.2
Select seq ref|XP_030592304.1|	E3 ubiquitin-protein ligase RNF216 [Archocentrus centrarchus]	Archocentrus centrarchus	24.4	24.4	1	3431	1	1118	XP_030592304.1
Select seq ref|XP_004365714.2|	hypothetical protein CAOG_00843 [Capsaspora owczarzaki ATCC 30864]	Capsaspora owczarzaki ATCC 30864	24.4	24.4	1	3431	1	1117	XP_004365714.2
Select seq ref|WP_188779875.1|	exodeoxyribonuclease V subunit gamma [Marmoricola endophyticus]	Marmoricola endophyticus	24.4	24.4	1	3431	1	1115	WP_188779875.1
Select seq gb|TQM30811.1|	uncharacterized protein FB390_2447 [Nocardia bhagyanarayanae]	Nocardia bhagyanarayanae	24.4	24.4	1	3431	1	1115	TQM30811.1
Select seq ref|WP_246123982.1|	AAA domain-containing protein [Nocardia bhagyanarayanae]	Nocardia bhagyanarayanae	24.4	24.4	1	3431	1	1113	WP_246123982.1
Select seq gb|KAG8231613.1|	hypothetical protein J437_LFUL010291 [Ladona fulva]	Ladona fulva	24.4	24.4	1	3431	1	1110	KAG8231613.1
Select seq emb|SNY80681.1|	uncharacterized protein SAMN04244553_2253 [Nocardia amikacinitolerans]	Nocardia amikacinitolerans	24.4	24.4	1	3431	1	1110	SNY80681.1
Select seq ref|WP_245910045.1|	AAA domain-containing protein [Nocardia amikacinitolerans]	Nocardia amikacinitolerans	24.4	24.4	1	3431	1	1108	WP_245910045.1
Select seq gb|PSK75533.1|	hypothetical protein CJJ07_004671 [[Candida] auris]	[Candida] auris	24.4	24.4	1	3431	1	1108	PSK75533.1
Select seq ref|XP_028890957.1|	uncharacterized protein CJI97_003739 [[Candida] auris]	[Candida] auris	24.4	24.4	1	3431	1	1108	XP_028890957.1
Select seq dbj|GBL48141.1|	hypothetical protein CAJCM15448_04150 [[Candida] auris]	[Candida] auris	24.4	24.4	1	3431	1	1106	GBL48141.1
Select seq ref|WP_067788548.1|	bifunctional RecB family nuclease/DEAD/DEAH box helicase [Nocardia amikacinitolerans]	Nocardia amikacinitolerans	24.4	24.4	1	3431	1	1106	WP_067788548.1
Select seq ref|WP_244313787.1|	SIR2 family protein [Stappia sp. GBMRC 2046]	Stappia sp. GBMRC 2046	24.4	24.4	1	3431	1	1106	WP_244313787.1
Select seq gb|QEO21354.1|	hypothetical_protein [[Candida] auris]	[Candida] auris	24.4	24.4	1	3431	1	1105	QEO21354.1
Select seq gb|PIS52053.1|	hypothetical protein B9J08_003664 [[Candida] auris]	[Candida] auris	24.4	24.4	1	3431	1	1105	PIS52053.1
Select seq gb|QRG37121.1|	hypothetical protein FDK38_001491 [[Candida] auris]	[Candida] auris	24.4	24.4	1	3431	1	1105	QRG37121.1
Select seq ref|WP_027861026.1|	exodeoxyribonuclease V subunit gamma [Marmoricola sp. URHB0036]	Marmoricola sp. URHB0036	24.4	24.4	1	3431	1	1101	WP_027861026.1
Select seq gb|MBA2661326.1|	ATP-dependent Clp protease ATP-binding subunit [Bradymonadaceae bacterium]	Bradymonadaceae bacterium	24.4	24.4	1	3431	1	1100	MBA2661326.1
Select seq dbj|GBB96067.1|	hypothetical protein RclHR1_02680001 [Rhizophagus clarus]	Rhizophagus clarus	24.4	24.4	1	3431	1	1099	GBB96067.1
Select seq dbj|GBC07073.1|	hypothetical protein RclHR1_07220015 [Rhizophagus clarus]	Rhizophagus clarus	24.4	24.4	1	3431	1	1099	GBC07073.1
Select seq dbj|GES78792.1|	hypothetical protein GLOIN_2v1480545 [Rhizophagus clarus]	Rhizophagus clarus	24.4	24.4	1	3431	1	1095	GES78792.1
Select seq ref|XP_018861667.1|	protein MMS22-like isoform X2 [Parus major]	Parus major	24.4	24.4	1	3431	1	1092	XP_018861667.1
Select seq ref|XP_021141218.1|	protein MMS22-like isoform X3 [Columba livia]	Columba livia	24.4	24.4	1	3431	1	1091	XP_021141218.1
Select seq gb|MBP1836523.1|	exodeoxyribonuclease V gamma subunit [Marmoricola sp. OAE513]	Marmoricola sp. OAE513	24.4	24.4	1	3431	1	1087	MBP1836523.1
Select seq ref|XP_026700159.1|	protein MMS22-like isoform X2 [Athene cunicularia]	Athene cunicularia	24.4	24.4	1	3431	1	1087	XP_026700159.1
Select seq ref|XP_039246753.1|	protein MMS22-like isoform X4 [Pipra filicauda]	Pipra filicauda	24.4	24.4	1	3431	1	1087	XP_039246753.1
Select seq ref|WP_147867130.1|	patatin-like phospholipase family protein [Stieleria maiorica]	Stieleria maiorica	24.4	24.4	1	3431	1	1085	WP_147867130.1
Select seq ref|WP_123229351.1|	exodeoxyribonuclease V subunit gamma [Marmoricola ginsengisoli]	Marmoricola ginsengisoli	24.4	24.4	1	3431	1	1083	WP_123229351.1
Select seq gb|KAF7985619.1|	hypothetical protein HWV62_3941 [Athelia sp. TMB]	Athelia sp. TMB	24.4	24.4	1	3431	1	1080	KAF7985619.1
Select seq gb|KAF4696888.1|	Alpha N-terminal protein methyltransferase 1B [Perkinsus olseni]	Perkinsus olseni	24.4	24.4	1	3431	1	1079	KAF4696888.1
Select seq ref|XP_043366607.1|	protein MMS22-like isoform X2 [Dermochelys coriacea]	Dermochelys coriacea	24.4	24.4	1	3431	1	1074	XP_043366607.1
Select seq ref|XP_044145897.1|	protein MMS22-like isoform X2 [Bufo gargarizans]	Bufo gargarizans	24.4	24.4	1	3431	1	1073	XP_044145897.1
Select seq gb|NWH73453.1|	MMS22 protein [Piaya cayana]	Piaya cayana	24.4	24.4	1	3431	1	1073	NWH73453.1
Select seq gb|MCF7983260.1|	DUF1156 domain-containing protein [Thiohalocapsa sp.]	Thiohalocapsa sp.	24.4	24.4	1	3431	1	1070	MCF7983260.1
Select seq gb|KAF9448309.1|	hypothetical protein P691DRAFT_800954 [Macrolepiota fuliginosa MF-IS2]	Macrolepiota fuliginosa MF-IS2	24.4	24.4	1	3431	1	1069	KAF9448309.1
Select seq gb|MBC7927061.1|	TonB-dependent receptor [Bryobacteraceae bacterium]	Bryobacteraceae bacterium	24.4	24.4	1	3431	1	1064	MBC7927061.1
Select seq gb|KAF7584052.1|	DNA polymerase phi family protein [Clavispora lusitaniae]	Clavispora lusitaniae	24.4	24.4	1	3432	1	1059	KAF7584052.1
Select seq ref|XP_002618957.1|	hypothetical protein CLUG_00116 [Clavispora lusitaniae ATCC 42720]	Clavispora lusitaniae ATCC 42720	24.4	24.4	1	3432	1	1059	XP_002618957.1
Select seq gb|OVF06549.1|	putative DNA-directed DNA polymerase [Clavispora lusitaniae]	Clavispora lusitaniae	24.4	24.4	1	3432	1	1059	OVF06549.1
Select seq ref|XP_033649217.1|	uncharacterized protein EI97DRAFT_387372 [Westerdykella ornata]	Westerdykella ornata	24.4	24.4	1	3432	1	1058	XP_033649217.1
Select seq ref|XP_016294432.1|	hypothetical protein PSEUBRA_SCAF10g05403 [Kalmanozyma brasiliensis GHG001]	Kalmanozyma brasiliensis GHG001	24.4	24.4	1	3432	1	1057	XP_016294432.1
Select seq ref|XP_012898857.1|	uncharacterized protein [Blastocystis hominis]	Blastocystis hominis	24.4	24.4	1	3432	1	1056	XP_012898857.1
Select seq gb|KND98357.2|	hypothetical protein QG37_04888 [[Candida] auris]	[Candida] auris	24.4	24.4	1	3432	1	1056	KND98357.2
Select seq ref|WP_010363484.1|	DUF1592 domain-containing protein [Pseudoalteromonas citrea]	Pseudoalteromonas citrea	24.4	24.4	1	3432	1	1054	WP_010363484.1
Select seq dbj|GEW00252.1|	hypothetical protein [Tanacetum cinerariifolium]	Tanacetum cinerariifolium	24.4	24.4	1	3432	1	1053	GEW00252.1
Select seq ref|XP_027656785.1|	protein MMS22-like isoform X3 [Falco cherrug]	Falco cherrug	24.4	24.4	1	3432	1	1052	XP_027656785.1
Select seq gb|MBE6390901.1|	hypothetical protein [Lentisphaerae bacterium]	Lentisphaerae bacterium	24.4	24.4	1	3432	1	1049	MBE6390901.1
Select seq ref|XP_014399414.1|	PREDICTED: protein MMS22-like isoform X4 [Myotis brandtii]	Myotis brandtii	24.4	24.4	1	3432	1	1048	XP_014399414.1
Select seq gb|MCA0374515.1|	HsdR family type I site-specific deoxyribonuclease [Gemmatimonadetes bacterium]	Gemmatimonadetes bacterium	24.4	24.4	1	3432	1	1047	MCA0374515.1
Select seq gb|MBL8540511.1|	bifunctional proline dehydrogenase/L-glutamate gamma-semialdehyde dehydrogenase PutA [Betaproteobacteria bacterium]	Betaproteobacteria bacterium	24.4	24.4	1	3432	1	1046	MBL8540511.1
Select seq gb|RMD40313.1|	hypothetical protein DV735_g4795 [Chaetothyriales sp. CBS 134920]	Chaetothyriales sp. CBS 134920	24.4	24.4	1	3432	1	1045	RMD40313.1
Select seq ref|XP_025004845.2|	protein MMS22-like isoform X2 [Gallus gallus]	Gallus gallus	24.4	24.4	1	3432	1	1042	XP_025004845.2
Select seq gb|EMD97105.1|	hypothetical protein COCHEDRAFT_1220587 [Bipolaris maydis C5]	Bipolaris maydis C5	24.4	24.4	1	3432	1	1041	EMD97105.1
Select seq gb|PSP99551.1|	FAD-binding oxidoreductase [Halobacteriales archaeon QS_4_70_19]	Halobacteriales archaeon QS_4_70_19	24.4	24.4	1	3432	1	1038	PSP99551.1
Select seq gb|KAA0253638.1|	DEAD/DEAH box helicase [Acidobacteria bacterium]	Acidobacteria bacterium	24.4	24.4	1	3432	1	1038	KAA0253638.1
Select seq gb|KAH8591321.1|	DNA polymerase phi-domain-containing protein [Bisporella sp. PMI_857]	Bisporella sp. PMI_857	24.4	24.4	1	3432	1	1038	KAH8591321.1
Select seq ref|XP_028509972.1|	hypothetical protein AA0111_g2282 [Alternaria arborescens]	Alternaria arborescens	24.4	24.4	1	3432	1	1037	XP_028509972.1
Select seq gb|KAB2104224.1|	hypothetical protein AG0111_0g7665 [Alternaria gaisen]	Alternaria gaisen	24.4	24.4	1	3432	1	1037	KAB2104224.1
Select seq gb|RYN62726.1|	hypothetical protein AA0118_g5209 [Alternaria tenuissima]	Alternaria tenuissima	24.4	24.4	1	3432	1	1037	RYN62726.1
Select seq gb|OWY56463.1|	ubiquitin carboxyl-terminal hydrolase 14 [Alternaria alternata]	Alternaria alternata	24.4	24.4	1	3432	1	1037	OWY56463.1
Select seq gb|RYN77400.1|	hypothetical protein AA0117_g5057 [Alternaria alternata]	Alternaria alternata	24.4	24.4	1	3432	1	1037	RYN77400.1
Select seq ref|XP_043175099.1|	uncharacterized protein ALTATR162_LOCUS11522 [Alternaria atra]	Alternaria atra	24.4	24.4	1	3432	1	1037	XP_043175099.1
Select seq ref|XP_018381864.1|	hypothetical protein CC77DRAFT_1043235 [Alternaria alternata]	Alternaria alternata	24.4	24.4	1	3432	1	1037	XP_018381864.1
Select seq gb|RYN99138.1|	hypothetical protein AA0120_g1820 [Alternaria tenuissima]	Alternaria tenuissima	24.4	24.4	1	3432	1	1037	RYN99138.1
Select seq gb|RII19256.1|	hypothetical protein CUC08_Gglean001920 [Alternaria sp. MG1]	Alternaria sp. MG1	24.4	24.4	1	3432	1	1037	RII19256.1
Select seq gb|RYN49812.1|	hypothetical protein AA0114_g6382 [Alternaria tenuissima]	Alternaria tenuissima	24.4	24.4	1	3432	1	1037	RYN49812.1
Select seq gb|KAH6840285.1|	DNA polymerase phi-domain-containing protein [Alternaria alternata]	Alternaria alternata	24.4	24.4	1	3432	1	1037	KAH6840285.1
Select seq gb|PKC06511.1|	hypothetical protein RhiirA5_419472 [Rhizophagus irregularis]	Rhizophagus irregularis	24.4	24.4	1	3432	1	1036	PKC06511.1
Select seq gb|KAE8824396.1|	hypothetical protein HRS9122_10330 [Pyrenophora teres f. teres]	Pyrenophora teres f. teres	24.4	24.4	1	3432	1	1035	KAE8824396.1
Select seq gb|EFQ94392.1|	hypothetical protein PTT_07958 [Pyrenophora teres f. teres 0-1]	Pyrenophora teres f. teres 0-1	24.4	24.4	1	3432	1	1035	EFQ94392.1
Select seq emb|CAA9957360.1|	dna polymerase protein [Pyrenophora teres f. maculata]	Pyrenophora teres f. maculata	24.4	24.4	1	3432	1	1035	CAA9957360.1
Select seq gb|KAF1832475.1|	hypothetical protein BDW02DRAFT_426123 [Decorospora gaudefroyi]	Decorospora gaudefroyi	24.4	24.4	1	3432	1	1035	KAF1832475.1
Select seq gb|KAG9186117.1|	DNA polymerase phi [Alternaria panax]	Alternaria panax	24.4	24.4	1	3432	1	1035	KAG9186117.1
Select seq gb|MCF8369868.1|	histidine kinase [Bacteroidales bacterium]	Bacteroidales bacterium	24.4	24.4	1	3432	1	1034	MCF8369868.1
Select seq ref|XP_023777975.1|	protein MMS22-like isoform X2 [Cyanistes caeruleus]	Cyanistes caeruleus	24.4	24.4	1	3432	1	1033	XP_023777975.1
Select seq gb|PQE29272.1|	hypothetical protein CJF30_00004332 [Rutstroemia sp. NJR-2017a BBW]	Rutstroemia sp. NJR-2017a BBW	24.4	24.4	1	3432	1	1033	PQE29272.1
Select seq ref|XP_001942014.1|	conserved hypothetical protein [Pyrenophora tritici-repentis Pt-1C-BFP]	Pyrenophora tritici-repentis Pt-1C-BFP	24.4	24.4	1	3432	1	1031	XP_001942014.1
Select seq ref|XP_027656786.1|	protein MMS22-like isoform X4 [Falco cherrug]	Falco cherrug	24.4	24.4	1	3432	1	1030	XP_027656786.1
Select seq gb|PSN64515.1|	hypothetical protein BS50DRAFT_575959 [Corynespora cassiicola Philippines]	Corynespora cassiicola Philippines	24.4	24.4	1	3432	1	1030	PSN64515.1
Select seq ref|XP_013251025.1|	hypothetical protein, conserved [Eimeria acervulina]	Eimeria acervulina	24.4	24.4	1	3432	1	1030	XP_013251025.1
Select seq ref|XP_046021968.1|	DNA polymerase phi-domain-containing protein [Alternaria rosae]	Alternaria rosae	24.4	24.4	1	3432	1	1029	XP_046021968.1
Select seq ref|XP_037248222.1|	protein MMS22-like isoform X2 [Falco rusticolus]	Falco rusticolus	24.4	24.4	1	3432	1	1028	XP_037248222.1
Select seq gb|PSK56815.1|	hypothetical protein B9Z65_6439 [Elsinoe australis]	Elsinoe australis	24.4	24.4	1	3432	1	1028	PSK56815.1
Select seq gb|TKX26931.1|	putative DNA polymerase V [Elsinoe australis]	Elsinoe australis	24.4	24.4	1	3432	1	1028	TKX26931.1
Select seq ref|XP_040454658.1|	protein MMS22-like isoform X2 [Falco naumanni]	Falco naumanni	24.4	24.4	1	3432	1	1028	XP_040454658.1
Select seq ref|XP_018737647.1|	Pol5p [Sugiyamaella lignohabitans]	Sugiyamaella lignohabitans	24.4	24.4	1	3432	1	1027	XP_018737647.1
Select seq ref|XP_033368758.1|	protein MMS22-like isoform X3 [Parus major]	Parus major	24.4	24.4	1	3432	1	1025	XP_033368758.1
Select seq ref|XP_032603135.2|	protein MMS22-like isoform X2 [Taeniopygia guttata]	Taeniopygia guttata	24.4	24.4	1	3432	1	1025	XP_032603135.2
Select seq gb|KAF4628481.1|	hypothetical protein G7Y89_g9668 [Cudoniella acicularis]	Cudoniella acicularis	24.4	24.4	1	3432	1	1024	KAF4628481.1
Select seq emb|CAD6443559.1|	8a6033b1-7741-4826-beba-086b55acb9b4 [Sclerotinia trifoliorum]	Sclerotinia trifoliorum	24.4	24.4	1	3432	1	1024	CAD6443559.1
Select seq gb|APA05757.1|	hypothetical protein sscle_01g005270 [Sclerotinia sclerotiorum 1980 UF-70]	Sclerotinia sclerotiorum 1980 UF-70	24.4	24.4	1	3432	1	1024	APA05757.1
Select seq gb|KAH8634669.1|	hypothetical protein IG631_10069 [Alternaria alternata]	Alternaria alternata	24.4	24.4	1	3432	1	1023	KAH8634669.1
Select seq gb|KAF9695184.1|	hypothetical protein EKO04_006782 [Ascochyta lentis]	Ascochyta lentis	24.4	24.4	1	3432	1	1022	KAF9695184.1
Select seq ref|XP_037193607.1|	putative dna polymerase v family protein [Botrytis fragariae]	Botrytis fragariae	24.4	24.4	1	3432	1	1021	XP_037193607.1
Select seq gb|KAF2734721.1|	hypothetical protein EJ04DRAFT_576692 [Polyplosphaeria fusca]	Polyplosphaeria fusca	24.4	24.4	1	3432	1	1021	KAF2734721.1
Select seq ref|XP_001551507.1|	Bcpol5 [Botrytis cinerea B05.10]	Botrytis cinerea B05.10	24.4	24.4	1	3432	1	1021	XP_001551507.1
Select seq gb|TGO24555.1|	hypothetical protein BPAE_0100g00230 [Botrytis paeoniae]	Botrytis paeoniae	24.4	24.4	1	3432	1	1021	TGO24555.1
Select seq gb|KAF7862351.1|	hypothetical protein EAF03_007183 [Botrytis squamosa]	Botrytis squamosa	24.4	24.4	1	3432	1	1021	KAF7862351.1
Select seq ref|XP_038768265.1|	uncharacterized protein EAF01_007538 [Botrytis porri]	Botrytis porri	24.4	24.4	1	3432	1	1021	XP_038768265.1
Select seq gb|TEY79732.1|	hypothetical protein BOTCAL_0042g00320 [Botryotinia calthae]	Botryotinia calthae	24.4	24.4	1	3432	1	1021	TEY79732.1
Select seq gb|TGO15669.1|	hypothetical protein BTUL_0037g00210 [Botrytis tulipae]	Botrytis tulipae	24.4	24.4	1	3432	1	1021	TGO15669.1
Select seq gb|KAF7900892.1|	hypothetical protein EAF00_003113 [Botryotinia globosa]	Botryotinia globosa	24.4	24.4	1	3432	1	1021	KAF7900892.1
Select seq gb|TGO32262.1|	hypothetical protein BHYA_0334g00090 [Botrytis hyacinthi]	Botrytis hyacinthi	24.4	24.4	1	3432	1	1021	TGO32262.1
Select seq gb|TGO63306.1|	hypothetical protein BOTNAR_0102g00080 [Botryotinia narcissicola]	Botryotinia narcissicola	24.4	24.4	1	3432	1	1021	TGO63306.1
Select seq ref|XP_038733369.1|	uncharacterized protein EAE97_005520 [Botrytis byssoidea]	Botrytis byssoidea	24.4	24.4	1	3432	1	1021	XP_038733369.1
Select seq ref|XP_038760470.1|	uncharacterized protein EAF02_003495 [Botrytis sinoallii]	Botrytis sinoallii	24.4	24.4	1	3432	1	1021	XP_038760470.1
Select seq gb|KAG4035460.1|	hypothetical protein MFRU_001g02290 [Monilinia fructicola]	Monilinia fructicola	24.4	24.4	1	3432	1	1021	KAG4035460.1
Select seq ref|XP_038803113.1|	uncharacterized protein EKO05_000571 [Ascochyta rabiei]	Ascochyta rabiei	24.4	24.4	1	3432	1	1021	XP_038803113.1
Select seq gb|KAF7901555.1|	hypothetical protein EAE99_012211 [Botrytis elliptica]	Botrytis elliptica	24.4	24.4	1	3432	1	1021	KAF7901555.1
Select seq gb|EMR91019.1|	putative dna polymerase v family protein [Botrytis cinerea BcDW1]	Botrytis cinerea BcDW1	24.4	24.4	1	3432	1	1021	EMR91019.1
Select seq gb|KAF1357878.1|	hypothetical protein EJ07DRAFT_126794 [Lizonia empirigonia]	Lizonia empirigonia	24.4	24.4	1	3432	1	1021	KAF1357878.1
Select seq ref|XP_038811383.1|	uncharacterized protein EAE98_004227 [Botrytis deweyae]	Botrytis deweyae	24.4	24.4	1	3432	1	1021	XP_038811383.1
Select seq gb|THV51179.1|	hypothetical protein BGAL_0120g00100 [Botrytis galanthina]	Botrytis galanthina	24.4	24.4	1	3432	1	1021	THV51179.1
Select seq gb|KAB8303475.1|	hypothetical protein EYC80_004893 [Monilinia laxa]	Monilinia laxa	24.4	24.4	1	3432	1	1021	KAB8303475.1
Select seq gb|KAF7956511.1|	hypothetical protein EAE96_003848 [Botrytis aclada]	Botrytis aclada	24.4	24.4	1	3432	1	1020	KAF7956511.1
Select seq gb|KAG9199412.1|	hypothetical protein G6514_008572 [Epicoccum nigrum]	Epicoccum nigrum	24.4	24.4	1	3432	1	1019	KAG9199412.1
Select seq gb|TGO55567.1|	hypothetical protein BCON_0090g00100 [Botryotinia convoluta]	Botryotinia convoluta	24.4	24.4	1	3432	1	1019	TGO55567.1
Select seq gb|MBL8759012.1|	PAS domain S-box protein [Phycisphaerae bacterium]	Phycisphaerae bacterium	24.4	24.4	1	3432	1	1018	MBL8759012.1
Select seq ref|XP_024728479.1|	putative DNA polymerase V [Hyaloscypha bicolor E]	Hyaloscypha bicolor E	24.4	24.4	1	3432	1	1018	XP_024728479.1
Select seq gb|KAF2711450.1|	hypothetical protein K504DRAFT_465207 [Pleomassaria siparia CBS 279.74]	Pleomassaria siparia CBS 279.74	24.4	24.4	1	3432	1	1018	KAF2711450.1
Select seq gb|KAF7872325.1|	hypothetical protein EAF04_003249 [Sclerotium cepivorum]	Stromatinia cepivora	24.4	24.4	1	3432	1	1018	KAF7872325.1
Select seq ref|XP_018033904.1|	hypothetical protein CC84DRAFT_1165768 [Paraphaeosphaeria sporulosa]	Paraphaeosphaeria sporulosa	24.4	24.4	1	3432	1	1017	XP_018033904.1
Select seq gb|ESZ98672.1|	hypothetical protein SBOR_0910 [Sclerotinia borealis F-4128]	Sclerotinia borealis F-4128	24.4	24.4	1	3432	1	1017	ESZ98672.1
Select seq gb|TVY44199.1|	DNA polymerase V [Lachnellula occidentalis]	Lachnellula occidentalis	24.4	24.4	1	3432	1	1017	TVY44199.1
Select seq gb|KAF9733308.1|	DNA polymerase phi [Paraphaeosphaeria minitans]	Paraphaeosphaeria minitans	24.4	24.4	1	3432	1	1016	KAF9733308.1
Select seq gb|KAG9243849.1|	DNA polymerase phi-domain-containing protein [Calycina marina]	Calycina marina	24.4	24.4	1	3432	1	1016	KAG9243849.1
Select seq gb|PMD18099.1|	putative DNA polymerase V [Hyaloscypha hepaticicola]	Hyaloscypha hepaticicola	24.4	24.4	1	3432	1	1015	PMD18099.1
Select seq ref|XP_024720418.1|	hypothetical protein M430DRAFT_141423 [Amorphotheca resinae ATCC 22711]	Amorphotheca resinae ATCC 22711	24.4	24.4	1	3432	1	1015	XP_024720418.1
Select seq gb|KAI0998824.1|	hypothetical protein K3495_g9372 [Podosphaera aphanis]	Podosphaera aphanis	24.4	24.4	1	3432	1	1015	KAI0998824.1
Select seq ref|XP_046002764.1|	DNA polymerase phi-domain-containing protein [Boeremia exigua]	Boeremia exigua	24.4	24.4	1	3432	1	1015	XP_046002764.1
Select seq gb|KAF2996404.1|	hypothetical protein E8E13_001678 [Curvularia kusanoi]	Curvularia kusanoi	24.4	24.4	1	3432	1	1015	KAF2996404.1
Select seq gb|KAE9381910.1|	putative DNA polymerase V [Chalara longipes BDJ]	Chalara longipes BDJ	24.4	24.4	1	3432	1	1014	KAE9381910.1
Select seq emb|VDL72286.1|	unnamed protein product [Nippostrongylus brasiliensis]	Nippostrongylus brasiliensis	24.4	24.4	1	3432	1	1014	VDL72286.1
Select seq ref|XP_033559381.1|	uncharacterized protein BU25DRAFT_412994 [Macroventuria anomochaeta]	Macroventuria anomochaeta	24.4	24.4	1	3432	1	1014	XP_033559381.1
Select seq gb|KAI0588802.1|	dna polymerase protein [Pyrenophora tritici-repentis]	Pyrenophora tritici-repentis	24.4	24.4	1	3432	1	1014	KAI0588802.1
Select seq gb|KIN04681.1|	hypothetical protein OIDMADRAFT_191924 [Oidiodendron maius Zn]	Oidiodendron maius Zn	24.4	24.4	1	3432	1	1014	KIN04681.1
Select seq gb|OSS44333.1|	hypothetical protein B5807_11089 [Epicoccum nigrum]	Epicoccum nigrum	24.4	24.4	1	3432	1	1013	OSS44333.1
Select seq ref|XP_027992845.1|	protein MMS22-like isoform X3 [Eptesicus fuscus]	Eptesicus fuscus	24.4	24.4	1	3432	1	1012	XP_027992845.1
Select seq gb|MBI5301438.1|	hypothetical protein [Chloroflexi bacterium]	Chloroflexi bacterium	24.4	24.4	1	3432	1	1012	MBI5301438.1
Select seq ref|XP_033450629.1|	uncharacterized protein M421DRAFT_418700 [Didymella exigua CBS 183.55]	Didymella exigua CBS 183.55	24.4	24.4	1	3432	1	1012	XP_033450629.1
Select seq ref|XP_014399415.1|	PREDICTED: protein MMS22-like isoform X5 [Myotis brandtii]	Myotis brandtii	24.4	24.4	1	3432	1	1012	XP_014399415.1
Select seq ref|XP_038251734.1|	protein MMS22-like isoform X3 [Dermochelys coriacea]	Dermochelys coriacea	24.4	24.4	1	3432	1	1011	XP_038251734.1
Select seq tpg|HIF00331.1|	TPA: DUF4861 domain-containing protein [Fuerstiella sp.]	Fuerstiella sp.	24.4	24.4	1	3432	1	1011	HIF00331.1
Select seq ref|XP_040790964.1|	uncharacterized protein K460DRAFT_334436 [Cucurbitaria berberidis CBS 394.84]	Cucurbitaria berberidis CBS 394.84	24.4	24.4	1	3432	1	1011	XP_040790964.1
Select seq ref|XP_043398609.1|	protein MMS22-like isoform X3 [Chelonia mydas]	Chelonia mydas	24.4	24.4	1	3432	1	1011	XP_043398609.1
Select seq gb|ORY11817.1|	DNA polymerase phi-domain-containing protein [Clohesyomyces aquaticus]	Clohesyomyces aquaticus	24.4	24.4	1	3432	1	1011	ORY11817.1
Select seq tpg|HIK90442.1|	TPA: DUF4861 domain-containing protein [Planctomycetes bacterium]	Planctomycetes bacterium	24.4	24.4	1	3432	1	1011	HIK90442.1
Select seq gb|RDW78027.1|	hypothetical protein BP5796_05879 [Coleophoma crateriformis]	Coleophoma crateriformis	24.4	24.4	1	3432	1	1011	RDW78027.1
Select seq gb|MCA1630740.1|	YfhO family protein [Acidobacteria bacterium]	Acidobacteria bacterium	24.4	24.4	1	3432	1	1010	MCA1630740.1
Select seq gb|MCA1643134.1|	YfhO family protein [Acidobacteria bacterium]	Acidobacteria bacterium	24.4	24.4	1	3432	1	1010	MCA1643134.1
Select seq gb|RHZ51446.1|	hypothetical protein Glove_478g13 [Diversispora epigaea]	Diversispora epigaea	24.4	24.4	1	3432	1	1010	RHZ51446.1
Select seq gb|MBV9080323.1|	hypothetical protein [Elusimicrobia bacterium]	Elusimicrobia bacterium	24.4	24.4	1	3432	1	1010	MBV9080323.1
Select seq gb|RDW85130.1|	hypothetical protein BP6252_02720 [Coleophoma cylindrospora]	Coleophoma cylindrospora	24.4	24.4	1	3432	1	1010	RDW85130.1
Select seq ref|XP_031864582.1|	uncharacterized protein BP5553_10519 [Venustampulla echinocandica]	Venustampulla echinocandica	24.4	24.4	1	3432	1	1010	XP_031864582.1
Select seq ref|XP_018861668.1|	protein MMS22-like isoform X4 [Parus major]	Parus major	24.4	24.4	1	3432	1	1009	XP_018861668.1
Select seq gb|KAF2204935.1|	hypothetical protein GQ43DRAFT_453433 [Delitschia confertaspora ATCC 74209]	Delitschia confertaspora ATCC 74209	24.4	24.4	1	3432	1	1009	KAF2204935.1
Select seq gb|KAF1963295.1|	hypothetical protein CC80DRAFT_459870 [Byssothecium circinans]	Byssothecium circinans	24.4	24.4	1	3432	1	1009	KAF1963295.1
Select seq gb|TVY58001.1|	DNA polymerase V [Lachnellula cervina]	Lachnellula cervina	24.4	24.4	1	3432	1	1008	TVY58001.1
Select seq gb|QSZ34050.1|	hypothetical protein DSL72_005630 [Monilinia vaccinii-corymbosi]	Monilinia vaccinii-corymbosi	24.4	24.4	1	3432	1	1008	QSZ34050.1
Select seq emb|CAG4716868.1|	unnamed protein product [Naegleria fowleri]	Naegleria fowleri	24.4	24.4	1	3432	1	1008	CAG4716868.1
Select seq ref|XP_044560289.1|	uncharacterized protein FDP41_005570 [Naegleria fowleri]	Naegleria fowleri	24.4	24.4	1	3432	1	1008	XP_044560289.1
Select seq gb|TVY15974.1|	DNA polymerase V [Lachnellula arida]	Lachnellula arida	24.4	24.4	1	3432	1	1007	TVY15974.1
Select seq gb|KAH9861765.1|	hypothetical protein J1614_011518 [Leptosphaeria biglobosa]	Leptosphaeria biglobosa	24.4	24.4	1	3432	1	1007	KAH9861765.1
Select seq ref|XP_037248223.1|	protein MMS22-like isoform X3 [Falco rusticolus]	Falco rusticolus	24.4	24.4	1	3432	1	1006	XP_037248223.1
Select seq gb|KAH8676532.1|	DNA polymerase phi-domain-containing protein [Hymenoscyphus varicosporioides]	Hymenoscyphus varicosporioides	24.4	24.4	1	3432	1	1006	KAH8676532.1
Select seq gb|NOK62911.1|	hypothetical protein [Chloroflexi bacterium AL-N1]	Chloroflexi bacterium AL-N1	24.4	24.4	1	3432	1	1006	NOK62911.1
Select seq ref|XP_040454659.1|	protein MMS22-like isoform X3 [Falco naumanni]	Falco naumanni	24.4	24.4	1	3432	1	1006	XP_040454659.1
Select seq ref|XP_033528892.1|	uncharacterized protein P153DRAFT_391844 [Dothidotthia symphoricarpi CBS 119687]	Dothidotthia symphoricarpi CBS 119687	24.4	24.4	1	3432	1	1006	XP_033528892.1
Select seq ref|XP_009499883.1|	PREDICTED: protein MMS22-like [Phalacrocorax carbo]	Phalacrocorax carbo	24.4	24.4	1	3432	1	1005	XP_009499883.1
Select seq gb|TVY78175.1|	DNA polymerase V [Lachnellula suecica]	Lachnellula suecica	24.4	24.4	1	3433	1	1004	TVY78175.1
Select seq gb|KAH6675808.1|	DNA polymerase phi-domain-containing protein [Halenospora varia]	Halenospora varia	24.4	24.4	1	3433	1	1004	KAH6675808.1
Select seq gb|KAH7119041.1|	DNA polymerase phi-domain-containing protein [Dendryphion nanum]	Dendryphion nanum	24.4	24.4	1	3433	1	1003	KAH7119041.1
Select seq gb|KAG0650698.1|	rDNA transcriptional regulator pol5 [Hyphodiscus hymeniophilus]	Hyphodiscus hymeniophilus	24.4	24.4	1	3433	1	1003	KAG0650698.1
Select seq gb|KAF2007783.1|	hypothetical protein P154DRAFT_516591 [Amniculicola lignicola CBS 123094]	Amniculicola lignicola CBS 123094	24.4	24.4	1	3433	1	1003	KAF2007783.1
Select seq gb|KFZ69265.1|	Protein MMS22-like [Podiceps cristatus]	Podiceps cristatus	24.4	24.4	1	3433	1	1002	KFZ69265.1
Select seq gb|NXD71004.1|	MMS22 protein [Eolophus roseicapilla]	Eolophus roseicapilla	24.4	24.4	1	3433	1	1002	NXD71004.1
Select seq gb|KFW89329.1|	Protein MMS22-like [Phalacrocorax carbo]	Phalacrocorax carbo	24.4	24.4	1	3433	1	999	KFW89329.1
Select seq ref|XP_045428650.1|	protein MMS22-like isoform X3 [Pipistrellus kuhlii]	Pipistrellus kuhlii	24.4	24.4	1	3433	1	999	XP_045428650.1
Select seq gb|KAF3049498.1|	hypothetical protein E8E11_006495 [Didymella keratinophila]	Didymella keratinophila	24.4	24.4	1	3433	1	999	KAF3049498.1
Select seq ref|XP_027992896.1|	protein MMS22-like isoform X4 [Eptesicus fuscus]	Eptesicus fuscus	24.4	24.4	1	3433	1	998	XP_027992896.1
Select seq ref|XP_014399417.1|	PREDICTED: protein MMS22-like isoform X6 [Myotis brandtii]	Myotis brandtii	24.4	24.4	1	3433	1	998	XP_014399417.1
Select seq gb|KIM82109.1|	hypothetical protein PILCRDRAFT_821006 [Piloderma croceum F 1598]	Piloderma croceum F 1598	24.4	24.4	1	3433	1	996	KIM82109.1
Select seq ref|XP_007676776.1|	uncharacterized protein BAUCODRAFT_34410 [Baudoinia panamericana UAMH 10762]	Baudoinia panamericana UAMH 10762	24.4	24.4	1	3433	1	996	XP_007676776.1
Select seq ref|WP_022899514.1|	bifunctional [glutamine synthetase] adenylyltransferase/[glutamine synthetase]-adenylyl-L-tyrosine phosphorylase [Humibacter albus]	Humibacter albus	24.4	24.4	1	3433	1	992	WP_022899514.1
Select seq gb|ODV84391.1|	hypothetical protein CANARDRAFT_185564 [[Candida] arabinofermentans NRRL YB-2248]	[Candida] arabinofermentans NRRL YB-2248	24.4	24.4	1	3433	1	989	ODV84391.1
Select seq gb|KAE8353594.1|	DNA polymerase phi-domain-containing protein [Aspergillus coremiiformis]	Aspergillus coremiiformis	24.4	24.4	1	3433	1	985	KAE8353594.1
Select seq gb|TVY41166.1|	DNA polymerase V [Lachnellula subtilissima]	Lachnellula subtilissima	24.4	24.4	1	3433	1	985	TVY41166.1
Select seq emb|SHR62757.1|	Bacterial alpha-L-rhamnosidase [Mycobacteroides abscessus subsp. abscessus]	Mycobacteroides abscessus subsp. abscessus	24.4	24.4	1	3433	1	979	SHR62757.1
Select seq gb|KAI1409079.1|	hypothetical protein F5Y13DRAFT_170627 [Hypoxylon sp. FL1857]	Hypoxylon sp. FL1857	24.4	24.4	1	3433	1	979	KAI1409079.1
Select seq ref|WP_119706564.1|	alpha-L-rhamnosidase [Bacillus sp. Y1]	Bacillus sp. Y1	24.4	24.4	1	3433	1	979	WP_119706564.1
Select seq gb|TVY94173.1|	DNA polymerase V [Lachnellula willkommii]	Lachnellula willkommii	24.4	24.4	1	3433	1	978	TVY94173.1
Select seq ref|WP_068511503.1|	hypothetical protein [unclassified Oleiphilus]	unclassified Oleiphilus	24.4	24.4	1	3433	1	976	WP_068511503.1
Select seq ref|WP_068641975.1|	hypothetical protein [Oleiphilus sp. HI0132]	Oleiphilus sp. HI0132	24.4	24.4	1	3433	1	976	WP_068641975.1
Select seq ref|XP_043130179.1|	DNA-directed DNA polymerase [Aspergillus viridinutans]	Aspergillus viridinutans	24.4	24.4	1	3433	1	974	XP_043130179.1
Select seq ref|XP_020853991.1|	protein MMS22-like isoform X2 [Phascolarctos cinereus]	Phascolarctos cinereus	24.4	24.4	1	3433	1	973	XP_020853991.1
Select seq ref|WP_066792240.1|	DEAD/DEAH box helicase [Corynebacterium stationis]	Corynebacterium stationis	24.4	24.4	1	3433	1	972	WP_066792240.1
Select seq ref|WP_079005384.1|	DEAD/DEAH box helicase [Corynebacterium stationis]	Corynebacterium stationis	24.4	24.4	1	3433	1	972	WP_079005384.1
Select seq gb|MBI1948176.1|	hypothetical protein [Deltaproteobacteria bacterium]	Deltaproteobacteria bacterium	24.4	24.4	1	3433	1	970	MBI1948176.1
Select seq gb|MBL8684405.1|	hypothetical protein [Myxococcales bacterium]	Myxococcales bacterium	24.4	24.4	1	3433	1	969	MBL8684405.1
Select seq gb|NWH24316.1|	MMS22 protein [Grus americana]	Grus americana	24.4	24.4	1	3433	1	966	NWH24316.1
Select seq ref|WP_142988588.1|	ATP-binding protein [Isoptericola variabilis]	Isoptericola variabilis	24.4	24.4	1	3433	1	965	WP_142988588.1
Select seq gb|TVP66829.1|	hypothetical protein EA340_11225 [Nitriliruptor sp.]	Nitriliruptor sp.	24.4	24.4	1	3433	1	963	TVP66829.1
Select seq ref|XP_031002064.1|	DNA polymerase V [Lachnellula hyalina]	Lachnellula hyalina	24.4	24.4	1	3433	1	963	XP_031002064.1
Select seq gb|TVR23876.1|	hypothetical protein EA387_06285 [Nitriliruptor sp.]	Nitriliruptor sp.	24.4	24.4	1	3433	1	963	TVR23876.1
Select seq ref|WP_130649200.1|	MMPL family transporter [Egicoccus halophilus]	Egicoccus halophilus	24.4	24.4	1	3433	1	962	WP_130649200.1
Select seq ref|WP_245658495.1|	branched-chain amino acid ABC transporter permease/ATP-binding protein [Nocardia nova]	Nocardia nova	24.4	24.4	1	3433	1	960	WP_245658495.1
Select seq ref|WP_245922315.1|	branched-chain amino acid ABC transporter permease/ATP-binding protein [Nocardia nova]	Nocardia nova	24.4	24.4	1	3433	1	960	WP_245922315.1
Select seq ref|XP_009483503.1|	PREDICTED: LOW QUALITY PROTEIN: protein MMS22-like [Pelecanus crispus]	Pelecanus crispus	24.4	24.4	1	3433	1	958	XP_009483503.1
Select seq gb|KAF4692755.1|	transforming growth factor, beta receptor associated protein 1 [Perkinsus olseni]	Perkinsus olseni	24.4	24.4	1	3433	1	956	KAF4692755.1
Select seq dbj|GBC49728.2|	hypothetical protein GLOIN_2v1793246 [Rhizophagus irregularis DAOM 181602=DAOM 197198]	Rhizophagus irregularis DAOM 181602=DAOM 197198	24.4	24.4	1	3433	1	955	GBC49728.2
Select seq gb|KAI0615247.1|	dna polymerase protein [Pyrenophora tritici-repentis]	Pyrenophora tritici-repentis	24.4	24.4	1	3434	1	953	KAI0615247.1
Select seq gb|KAI0592291.1|	dna polymerase protein [Pyrenophora tritici-repentis]	Pyrenophora tritici-repentis	24.4	24.4	1	3434	1	953	KAI0592291.1
Select seq gb|MAP95109.1|	[protein-PII] uridylyltransferase [Ponticaulis sp.]	Ponticaulis sp.	24.4	24.4	1	3434	1	949	MAP95109.1
Select seq ref|XP_020104461.1|	uncharacterized protein LOC109721320 isoform X2 [Ananas comosus]	Ananas comosus	24.4	24.4	1	3434	1	947	XP_020104461.1
Select seq gb|NLV97601.1|	hypothetical protein [Desulfovibrionales bacterium]	Desulfovibrionales bacterium	24.4	24.4	1	3434	1	947	NLV97601.1
Select seq ref|XP_003191605.1|	DNA ligase, putative [Cryptococcus gattii WM276]	Cryptococcus gattii WM276	24.4	24.4	1	3434	1	945	XP_003191605.1
Select seq gb|KGB75504.1|	DNA ligase 1 [Cryptococcus gattii VGII R265]	Cryptococcus gattii VGII R265	24.4	24.4	1	3434	1	945	KGB75504.1
Select seq gb|KIR35611.1|	DNA ligase 1 [Cryptococcus gattii VGII MMRL2647]	Cryptococcus gattii VGII MMRL2647	24.4	24.4	1	3434	1	945	KIR35611.1
Select seq gb|KIR48398.1|	DNA ligase 1 [Cryptococcus gattii CA1280]	Cryptococcus gattii CA1280	24.4	24.4	1	3434	1	945	KIR48398.1
Select seq gb|KIR42342.1|	DNA ligase 1 [Cryptococcus gattii VGII Ram5]	Cryptococcus gattii VGII Ram5	24.4	24.4	1	3434	1	945	KIR42342.1
Select seq gb|KIR69175.1|	DNA ligase 1 [Cryptococcus gattii CA1873]	Cryptococcus gattii CA1873	24.4	24.4	1	3434	1	945	KIR69175.1
Select seq ref|XP_024662500.1|	DNA polymerase V [Wickerhamiella sorbophila]	Wickerhamiella sorbophila	24.4	24.4	1	3434	1	945	XP_024662500.1
Select seq gb|KIR86622.1|	DNA ligase 1 [Cryptococcus gattii VGIV IND107]	Cryptococcus gattii VGIV IND107	24.4	24.4	1	3434	1	945	KIR86622.1
Select seq gb|KIS00492.1|	DNA ligase 1 [Cryptococcus gattii VGII 2001/935-1]	Cryptococcus gattii VGII 2001/935-1	24.4	24.4	1	3434	1	945	KIS00492.1
Select seq gb|KIR30922.1|	DNA ligase 1 [Cryptococcus gattii VGII LA55]	Cryptococcus gattii VGII LA55	24.4	24.4	1	3434	1	945	KIR30922.1
Select seq gb|RMG11292.1|	exodeoxyribonuclease V subunit gamma [Planctomycetes bacterium]	Planctomycetes bacterium	24.4	24.4	1	3434	1	944	RMG11292.1
Select seq gb|NXS90896.1|	MMS22 protein [Jacana jacana]	Jacana jacana	24.4	24.4	1	3434	1	943	NXS90896.1
Select seq gb|KAG0000496.1|	Homocysteine S-methyltransferase 1 [Entomortierella chlamydospora]	Entomortierella chlamydospora	24.4	24.4	1	3434	1	943	KAG0000496.1
Select seq gb|MBY0587080.1|	DUF1854 domain-containing protein [bacterium]	bacterium	24.4	24.4	1	3434	1	942	MBY0587080.1
Select seq ref|XP_014529651.1|	n-acetylglucosamine-1-phosphotransferase subunits alpha beta-like protein [Blastocystis sp. subtype 4]	Blastocystis sp. subtype 4	24.4	24.4	1	3434	1	941	XP_014529651.1
Select seq ref|WP_146599727.1|	hypothetical protein [Novipirellula aureliae]	Novipirellula aureliae	24.4	24.4	1	3434	1	941	WP_146599727.1
Select seq gb|OXB39598.1|	DNA ligase 1 [Cryptococcus neoformans var. grubii]	Cryptococcus neoformans var. grubii	24.4	24.4	1	3434	1	939	OXB39598.1
Select seq gb|MCA1568435.1|	YfhO family protein [Acidobacteria bacterium]	Acidobacteria bacterium	24.4	24.4	1	3434	1	939	MCA1568435.1
Select seq gb|KFQ62390.1|	Protein MMS22-like [Pelecanus crispus]	Pelecanus crispus	24.4	24.4	1	3434	1	939	KFQ62390.1
Select seq gb|NXY13303.1|	MMS22 protein [Atrichornis clamosus]	Atrichornis clamosus	24.4	24.4	1	3434	1	939	NXY13303.1
Select seq gb|OWZ59851.1|	DNA ligase 1 [Cryptococcus neoformans var. grubii c45]	Cryptococcus neoformans var. grubii c45	24.4	24.4	1	3434	1	939	OWZ59851.1
Select seq gb|OXG92575.1|	DNA ligase 1 [Cryptococcus neoformans var. grubii Br795]	Cryptococcus neoformans var. grubii Br795	24.4	24.4	1	3434	1	938	OXG92575.1
Select seq gb|OWZ57922.1|	DNA ligase 1 [Cryptococcus neoformans var. grubii 125.91]	Cryptococcus neoformans var. grubii 125.91	24.4	24.4	1	3434	1	938	OWZ57922.1
Select seq ref|XP_012046351.1|	DNA ligase 1 [Cryptococcus neoformans var. grubii H99]	Cryptococcus neoformans var. grubii H99	24.4	24.4	1	3434	1	938	XP_012046351.1
Select seq gb|OXC66382.1|	hypothetical protein AYX13_04892 [Cryptococcus neoformans var. grubii]	Cryptococcus neoformans var. grubii	24.4	24.4	1	3434	1	938	OXC66382.1
Select seq gb|OXM81603.1|	DNA ligase 1 [Cryptococcus neoformans var. grubii Bt63]	Cryptococcus neoformans var. grubii Bt63	24.4	24.4	1	3434	1	938	OXM81603.1
Select seq gb|OWZ56717.1|	DNA ligase 1 [Cryptococcus neoformans var. grubii AD1-83a]	Cryptococcus neoformans var. grubii AD1-83a	24.4	24.4	1	3434	1	938	OWZ56717.1
Select seq gb|OWZ80746.1|	DNA ligase 1 [Cryptococcus neoformans var. grubii Bt85]	Cryptococcus neoformans var. grubii Bt85	24.4	24.4	1	3434	1	938	OWZ80746.1
Select seq gb|OWZ72366.1|	hypothetical protein AYX14_02217 [Cryptococcus neoformans var. grubii]	Cryptococcus neoformans var. grubii	24.4	24.4	1	3434	1	938	OWZ72366.1
Select seq gb|OXH18795.1|	DNA ligase 1 [Cryptococcus neoformans var. grubii]	Cryptococcus neoformans var. grubii	24.4	24.4	1	3434	1	938	OXH18795.1
Select seq gb|OWT37762.1|	DNA ligase 1 [Cryptococcus neoformans var. grubii Bt1]	Cryptococcus neoformans var. grubii Bt1	24.4	24.4	1	3434	1	938	OWT37762.1
Select seq gb|OXG35341.1|	DNA ligase 1 [Cryptococcus neoformans var. grubii Ze90-1]	Cryptococcus neoformans var. grubii Ze90-1	24.4	24.4	1	3434	1	938	OXG35341.1
Select seq gb|OWZ68042.1|	hypothetical protein AYX15_01055 [Cryptococcus neoformans var. grubii]	Cryptococcus neoformans var. grubii	24.4	24.4	1	3434	1	938	OWZ68042.1
Select seq gb|KIR79582.1|	DNA ligase 1 [Cryptococcus gattii EJB2]	Cryptococcus gattii EJB2	24.4	24.4	1	3434	1	936	KIR79582.1
Select seq gb|KAG8582277.1|	hypothetical protein GDO81_007986 [Engystomops pustulosus]	Engystomops pustulosus	24.4	24.4	1	3434	1	935	KAG8582277.1
Select seq ref|WP_068638663.1|	hypothetical protein [Oleiphilus sp. HI0061]	Oleiphilus sp. HI0061	24.4	24.4	1	3434	1	934	WP_068638663.1
Select seq gb|KAA1468716.1|	ARM repeat-containing protein [Dentipellis sp. KUC8613]	Dentipellis sp. KUC8613	24.4	24.4	1	3434	1	932	KAA1468716.1
Select seq emb|CAD6580149.1|	hypothetical protein TREMPRED_002673 [Tremellales sp. Tagirdzhanova-0007]	Tremellales sp. Tagirdzhanova-0007	24.4	24.4	1	3434	1	929	CAD6580149.1
Select seq gb|KAF4664937.1|	hypothetical protein FOL46_003956 [Perkinsus olseni]	Perkinsus olseni	24.4	24.4	1	3434	1	925	KAF4664937.1
Select seq ref|WP_043673300.1|	DUF1156 domain-containing protein [Streptomyces xylophagus]	Streptomyces xylophagus	24.4	24.4	1	3434	1	925	WP_043673300.1
Select seq gb|OAY66696.1|	Protein SERAC1 [Ananas comosus]	Ananas comosus	24.4	24.4	1	3434	1	925	OAY66696.1
Select seq gb|KZZ09694.1|	hypothetical protein A3749_12940 [Oleiphilus sp. HI0078]	Oleiphilus sp. HI0078	24.4	24.4	1	3434	1	922	KZZ09694.1
Select seq ref|WP_235281954.1|	hsp70 family protein [Methyloterricola oryzae]	Methyloterricola oryzae	24.4	24.4	1	3434	1	921	WP_235281954.1
Select seq gb|KAI0627297.1|	dna polymerase protein [Pyrenophora tritici-repentis]	Pyrenophora tritici-repentis	24.4	24.4	1	3434	1	917	KAI0627297.1
Select seq ref|XP_001483371.1|	hypothetical protein PGUG_04100 [Meyerozyma guilliermondii ATCC 6260]	Meyerozyma guilliermondii ATCC 6260	24.4	24.4	1	3434	1	915	XP_001483371.1
Select seq ref|WP_063009872.1|	branched-chain amino acid ABC transporter permease/ATP-binding protein [Nocardia nova]	Nocardia nova	24.4	24.4	1	3434	1	913	WP_063009872.1
Select seq ref|WP_094026522.1|	branched-chain amino acid ABC transporter permease/ATP-binding protein [Nocardia cerradoensis]	Nocardia cerradoensis	24.4	24.4	1	3434	1	913	WP_094026522.1
Select seq gb|PPJ28261.1|	ABC transporter [Nocardia nova]	Nocardia nova	24.4	24.4	1	3434	1	913	PPJ28261.1
Select seq ref|WP_063024528.1|	branched-chain amino acid ABC transporter permease/ATP-binding protein [Nocardia]	Nocardia	24.4	24.4	1	3434	1	913	WP_063024528.1
Select seq ref|WP_104392090.1|	branched-chain amino acid ABC transporter permease/ATP-binding protein [Nocardia nova]	Nocardia nova	24.4	24.4	1	3434	1	913	WP_104392090.1
Select seq ref|WP_104379503.1|	branched-chain amino acid ABC transporter permease/ATP-binding protein [Nocardia nova]	Nocardia nova	24.4	24.4	1	3434	1	913	WP_104379503.1
Select seq ref|XP_045874000.1|	anoctamin-7 isoform X1 [Meles meles]	Meles meles	24.4	24.4	1	3434	1	913	XP_045874000.1
Select seq ref|WP_104365639.1|	branched-chain amino acid ABC transporter permease/ATP-binding protein [Nocardia nova]	Nocardia nova	24.4	24.4	1	3434	1	913	WP_104365639.1
Select seq ref|WP_104407353.1|	branched-chain amino acid ABC transporter permease/ATP-binding protein [Nocardia nova]	Nocardia nova	24.4	24.4	1	3434	1	913	WP_104407353.1
Select seq ref|WP_064909070.1|	branched-chain amino acid ABC transporter permease/ATP-binding protein [Nocardia sp. 852002-20019_SCH5090214]	Nocardia sp. 852002-20019_SCH5090214	24.4	24.4	1	3434	1	913	WP_064909070.1
Select seq ref|WP_129985156.1|	LuxR C-terminal-related transcriptional regulator [Nocardioides iriomotensis]	Nocardioides iriomotensis	24.4	24.4	1	3434	1	912	WP_129985156.1
Select seq ref|WP_100609989.1|	DUF4982 domain-containing protein [Confluentibacter lentus]	Confluentibacter lentus	24.4	24.4	1	3434	1	911	WP_100609989.1
Select seq gb|RYO09314.1|	hypothetical protein AA0119_g942 [Alternaria tenuissima]	Alternaria tenuissima	24.4	24.4	1	3434	1	911	RYO09314.1
Select seq gb|PQE11511.1|	hypothetical protein CJF31_00011075 [Rutstroemia sp. NJR-2017a BVV2]	Rutstroemia sp. NJR-2017a BVV2	24.4	24.4	1	3434	1	911	PQE11511.1
Select seq gb|KAG8582278.1|	hypothetical protein GDO81_007986 [Engystomops pustulosus]	Engystomops pustulosus	24.4	24.4	1	3434	1	911	KAG8582278.1
Select seq ref|WP_209378406.1|	preprotein translocase subunit SecA [Roseomonas sp. SSH11]	Roseomonas sp. SSH11	24.4	24.4	1	3434	1	911	WP_209378406.1
Select seq gb|NWI25644.1|	MMS22 protein [Sula dactylatra]	Sula dactylatra	24.4	24.4	1	3434	1	909	NWI25644.1
Select seq gb|NXA66890.1|	MMS22 protein [Mohoua ochrocephala]	Mohoua ochrocephala	24.4	24.4	1	3435	1	907	NXA66890.1
Select seq ref|XP_032211359.1|	anoctamin-7 isoform X2 [Mustela erminea]	Mustela erminea	24.4	24.4	1	3435	1	904	XP_032211359.1
Select seq ref|XP_044096845.1|	anoctamin-7 [Neogale vison]	Neogale vison	24.4	24.4	1	3435	1	904	XP_044096845.1
Select seq emb|CDJ46050.1|	hypothetical protein EBH_0063830 [Eimeria brunetti]	Eimeria brunetti	24.4	24.4	1	3435	1	903	CDJ46050.1
Select seq ref|XP_004743842.2|	anoctamin-7 isoform X1 [Mustela putorius furo]	Mustela putorius furo	24.4	24.4	1	3435	1	903	XP_004743842.2
Select seq gb|KAF4548989.1|	DNA polymerase phi-like protein [Elsinoe fawcettii]	Elsinoe fawcettii	24.4	24.4	1	3435	1	902	KAF4548989.1
Select seq ref|XP_047577592.1|	anoctamin-7-like isoform X1 [Lutra lutra]	Lutra lutra	24.4	24.4	1	3435	1	900	XP_047577592.1
Select seq gb|NWI55842.1|	MMS22 protein [Calyptomena viridis]	Calyptomena viridis	24.4	24.4	1	3435	1	900	NWI55842.1
Select seq gb|NXI13974.1|	MMS22 protein [Irena cyanogastra]	Irena cyanogastra	24.4	24.4	1	3435	1	900	NXI13974.1
Select seq gb|KAF4658225.1|	hypothetical protein FOZ61_005755 [Perkinsus olseni]	Perkinsus olseni	24.4	24.4	1	3435	1	900	KAF4658225.1
Select seq ref|XP_047577593.1|	anoctamin-7-like isoform X2 [Lutra lutra]	Lutra lutra	24.4	24.4	1	3435	1	897	XP_047577593.1
Select seq gb|KAF8583200.1|	ARM repeat-containing protein [Ramaria rubella]	Ramaria rubella	24.4	24.4	1	3435	1	897	KAF8583200.1
Select seq gb|MBL72842.1|	hypothetical protein [Euryarchaeota archaeon]	Euryarchaeota archaeon	24.4	24.4	1	3435	1	896	MBL72842.1
Select seq gb|MBI5923800.1|	bifunctional [glutamate--ammonia ligase]-adenylyl-L-tyrosine phosphorylase/[glutamate--ammonia-ligase] adenylyltransferase [Betaproteobacteria bacterium]	Betaproteobacteria bacterium	24.4	24.4	1	3435	1	896	MBI5923800.1
Select seq ref|XP_022367455.1|	anoctamin-7 [Enhydra lutris kenyoni]	Enhydra lutris kenyoni	24.4	24.4	1	3435	1	896	XP_022367455.1
Select seq gb|PQE31882.1|	hypothetical protein CJF32_00008808 [Rutstroemia sp. NJR-2017a WRK4]	Rutstroemia sp. NJR-2017a WRK4	24.4	24.4	1	3435	1	895	PQE31882.1
Select seq ref|XP_047577594.1|	anoctamin-7-like isoform X3 [Lutra lutra]	Lutra lutra	24.4	24.4	1	3435	1	893	XP_047577594.1
Select seq gb|RHZ88042.1|	hypothetical protein Glove_26g44 [Diversispora epigaea]	Diversispora epigaea	24.4	24.4	1	3435	1	891	RHZ88042.1
Select seq gb|PIM00657.1|	CBF/Mak21 family protein [Toxoplasma gondii COUG]	Toxoplasma gondii COUG	24.4	24.4	1	3435	1	889	PIM00657.1
Select seq ref|XP_045874001.1|	anoctamin-7 isoform X2 [Meles meles]	Meles meles	24.4	24.4	1	3435	1	888	XP_045874001.1
Select seq ref|XP_045874002.1|	anoctamin-7 isoform X3 [Meles meles]	Meles meles	24.4	24.4	1	3435	1	887	XP_045874002.1
Select seq gb|RYN85352.1|	hypothetical protein AA0120_g8914 [Alternaria tenuissima]	Alternaria tenuissima	24.4	24.4	1	3435	1	887	RYN85352.1
Select seq gb|ELU39597.1|	histone deacetylase complex protein [Rhizoctonia solani AG-1 IA]	Rhizoctonia solani AG-1 IA	24.4	24.4	1	3435	1	882	ELU39597.1
Select seq ref|XP_046742388.1|	solute carrier family 22 member 13-like [Diprion similis]	Diprion similis	24.4	24.4	1	3435	1	882	XP_046742388.1
Select seq ref|XP_045874004.1|	anoctamin-7 isoform X4 [Meles meles]	Meles meles	24.4	24.4	1	3435	1	881	XP_045874004.1
Select seq ref|XP_045874005.1|	anoctamin-7 isoform X5 [Meles meles]	Meles meles	24.4	24.4	1	3435	1	880	XP_045874005.1
Select seq ref|XP_032713599.1|	anoctamin-7 [Lontra canadensis]	Lontra canadensis	24.4	24.4	1	3435	1	880	XP_032713599.1
Select seq tpg|DAC34996.1|	TPA: ATP-binding protein [Candidatus Poseidoniales archaeon]	Candidatus Poseidoniales archaeon	24.4	24.4	1	3435	1	878	DAC34996.1
Select seq gb|MAR09601.1|	hypothetical protein [Blastopirellula sp.]	Blastopirellula sp.	24.4	24.4	1	3435	1	877	MAR09601.1
Select seq tpg|HAY83010.1|	TPA: hypothetical protein [Planctomycetaceae bacterium]	Planctomycetaceae bacterium	24.4	24.4	1	3435	1	877	HAY83010.1
Select seq ref|XP_027760018.1|	protein MMS22-like [Empidonax traillii]	Empidonax traillii	24.4	24.4	1	3435	1	875	XP_027760018.1
Select seq gb|MBD39824.1|	hypothetical protein [Euryarchaeota archaeon]	Euryarchaeota archaeon	24.4	24.4	1	3435	1	873	MBD39824.1
Select seq gb|RAL66117.1|	hypothetical protein DID88_005788 [Monilinia fructigena]	Monilinia fructigena	24.4	24.4	1	3435	1	872	RAL66117.1
Select seq gb|KMZ69177.1|	hypothetical protein ZOSMA_21G00300 [Zostera marina]	Zostera marina	24.4	24.4	1	3435	1	870	KMZ69177.1
Select seq gb|NLX89212.1|	ATP-dependent chaperone ClpB [Syntrophomonadaceae bacterium]	Syntrophomonadaceae bacterium	24.4	24.4	1	3435	1	868	NLX89212.1
Select seq ref|XP_044922571.1|	anoctamin-7 isoform X2 [Mustela putorius furo]	Mustela putorius furo	24.4	24.4	1	3435	1	867	XP_044922571.1
Select seq gb|NXQ13793.1|	MMS22 protein [Peucedramus taeniatus]	Peucedramus taeniatus	24.4	24.4	1	3435	1	866	NXQ13793.1
Select seq ref|WP_160473562.1|	hypothetical protein [Cupriavidus sp. SW-Y-13]	Cupriavidus sp. SW-Y-13	24.4	24.4	1	3435	1	866	WP_160473562.1
Select seq ref|XP_010142817.1|	PREDICTED: protein MMS22-like [Buceros rhinoceros silvestris]	Buceros rhinoceros silvestris	24.4	24.4	1	3435	1	866	XP_010142817.1
Select seq gb|MBI3099735.1|	hypothetical protein [Planctomycetes bacterium]	Planctomycetes bacterium	24.4	24.4	1	3436	1	864	MBI3099735.1
Select seq ref|WP_109619609.1|	CHAT domain-containing protein [Sediminitomix flava]	Sediminitomix flava	24.4	24.4	1	3436	1	862	WP_109619609.1
Select seq ref|XP_010304220.1|	PREDICTED: LOW QUALITY PROTEIN: protein MMS22-like [Balearica regulorum gibbericeps]	Balearica regulorum gibbericeps	24.4	24.4	1	3436	1	862	XP_010304220.1
Select seq gb|MBS6941649.1|	ATP-binding cassette domain-containing protein [Slackia piriformis]	Slackia piriformis	24.4	24.4	1	3436	1	861	MBS6941649.1
Select seq gb|TWW79122.1|	Myocardin [Takifugu flavidus]	Takifugu flavidus	24.4	24.4	1	3436	1	855	TWW79122.1
Select seq ref|WP_031939652.1|	LuxR C-terminal-related transcriptional regulator [Rhodococcus defluvii]	Rhodococcus defluvii	24.4	24.4	1	3436	1	855	WP_031939652.1
Select seq ref|WP_012637587.1|	circularly permuted type 2 ATP-grasp protein [Thioalkalivibrio sulfidiphilus]	Thioalkalivibrio sulfidiphilus	24.4	24.4	1	3436	1	851	WP_012637587.1
Select seq gb|PWJ40829.1|	CHAT domain-containing protein [Sediminitomix flava]	Sediminitomix flava	24.4	24.4	1	3436	1	850	PWJ40829.1
Select seq ref|WP_199027896.1|	hypothetical protein [Ralstonia sp. ASV6]	Ralstonia sp. ASV6	24.4	24.4	1	3436	1	849	WP_199027896.1
Select seq ref|WP_072430195.1|	hypothetical protein [Chitinimonas taiwanensis]	Chitinimonas taiwanensis	24.4	24.4	1	3436	1	849	WP_072430195.1
Select seq gb|MBB5026615.1|	hypothetical protein [Chitinimonas taiwanensis]	Chitinimonas taiwanensis	24.4	24.4	1	3436	1	849	MBB5026615.1
Select seq emb|VTO91849.1|	unnamed protein product [Fusarium graminearum]	Fusarium graminearum	24.4	24.4	1	3436	1	848	VTO91849.1
Select seq gb|EYB22879.1|	hypothetical protein FG05_11181 [Fusarium graminearum]	Fusarium graminearum	24.4	24.4	1	3436	1	848	EYB22879.1
Select seq emb|CAG1980472.1|	unnamed protein product [Fusarium graminearum]	Fusarium graminearum	24.4	24.4	1	3436	1	848	CAG1980472.1
Select seq dbj|GBB92603.1|	hypothetical protein RclHR1_02030006 [Rhizophagus clarus]	Rhizophagus clarus	24.4	24.4	1	3436	1	848	GBB92603.1
Select seq emb|CAF3451667.1|	unnamed protein product [Fusarium graminearum]	Fusarium graminearum	24.4	24.4	1	3436	1	848	CAF3451667.1
Select seq gb|KAF5236278.1|	hypothetical protein FAUST_6626 [Fusarium austroamericanum]	Fusarium austroamericanum	24.4	24.4	1	3436	1	848	KAF5236278.1
Select seq emb|CAG1964639.1|	unnamed protein product [Fusarium graminearum]	Fusarium graminearum	24.4	24.4	1	3436	1	848	CAG1964639.1
Select seq gb|PCD29864.1|	hypothetical protein FGRA07_10478 [Fusarium graminearum]	Fusarium graminearum	24.4	24.4	1	3436	1	848	PCD29864.1
Select seq ref|XP_011325164.1|	hypothetical protein FGSG_11181 [Fusarium graminearum PH-1]	Fusarium graminearum PH-1	24.4	24.4	1	3436	1	848	XP_011325164.1
Select seq gb|NXR25125.1|	MMS22 protein [Cinclus mexicanus]	Cinclus mexicanus	24.4	24.4	1	3436	1	845	NXR25125.1
Select seq gb|NWT34621.1|	MMS22 protein [Cardinalis cardinalis]	Cardinalis cardinalis	24.4	24.4	1	3436	1	845	NWT34621.1
Select seq gb|KZY76553.1|	hypothetical protein A3740_12525 [Oleiphilus sp. HI0068]	Oleiphilus sp. HI0068	24.4	24.4	1	3436	1	845	KZY76553.1
Select seq emb|VZI32957.1|	unnamed protein product [Sparganum proliferum]	Sparganum proliferum	24.4	24.4	1	3436	1	844	VZI32957.1
Select seq gb|NXT45841.1|	MMS22 protein [Pluvianellus socialis]	Pluvianellus socialis	24.4	24.4	1	3436	1	842	NXT45841.1
Select seq gb|NXR71720.1|	MMS22 protein [Pycnonotus jocosus]	Pycnonotus jocosus	24.4	24.4	1	3436	1	840	NXR71720.1
Select seq tpg|HFK86350.1|	TPA: NACHT domain-containing protein [Chloroflexi bacterium]	Chloroflexi bacterium	24.4	24.4	1	3436	1	839	HFK86350.1
Select seq gb|KAG8582279.1|	hypothetical protein GDO81_007986 [Engystomops pustulosus]	Engystomops pustulosus	24.4	24.4	1	3436	1	837	KAG8582279.1
Select seq ref|WP_072379657.1|	TonB-dependent receptor plug domain-containing protein [Novosphingobium sp. NDB2Meth1]	Novosphingobium sp. NDB2Meth1	24.4	24.4	1	3436	1	835	WP_072379657.1
Select seq ref|WP_054120757.1|	TonB-dependent receptor plug domain-containing protein [Novosphingobium sp. AAP93]	Novosphingobium sp. AAP93	24.4	24.4	1	3436	1	835	WP_054120757.1
Select seq gb|MBF0401520.1|	Flp pilus assembly complex ATPase component TadA [Magnetococcales bacterium]	Magnetococcales bacterium	24.4	24.4	1	3436	1	834	MBF0401520.1
Select seq ref|WP_068491850.1|	PAS domain-containing protein [Oleiphilus sp. HI0080]	Oleiphilus sp. HI0080	24.4	24.4	1	3436	1	831	WP_068491850.1
Select seq gb|NXS52728.1|	MMS22 protein [Brachypteracias leptosomus]	Brachypteracias leptosomus	24.4	24.4	1	3436	1	830	NXS52728.1
Select seq gb|KFO85314.1|	Protein MMS22-like [Buceros rhinoceros silvestris]	Buceros rhinoceros silvestris	24.4	24.4	1	3436	1	828	KFO85314.1
Select seq ref|WP_047237052.1|	hypothetical protein [Chromobacterium subtsugae]	Chromobacterium subtsugae	24.4	24.4	1	3437	1	823	WP_047237052.1
Select seq ref|WP_047258574.1|	hypothetical protein [Chromobacterium subtsugae]	Chromobacterium subtsugae	24.4	24.4	1	3437	1	823	WP_047258574.1
Select seq ref|WP_047249478.1|	hypothetical protein [Chromobacterium subtsugae]	Chromobacterium subtsugae	24.4	24.4	1	3437	1	823	WP_047249478.1
Select seq gb|MCA3705042.1|	CoA transferase [Methylobacterium sp.]	Methylobacterium sp.	24.4	24.4	1	3437	1	822	MCA3705042.1
Select seq gb|KAF1439998.1|	Protein MMS22-like [Spheniscus mendiculus]	Spheniscus mendiculus	24.4	24.4	1	3437	1	821	KAF1439998.1
Select seq gb|NXN54551.1|	MMS22 protein [Rynchops niger]	Rynchops niger	24.4	24.4	1	3437	1	821	NXN54551.1
Select seq gb|NXT62106.1|	MMS22 protein [Chaetops frenatus]	Chaetops frenatus	24.4	24.4	1	3437	1	819	NXT62106.1
Select seq gb|NWI95081.1|	MMS22 protein [Pitta sordida]	Pitta sordida	24.4	24.4	1	3437	1	819	NWI95081.1
Select seq gb|MBK7500419.1|	mechanosensitive ion channel [Ignavibacteriales bacterium]	Ignavibacteriales bacterium	24.4	24.4	1	3437	1	818	MBK7500419.1
Select seq gb|UJR35774.1|	hypothetical protein I4U23_028522 [Adineta vaga]	Adineta vaga	24.4	24.4	1	3437	1	818	UJR35774.1
Select seq emb|CAF1246735.1|	unnamed protein product [Adineta ricciae]	Adineta ricciae	24.4	24.4	1	3437	1	817	CAF1246735.1
Select seq ref|WP_053333958.1|	serine/threonine-protein kinase [Gemmatimonas phototrophica]	Gemmatimonas phototrophica	24.4	24.4	1	3437	1	817	WP_053333958.1
Select seq emb|CAF1571870.1|	unnamed protein product [Adineta ricciae]	Adineta ricciae	24.4	24.4	1	3437	1	817	CAF1571870.1
Select seq ref|XP_025341742.1|	hypothetical protein CXQ85_004310 [[Candida] haemuloni]	[Candida] haemuloni	24.4	24.4	1	3437	1	817	XP_025341742.1
Select seq gb|KAH8883887.1|	hypothetical protein GQ53DRAFT_423245 [Thozetella sp. PMI_491]	Thozetella sp. PMI_491	24.4	24.4	1	3437	1	814	KAH8883887.1
Select seq gb|MBN9144640.1|	conjugal transfer protein TrbE [Novosphingobium sp.]	Novosphingobium sp.	24.4	24.4	1	3437	1	814	MBN9144640.1
Select seq gb|TJY62552.1|	S8 family peptidase [Sphingobacterium alkalisoli]	Sphingobacterium alkalisoli	24.4	24.4	1	3437	1	814	TJY62552.1
Select seq gb|KZY61061.1|	hypothetical protein A3737_06245 [Oleiphilus sp. HI0065]	Oleiphilus sp. HI0065	24.4	24.4	1	3437	1	812	KZY61061.1
Select seq gb|KZZ80538.1|	hypothetical protein A3767_09915 [Oleiphilus sp. HI0133]	Oleiphilus sp. HI0133	24.4	24.4	1	3437	1	812	KZZ80538.1
Select seq ref|XP_029695236.1|	myocardin-like isoform X1 [Takifugu rubripes]	Takifugu rubripes	24.4	24.4	1	3437	1	809	XP_029695236.1
Select seq ref|WP_169305704.1|	S8 family peptidase [Sphingobacterium alkalisoli]	Sphingobacterium alkalisoli	24.4	24.4	1	3437	1	809	WP_169305704.1
Select seq ref|WP_206240216.1|	conjugal transfer protein TrbE [Novosphingobium sp. GeG2]	Novosphingobium sp. GeG2	24.4	24.4	1	3437	1	808	WP_206240216.1
Select seq gb|NWU55703.1|	MMS22 protein [Dromas ardeola]	Dromas ardeola	24.4	24.4	1	3437	1	806	NWU55703.1
Select seq ref|XP_029695237.1|	myocardin-like isoform X2 [Takifugu rubripes]	Takifugu rubripes	24.4	24.4	1	3437	1	806	XP_029695237.1
Select seq gb|TNN02665.1|	hypothetical protein fugu_010152 [Takifugu bimaculatus]	Takifugu bimaculatus	24.4	24.4	1	3437	1	804	TNN02665.1
Select seq gb|RMZ76392.1|	hypothetical protein DV737_g4865 [Chaetothyriales sp. CBS 132003]	Chaetothyriales sp. CBS 132003	24.4	24.4	1	3437	1	803	RMZ76392.1
Select seq gb|MBI89303.1|	hypothetical protein [Candidatus Marinimicrobia bacterium]	Candidatus Marinimicrobia bacterium	24.4	24.4	1	3437	1	803	MBI89303.1
Select seq gb|MBA3231206.1|	DEAD/DEAH box helicase [Acidobacteria bacterium]	Acidobacteria bacterium	24.4	24.4	1	3437	1	803	MBA3231206.1
Select seq gb|NXW35335.1|	MMS22 protein [Phaetusa simplex]	Phaetusa simplex	24.4	24.4	1	3437	1	800	NXW35335.1
Select seq emb|CAG1989795.1|	unnamed protein product [Fusarium graminearum]	Fusarium graminearum	24.4	24.4	1	3437	1	800	CAG1989795.1
Select seq emb|CAF3613747.1|	unnamed protein product [Fusarium graminearum]	Fusarium graminearum	24.4	24.4	1	3437	1	800	CAF3613747.1
Select seq ref|WP_074527694.1|	glycoside hydrolase family 65 protein [Pseudomonas psychrotolerans]	Pseudomonas psychrotolerans	24.4	24.4	1	3437	1	796	WP_074527694.1
Select seq gb|NWS18531.1|	MMS22 protein [Pachyramphus minor]	Pachyramphus minor	24.4	24.4	1	3437	1	793	NWS18531.1
Select seq gb|MBN1541337.1|	DNA internalization-related competence protein ComEC/Rec2 [candidate division KSB1 bacterium]	candidate division KSB1 bacterium	24.4	24.4	1	3438	1	788	MBN1541337.1
Select seq gb|MBI1805808.1|	carboxypeptidase-like regulatory domain-containing protein [Ignavibacteria bacterium]	Ignavibacteria bacterium	24.4	24.4	1	3438	1	788	MBI1805808.1
Select seq emb|CAH2067151.1|	unnamed protein product [Iphiclides podalirius]	Iphiclides podalirius	24.4	24.4	1	3438	1	783	CAH2067151.1
Select seq ref|WP_067598007.1|	molybdopterin-dependent oxidoreductase [Nocardiopsis listeri]	Nocardiopsis listeri	24.4	24.4	1	3438	1	782	WP_067598007.1
Select seq tpg|HGS38894.1|	TPA: GspE/PulE family protein [Deltaproteobacteria bacterium]	Deltaproteobacteria bacterium	24.4	24.4	1	3438	1	781	HGS38894.1
Select seq gb|MBM4268156.1|	hypothetical protein [Deltaproteobacteria bacterium]	Deltaproteobacteria bacterium	24.4	24.4	1	3438	1	781	MBM4268156.1
Select seq gb|THV05207.1|	hypothetical protein K435DRAFT_116835 [Dendrothele bispora CBS 962.96]	Dendrothele bispora CBS 962.96	24.4	24.4	1	3438	1	780	THV05207.1
Select seq dbj|GAO48164.1|	hypothetical protein G7K_2344-t1 [Saitoella complicata NRRL Y-17804]	Saitoella complicata NRRL Y-17804	24.4	24.4	1	3438	1	780	GAO48164.1
Select seq gb|MCB9897139.1|	DUF1570 domain-containing protein [Planctomycetes bacterium]	Planctomycetes bacterium	24.4	24.4	1	3438	1	779	MCB9897139.1
Select seq gb|MBE6760896.1|	glycogen/starch/alpha-glucan phosphorylase [Oscillospiraceae bacterium]	Oscillospiraceae bacterium	24.4	24.4	1	3438	1	778	MBE6760896.1
Select seq ref|WP_068750424.1|	hypothetical protein [Oleiphilus sp. HI0123]	Oleiphilus sp. HI0123	24.4	24.4	1	3438	1	777	WP_068750424.1
Select seq gb|MBS0648701.1|	DEAD/DEAH box helicase [Verrucomicrobia bacterium]	Verrucomicrobia bacterium	24.4	24.4	1	3438	1	775	MBS0648701.1
Select seq gb|RKX33947.1|	hypothetical protein DRP71_08700 [Verrucomicrobia bacterium]	Verrucomicrobia bacterium	24.4	24.4	1	3438	1	774	RKX33947.1
Select seq ref|XP_046615370.1|	solute carrier family 22 member 13-like [Neodiprion virginiana]	Neodiprion virginiana	24.4	24.4	1	3438	1	774	XP_046615370.1
Select seq tpg|HHU11947.1|	TPA: hypothetical protein [Clostridiaceae bacterium]	Clostridiaceae bacterium	24.4	24.4	1	3438	1	773	HHU11947.1
Select seq gb|NLT66835.1|	ATP-binding protein [Acidobacteria bacterium]	Acidobacteria bacterium	24.4	24.4	1	3438	1	772	NLT66835.1
Select seq gb|KAF5022294.1|	hypothetical protein F66182_5671 [Fusarium sp. NRRL 66182]	Fusarium sp. NRRL 66182	24.4	24.4	1	3438	1	772	KAF5022294.1
Select seq ref|WP_086655287.1|	ATP-dependent DNA helicase RecG [Acetobacter persici]	Acetobacter persici	24.4	24.4	1	3438	1	772	WP_086655287.1
Select seq gb|MBI3765422.1|	carboxypeptidase-like regulatory domain-containing protein [Ignavibacteriales bacterium]	Ignavibacteriales bacterium	24.4	24.4	1	3438	1	768	MBI3765422.1
Select seq gb|PYU89877.1|	ATP-dependent DNA helicase RecG [Acidobacteria bacterium]	Acidobacteria bacterium	24.4	24.4	1	3438	1	768	PYU89877.1
Select seq ref|XP_012196073.1|	hypothetical protein SPRG_02132 [Saprolegnia parasitica CBS 223.65]	Saprolegnia parasitica CBS 223.65	24.4	24.4	1	3438	1	764	XP_012196073.1
Select seq gb|RMZ89468.1|	hypothetical protein DV736_g3302 [Chaetothyriales sp. CBS 134916]	Chaetothyriales sp. CBS 134916	24.4	24.4	1	3438	1	763	RMZ89468.1
Select seq gb|MBS1886198.1|	xanthine dehydrogenase family protein [Actinomycetia bacterium]	Actinomycetia bacterium	24.4	24.4	1	3438	1	762	MBS1886198.1
Select seq ref|XP_022820461.1|	ral guanine nucleotide dissociation stimulator isoform X1 [Spodoptera litura]	Spodoptera litura	24.4	24.4	1	3439	1	760	XP_022820461.1
Select seq ref|XP_013133814.1|	PREDICTED: ral guanine nucleotide dissociation stimulator [Papilio polytes]	Papilio polytes	24.4	24.4	1	3439	1	759	XP_013133814.1
Select seq ref|XP_035446763.1|	LOW QUALITY PROTEIN: ral guanine nucleotide dissociation stimulator-like [Spodoptera frugiperda]	Spodoptera frugiperda	24.4	24.4	1	3439	1	759	XP_035446763.1
Select seq ref|XP_021185834.1|	ral guanine nucleotide dissociation stimulator isoform X1 [Helicoverpa armigera]	Helicoverpa armigera	24.4	24.4	1	3439	1	759	XP_021185834.1
Select seq ref|XP_022820462.1|	ral guanine nucleotide dissociation stimulator isoform X2 [Spodoptera litura]	Spodoptera litura	24.4	24.4	1	3439	1	759	XP_022820462.1
Select seq ref|XP_047041766.1|	ral guanine nucleotide dissociation stimulator isoform X1 [Helicoverpa zea]	Helicoverpa zea	24.4	24.4	1	3439	1	759	XP_047041766.1
Select seq ref|XP_047041771.1|	ral guanine nucleotide dissociation stimulator isoform X2 [Helicoverpa zea]	Helicoverpa zea	24.4	24.4	1	3439	1	758	XP_047041771.1
Select seq ref|XP_021185836.1|	ral guanine nucleotide dissociation stimulator isoform X2 [Helicoverpa armigera]	Helicoverpa armigera	24.4	24.4	1	3439	1	758	XP_021185836.1
Select seq gb|RVE48808.1|	hypothetical protein evm_006582 [Chilo suppressalis]	Chilo suppressalis	24.4	24.4	1	3439	1	757	RVE48808.1
Select seq gb|MCB9685087.1|	MFS transporter [Alphaproteobacteria bacterium]	Alphaproteobacteria bacterium	24.4	24.4	1	3439	1	756	MCB9685087.1
Select seq gb|MBW7959302.1|	transglutaminase domain-containing protein [Candidatus Promineofilum sp.]	Candidatus Promineofilum sp.	24.4	24.4	1	3439	1	756	MBW7959302.1
Select seq ref|XP_042661945.1|	CARD- and ANK-domain containing inflammasome adapter protein-like [Tyto alba]	Tyto alba	24.4	24.4	1	3439	1	755	XP_042661945.1
Select seq gb|KAE8541278.1|	hypothetical protein D1P53_002635 [Cryptococcus cf. gattii]	Cryptococcus cf. gattii	24.4	24.4	1	3439	1	755	KAE8541278.1
Select seq ref|WP_170065309.1|	LamG domain-containing protein [Salegentibacter salegens]	Salegentibacter salegens	24.4	24.4	1	3439	1	755	WP_170065309.1
Select seq ref|XP_030031538.2|	ral guanine nucleotide dissociation stimulator isoform X1 [Manduca sexta]	Manduca sexta	24.4	24.4	1	3439	1	754	XP_030031538.2
Select seq gb|KAG6457595.1|	hypothetical protein O3G_MSEX010375 [Manduca sexta]	Manduca sexta	24.4	24.4	1	3439	1	754	KAG6457595.1
Select seq ref|XP_014361564.2|	ral guanine nucleotide dissociation stimulator isoform X1 [Papilio machaon]	Papilio machaon	24.4	24.4	1	3439	1	753	XP_014361564.2
Select seq ref|XP_013168228.1|	PREDICTED: ral guanine nucleotide dissociation stimulator isoform X1 [Papilio xuthus]	Papilio xuthus	24.4	24.4	1	3439	1	753	XP_013168228.1
Select seq gb|KQK76617.1|	ankyrin-3-like protein [Amazona aestiva]	Amazona aestiva	24.4	24.4	1	3439	1	753	KQK76617.1
Select seq ref|XP_030031540.2|	ral guanine nucleotide dissociation stimulator isoform X2 [Manduca sexta]	Manduca sexta	24.4	24.4	1	3439	1	753	XP_030031540.2
Select seq gb|KAG8522093.1|	Protein MMS22-like [Galemys pyrenaicus]	Galemys pyrenaicus	24.4	24.4	1	3439	1	753	KAG8522093.1
Select seq ref|XP_013182937.1|	PREDICTED: ral guanine nucleotide dissociation stimulator isoform X1 [Amyelois transitella]	Amyelois transitella	24.4	24.4	1	3439	1	752	XP_013182937.1
Select seq ref|XP_013168232.1|	PREDICTED: ral guanine nucleotide dissociation stimulator isoform X2 [Papilio xuthus]	Papilio xuthus	24.4	24.4	1	3439	1	752	XP_013168232.1
Select seq ref|XP_045785397.1|	ral guanine nucleotide dissociation stimulator isoform X1 [Maniola jurtina]	Maniola jurtina	24.4	24.4	1	3439	1	752	XP_045785397.1
Select seq ref|XP_014361567.2|	ral guanine nucleotide dissociation stimulator isoform X2 [Papilio machaon]	Papilio machaon	24.4	24.4	1	3439	1	752	XP_014361567.2
Select seq ref|XP_044286284.1|	CARD- and ANK-domain containing inflammasome adapter protein-like [Varanus komodoensis]	Varanus komodoensis	24.4	24.4	1	3439	1	751	XP_044286284.1
Select seq ref|XP_045785438.1|	ral guanine nucleotide dissociation stimulator isoform X2 [Maniola jurtina]	Maniola jurtina	24.4	24.4	1	3439	1	751	XP_045785438.1
Select seq ref|XP_034825788.1|	ral guanine nucleotide dissociation stimulator isoform X1 [Maniola hyperantus]	Maniola hyperantus	24.4	24.4	1	3439	1	751	XP_034825788.1
Select seq ref|WP_056156719.1|	adenylate/guanylate cyclase domain-containing protein [Duganella sp. Leaf126]	Duganella sp. Leaf126	24.4	24.4	1	3439	1	751	WP_056156719.1
Select seq ref|XP_034825814.1|	ral guanine nucleotide dissociation stimulator isoform X2 [Maniola hyperantus]	Maniola hyperantus	24.4	24.4	1	3439	1	750	XP_034825814.1
Select seq dbj|GES98166.1|	hypothetical protein GLOIN_2v1793246 [Rhizophagus clarus]	Rhizophagus clarus	24.4	24.4	1	3439	1	749	GES98166.1
Select seq ref|XP_039765081.1|	ral guanine nucleotide dissociation stimulator isoform X1 [Pararge aegeria]	Pararge aegeria	24.4	24.4	1	3439	1	749	XP_039765081.1
Select seq ref|XP_039765083.1|	ral guanine nucleotide dissociation stimulator isoform X2 [Pararge aegeria]	Pararge aegeria	24.4	24.4	1	3439	1	748	XP_039765083.1
Select seq ref|WP_079714572.1|	hypothetical protein [Salegentibacter salinarum]	Salegentibacter salinarum	24.4	24.4	1	3439	1	748	WP_079714572.1
Select seq ref|WP_083634165.1|	LamG domain-containing protein [Salegentibacter sp. T436]	Salegentibacter sp. T436	24.4	24.4	1	3439	1	747	WP_083634165.1
Select seq ref|WP_083634121.1|	LamG domain-containing protein [Salegentibacter sp. T436]	Salegentibacter sp. T436	24.4	24.4	1	3439	1	747	WP_083634121.1
Select seq ref|WP_208225034.1|	hypothetical protein [Salegentibacter sp. BDJ18]	Salegentibacter sp. BDJ18	24.4	24.4	1	3439	1	747	WP_208225034.1
Select seq ref|WP_093302129.1|	LamG domain-containing protein [Salegentibacter agarivorans]	Salegentibacter agarivorans	24.4	24.4	1	3439	1	747	WP_093302129.1
Select seq ref|WP_093304449.1|	hypothetical protein [Salegentibacter agarivorans]	Salegentibacter agarivorans	24.4	24.4	1	3439	1	747	WP_093304449.1
Select seq ref|XP_046961137.1|	ral guanine nucleotide dissociation stimulator isoform X1 [Vanessa cardui]	Vanessa cardui	24.4	24.4	1	3439	1	746	XP_046961137.1
Select seq ref|XP_026487865.1|	ral guanine nucleotide dissociation stimulator isoform X1 [Vanessa tameamea]	Vanessa tameamea	24.4	24.4	1	3439	1	746	XP_026487865.1
Select seq emb|SFF82756.1|	DNA-binding transcriptional activator of the SARP family [Salegentibacter agarivorans]	Salegentibacter agarivorans	24.4	24.4	1	3439	1	746	SFF82756.1
Select seq gb|APS37768.1|	hypothetical protein AO058_02230 [Salegentibacter sp. T436]	Salegentibacter sp. T436	24.4	24.4	1	3439	1	746	APS37768.1
Select seq ref|XP_026726972.1|	ral guanine nucleotide dissociation stimulator isoform X1 [Trichoplusia ni]	Trichoplusia ni	24.4	24.4	1	3439	1	746	XP_026726972.1
Select seq ref|XP_047544504.1|	ral guanine nucleotide dissociation stimulator isoform X1 [Vanessa atalanta]	Vanessa atalanta	24.4	24.4	1	3439	1	746	XP_047544504.1
Select seq ref|XP_026487881.1|	ral guanine nucleotide dissociation stimulator isoform X2 [Vanessa tameamea]	Vanessa tameamea	24.4	24.4	1	3439	1	745	XP_026487881.1
Select seq ref|XP_046961139.1|	ral guanine nucleotide dissociation stimulator isoform X2 [Vanessa cardui]	Vanessa cardui	24.4	24.4	1	3439	1	745	XP_046961139.1
Select seq gb|KZZ22445.1|	hypothetical protein A3752_06405 [Oleiphilus sp. HI0081]	Oleiphilus sp. HI0081	24.4	24.4	1	3439	1	745	KZZ22445.1
Select seq ref|XP_047544506.1|	ral guanine nucleotide dissociation stimulator isoform X2 [Vanessa atalanta]	Vanessa atalanta	24.4	24.4	1	3439	1	745	XP_047544506.1
Select seq ref|XP_026726973.1|	ral guanine nucleotide dissociation stimulator isoform X2 [Trichoplusia ni]	Trichoplusia ni	24.4	24.4	1	3439	1	745	XP_026726973.1
Select seq ref|XP_028175624.1|	ral guanine nucleotide dissociation stimulator isoform X1 [Ostrinia furnacalis]	Ostrinia furnacalis	24.4	24.4	1	3439	1	744	XP_028175624.1
Select seq ref|XP_041988626.1|	ral guanine nucleotide dissociation stimulator isoform X1 [Aricia agestis]	Aricia agestis	24.4	24.4	1	3439	1	743	XP_041988626.1
Select seq ref|XP_026325548.1|	ral guanine nucleotide dissociation stimulator isoform X1 [Hyposmocoma kahamanoa]	Hyposmocoma kahamanoa	24.4	24.4	1	3439	1	743	XP_026325548.1
Select seq ref|XP_028175628.1|	ral guanine nucleotide dissociation stimulator isoform X2 [Ostrinia furnacalis]	Ostrinia furnacalis	24.4	24.4	1	3439	1	743	XP_028175628.1
Select seq dbj|GJD85845.1|	hypothetical protein HPGCJGGD_3739 [Methylobacterium haplocladii]	Methylobacterium haplocladii	24.4	24.4	1	3439	1	743	GJD85845.1
Select seq ref|XP_041988645.1|	ral guanine nucleotide dissociation stimulator isoform X2 [Aricia agestis]	Aricia agestis	24.4	24.4	1	3439	1	742	XP_041988645.1
Select seq gb|KFV58573.1|	Protein MMS22-like [Gavia stellata]	Gavia stellata	24.4	24.4	1	3439	1	742	KFV58573.1
Select seq ref|XP_009816205.1|	PREDICTED: protein MMS22-like [Gavia stellata]	Gavia stellata	24.4	24.4	1	3439	1	741	XP_009816205.1
Select seq gb|MBQ7318565.1|	glycoside hydrolase family 95 protein [Clostridia bacterium]	Clostridia bacterium	24.4	24.4	1	3439	1	740	MBQ7318565.1
Select seq ref|XP_010122580.1|	PREDICTED: LOW QUALITY PROTEIN: protein MMS22-like [Chlamydotis macqueenii]	Chlamydotis macqueenii	24.4	24.4	1	3439	1	735	XP_010122580.1
Select seq gb|RGP73580.1|	hypothetical protein FLONG3_6317 [Fusarium longipes]	Fusarium longipes	24.4	24.4	1	3439	1	734	RGP73580.1
Select seq ref|XP_022820464.1|	ral guanine nucleotide dissociation stimulator isoform X3 [Spodoptera litura]	Spodoptera litura	24.4	24.4	1	3439	1	733	XP_022820464.1
Select seq ref|XP_021185838.1|	ral guanine nucleotide dissociation stimulator isoform X3 [Helicoverpa armigera]	Helicoverpa armigera	24.4	24.4	1	3439	1	733	XP_021185838.1
Select seq gb|PKD18808.1|	hypothetical protein APR41_17525 [Salegentibacter salinarum]	Salegentibacter salinarum	24.4	24.4	1	3439	1	732	PKD18808.1
Select seq gb|KAF7879064.1|	hypothetical protein EAF04_000264 [Sclerotium cepivorum]	Stromatinia cepivora	24.4	24.4	1	3439	1	732	KAF7879064.1
Select seq gb|KAF9804105.1|	hypothetical protein SFRURICE_020533 [Spodoptera frugiperda]	Spodoptera frugiperda	24.4	24.4	1	3439	1	732	KAF9804105.1
Select seq gb|KAG4029774.1|	hypothetical protein MFRU_014g00740 [Monilinia fructicola]	Monilinia fructicola	24.4	24.4	1	3440	1	731	KAG4029774.1
Select seq gb|KAG8114310.1|	hypothetical protein SFRUCORN_014071 [Spodoptera frugiperda]	Spodoptera frugiperda	24.4	24.4	1	3440	1	731	KAG8114310.1
Select seq gb|MBA2572687.1|	fused MFS/spermidine synthase [Gemmatimonadetes bacterium]	Gemmatimonadetes bacterium	24.4	24.4	1	3440	1	730	MBA2572687.1
Select seq ref|WP_126481455.1|	ATP-dependent helicase [Halomonas nitroreducens]	Halomonas nitroreducens	24.4	24.4	1	3440	1	727	WP_126481455.1
Select seq ref|WP_222941987.1|	ATP-dependent DNA helicase RecG [Acetobacter tropicalis]	Acetobacter tropicalis	24.4	24.4	1	3440	1	726	WP_222941987.1
Select seq gb|QEO24439.1|	hypothetical_protein [[Candida] auris]	[Candida] auris	24.4	24.4	1	3439	1	685	QEO24439.1
Select seq gb|PSK77653.1|	hypothetical protein CJJ07_002477 [[Candida] auris]	[Candida] auris	24.4	24.4	1	3439	1	685	PSK77653.1
Select seq gb|PIS50527.1|	hypothetical protein B9J08_004355 [[Candida] auris]	[Candida] auris	24.4	24.4	1	3439	1	685	PIS50527.1
Select seq ref|XP_028889264.1|	nitrogen-responsive transcriptional regulator GLN3 [[Candida] auris]	[Candida] auris	24.4	24.4	1	3439	1	685	XP_028889264.1
Select seq gb|QRG40513.1|	hypothetical protein FDK38_004992 [[Candida] auris]	[Candida] auris	24.4	24.4	1	3439	1	682	QRG40513.1
Select seq ref|XP_025339382.1|	uncharacterized protein CXQ87_001369 [[Candida] duobushaemulonis]	[Candida] duobushaemulonis	24.4	24.4	1	3440	1	653	XP_025339382.1
Select seq gb|QWU86979.1|	hypothetical protein CA3LBN_001197 [[Candida] haemuloni]	[Candida] haemuloni	24.4	24.4	1	3440	1	672	QWU86979.1
Select seq gb|KAF3985973.1|	hypothetical protein FT663_05076 [[Candida] haemuloni var. vulneris]	[Candida] haemuloni var. vulneris	24.4	24.4	1	3439	1	692	KAF3985973.1
Select seq ref|XP_024713615.1|	hypothetical protein C7M61_002849 [[Candida] pseudohaemulonii]	[Candida] pseudohaemulonii	24.4	24.4	1	3440	1	670	XP_024713615.1
Select seq emb|SKC40689.1|	ABC-2 type transport system ATP-binding protein [[Eubacterium] yurii]	[Eubacterium] yurii	24.4	24.4	1	3473	1	305	SKC40689.1
Select seq ref|XP_033385145.1|	uncharacterized protein BU24DRAFT_313171 [Aaosphaeria arxii CBS 175.79]	Aaosphaeria arxii CBS 175.79	24.4	24.4	1	3445	1	569	XP_033385145.1
Select seq gb|KAI0792214.1|	hypothetical protein C8Q75DRAFT_754973 [Abortiporus biennis]	Abortiporus biennis	24.4	24.4	1	3472	1	314	KAI0792214.1
Select seq ref|XP_025377395.1|	hypothetical protein FA10DRAFT_266686 [Acaromyces ingoldii]	Acaromyces ingoldii	24.4	24.4	1	3453	1	459	XP_025377395.1
Select seq ref|WP_082779908.1|	ATP-dependent DNA helicase RecG [Acetobacter cerevisiae]	Acetobacter cerevisiae	24.4	24.4	1	3438	1	714	WP_082779908.1
Select seq ref|WP_082779476.1|	ATP-dependent DNA helicase RecG [Acetobacter cerevisiae]	Acetobacter cerevisiae	24.4	24.4	1	3438	1	714	WP_082779476.1
Select seq ref|WP_082782771.1|	ATP-dependent DNA helicase RecG [Acetobacter cerevisiae]	Acetobacter cerevisiae	24.4	24.4	1	3438	1	714	WP_082782771.1
Select seq gb|KXU91865.1|	ATP-dependent DNA helicase RecG [Acetobacter cerevisiae]	Acetobacter cerevisiae	24.4	24.4	1	3438	1	708	KXU91865.1
Select seq gb|KXV77623.1|	ATP-dependent DNA helicase RecG [Acetobacter cerevisiae]	Acetobacter cerevisiae	24.4	24.4	1	3438	1	708	KXV77623.1
Select seq gb|KXV73264.1|	ATP-dependent DNA helicase RecG [Acetobacter cerevisiae]	Acetobacter cerevisiae	24.4	24.4	1	3438	1	708	KXV73264.1
Select seq ref|WP_086659300.1|	ATP-dependent DNA helicase RecG [Acetobacter indonesiensis]	Acetobacter indonesiensis	24.4	24.4	1	3438	1	713	WP_086659300.1
Select seq ref|WP_086612821.1|	ATP-dependent DNA helicase RecG [Acetobacter indonesiensis]	Acetobacter indonesiensis	24.4	24.4	1	3438	1	713	WP_086612821.1
Select seq ref|WP_237595796.1|	ATP-dependent DNA helicase RecG [Acetobacter indonesiensis]	Acetobacter indonesiensis	24.4	24.4	1	3438	1	713	WP_237595796.1
Select seq ref|WP_048847049.1|	ATP-dependent DNA helicase RecG [Acetobacter indonesiensis]	Acetobacter indonesiensis	24.4	24.4	1	3438	1	713	WP_048847049.1
Select seq ref|WP_082783987.1|	ATP-dependent DNA helicase RecG [Acetobacter malorum]	Acetobacter malorum	24.4	24.4	1	3438	1	714	WP_082783987.1
Select seq ref|WP_082789863.1|	ATP-dependent DNA helicase RecG [Acetobacter malorum]	Acetobacter malorum	24.4	24.4	1	3438	1	714	WP_082789863.1
Select seq ref|WP_082781950.1|	ATP-dependent DNA helicase RecG [Acetobacter malorum]	Acetobacter malorum	24.4	24.4	1	3438	1	714	WP_082781950.1
Select seq ref|WP_043552492.1|	ATP-dependent DNA helicase RecG [Acetobacter malorum]	Acetobacter malorum	24.4	24.4	1	3438	1	714	WP_043552492.1
Select seq ref|WP_086653868.1|	ATP-dependent DNA helicase RecG [Acetobacter malorum]	Acetobacter malorum	24.4	24.4	1	3438	1	714	WP_086653868.1
Select seq ref|WP_082881753.1|	ATP-dependent DNA helicase RecG [Acetobacter malorum]	Acetobacter malorum	24.4	24.4	1	3438	1	714	WP_082881753.1
Select seq gb|KXV67539.1|	ATP-dependent DNA helicase RecG [Acetobacter malorum]	Acetobacter malorum	24.4	24.4	1	3438	1	708	KXV67539.1
Select seq gb|KXV13904.1|	ATP-dependent DNA helicase RecG [Acetobacter malorum]	Acetobacter malorum	24.4	24.4	1	3439	1	691	KXV13904.1
Select seq gb|KXV04673.1|	ATP-dependent DNA helicase RecG [Acetobacter malorum]	Acetobacter malorum	24.4	24.4	1	3439	1	691	KXV04673.1
Select seq ref|WP_048836011.1|	ATP-dependent DNA helicase RecG [Acetobacter orleanensis]	Acetobacter orleanensis	24.4	24.4	1	3438	1	714	WP_048836011.1
Select seq gb|PCD80721.1|	ATP-dependent DNA helicase RecG [Acetobacter orleanensis]	Acetobacter orleanensis	24.4	24.4	1	3438	1	708	PCD80721.1
Select seq gb|OUI91741.1|	ATP-dependent DNA helicase RecG [Acetobacter persici]	Acetobacter persici	24.4	24.4	1	3438	1	714	OUI91741.1
Select seq ref|WP_237388729.1|	ATP-dependent DNA helicase RecG [Acetobacter persici]	Acetobacter persici	24.4	24.4	1	3438	1	708	WP_237388729.1
Select seq ref|WP_058989446.1|	ATP-dependent DNA helicase RecG [Acetobacter senegalensis]	Acetobacter senegalensis	24.4	24.4	1	3438	1	713	WP_058989446.1
Select seq gb|MPQ74668.1|	ATP-dependent DNA helicase RecG [Acetobacter senegalensis]	Acetobacter senegalensis	24.4	24.4	1	3438	1	713	MPQ74668.1
Select seq ref|WP_061471690.1|	ATP-dependent DNA helicase RecG [Acetobacter senegalensis]	Acetobacter senegalensis	24.4	24.4	1	3438	1	713	WP_061471690.1
Select seq ref|WP_237933399.1|	ATP-dependent DNA helicase RecG [Acetobacter senegalensis]	Acetobacter senegalensis	24.4	24.4	1	3438	1	713	WP_237933399.1
Select seq ref|WP_237954146.1|	ATP-dependent DNA helicase RecG [Acetobacter senegalensis]	Acetobacter senegalensis	24.4	24.4	1	3438	1	713	WP_237954146.1
Select seq ref|WP_237938558.1|	ATP-dependent DNA helicase RecG [Acetobacter senegalensis]	Acetobacter senegalensis	24.4	24.4	1	3438	1	713	WP_237938558.1
Select seq ref|WP_237914934.1|	ATP-dependent DNA helicase RecG [Acetobacter senegalensis]	Acetobacter senegalensis	24.4	24.4	1	3438	1	713	WP_237914934.1
Select seq ref|WP_086897220.1|	ATP-dependent DNA helicase RecG [Acetobacter senegalensis]	Acetobacter senegalensis	24.4	24.4	1	3438	1	713	WP_086897220.1
Select seq ref|WP_227005037.1|	ATP-dependent DNA helicase RecG [Acetobacter senegalensis]	Acetobacter senegalensis	24.4	24.4	1	3439	1	689	WP_227005037.1
Select seq gb|MCC6103600.1|	ATP-dependent DNA helicase RecG [Acetobacter sp.]	Acetobacter sp.	24.4	24.4	1	3438	1	713	MCC6103600.1
Select seq ref|WP_215753633.1|	ATP-dependent DNA helicase RecG [Acetobacter sp. P5B1]	Acetobacter sp. P5B1	24.4	24.4	1	3438	1	714	WP_215753633.1
Select seq ref|WP_097802549.1|	ATP-dependent DNA helicase RecG [Acetobacter tropicalis]	Acetobacter tropicalis	24.4	24.4	1	3438	1	713	WP_097802549.1
Select seq ref|WP_086640588.1|	ATP-dependent DNA helicase RecG [Acetobacter tropicalis]	Acetobacter tropicalis	24.4	24.4	1	3438	1	713	WP_086640588.1
Select seq ref|WP_045541985.1|	ATP-dependent DNA helicase RecG [Acetobacter tropicalis]	Acetobacter tropicalis	24.4	24.4	1	3438	1	713	WP_045541985.1
Select seq ref|WP_035381751.1|	ATP-dependent DNA helicase RecG [Acetobacter tropicalis]	Acetobacter tropicalis	24.4	24.4	1	3438	1	713	WP_035381751.1
Select seq ref|WP_061489365.1|	ATP-dependent DNA helicase RecG [Acetobacter tropicalis]	Acetobacter tropicalis	24.4	24.4	1	3438	1	713	WP_061489365.1
Select seq ref|WP_039906172.1|	ATP-dependent DNA helicase RecG [Acetobacter tropicalis]	Acetobacter tropicalis	24.4	24.4	1	3445	1	572	WP_039906172.1
Select seq gb|MBV8402461.1|	IS3 family transposase [Acetobacteraceae bacterium]	Acetobacteraceae bacterium	24.4	24.4	1	3467	1	337	MBV8402461.1
Select seq gb|MBV8574940.1|	IS3 family transposase [Acetobacteraceae bacterium]	Acetobacteraceae bacterium	24.4	24.4	1	3467	1	337	MBV8574940.1
Select seq gb|OQR86356.1|	hypothetical protein ACHHYP_10626 [Achlya hypogyna]	Achlya hypogyna	24.4	24.4	1	3444	1	574	OQR86356.1
Select seq ref|WP_241075226.1|	AAA family ATPase [Achromobacter insuavis]	Achromobacter insuavis	24.4	24.4	1	3448	1	517	WP_241075226.1
Select seq ref|WP_061072251.1|	AAA family ATPase [Achromobacter xylosoxidans]	Achromobacter xylosoxidans	24.4	24.4	1	3448	1	517	WP_061072251.1
Select seq ref|WP_241715614.1|	dihydroorotase [Acidibacillus sp. S0AB]	Acidibacillus sp. S0AB	24.4	24.4	1	3456	1	426	WP_241715614.1
Select seq gb|MBP10150.1|	toluene tolerance protein [Acidiferrobacteraceae bacterium]	Acidiferrobacteraceae bacterium	24.4	24.4	1	3497	1	220	MBP10150.1
Select seq tpg|HAA65280.1|	TPA: hypothetical protein [Acidimicrobiaceae bacterium]	Acidimicrobiaceae bacterium	24.4	24.4	1	3460	1	390	HAA65280.1
Select seq tpg|HAX06003.1|	TPA: hypothetical protein [Acidimicrobiaceae bacterium]	Acidimicrobiaceae bacterium	24.4	24.4	1	3460	1	390	HAX06003.1
Select seq gb|MAO74641.1|	hypothetical protein [Acidimicrobiaceae bacterium]	Acidimicrobiaceae bacterium	24.4	24.4	1	3460	1	390	MAO74641.1
Select seq gb|MBE08340.1|	hypothetical protein [Acidimicrobiaceae bacterium]	Acidimicrobiaceae bacterium	24.4	24.4	1	3460	1	390	MBE08340.1
Select seq gb|MAR53793.1|	hypothetical protein [Acidimicrobiaceae bacterium]	Acidimicrobiaceae bacterium	24.4	24.4	1	3460	1	390	MAR53793.1
Select seq gb|MBA51535.1|	hypothetical protein [Acidimicrobiaceae bacterium]	Acidimicrobiaceae bacterium	24.4	24.4	1	3460	1	390	MBA51535.1
Select seq gb|MAP96907.1|	hypothetical protein [Acidimicrobiaceae bacterium]	Acidimicrobiaceae bacterium	24.4	24.4	1	3460	1	390	MAP96907.1
Select seq gb|MBM45948.1|	hypothetical protein [Acidimicrobiaceae bacterium]	Acidimicrobiaceae bacterium	24.4	24.4	1	3460	1	390	MBM45948.1
Select seq gb|MBK01243.1|	2-hydroxy-3-oxopropionate reductase [Acidimicrobiaceae bacterium]	Acidimicrobiaceae bacterium	24.4	24.4	1	3476	1	294	MBK01243.1
Select seq gb|MBQ29442.1|	2-hydroxy-3-oxopropionate reductase [Acidimicrobiaceae bacterium]	Acidimicrobiaceae bacterium	24.4	24.4	1	3476	1	294	MBQ29442.1
Select seq tpg|HAF69718.1|	TPA: hypothetical protein [Acidimicrobiaceae bacterium]	Acidimicrobiaceae bacterium	24.4	24.4	1	3476	1	292	HAF69718.1
Select seq tpg|HCK73950.1|	TPA: hypothetical protein [Acidimicrobiaceae bacterium]	Acidimicrobiaceae bacterium	24.4	24.4	1	3478	1	282	HCK73950.1
Select seq gb|OUW87323.1|	hypothetical protein CBD84_01830 [Acidimicrobiaceae bacterium TMED224]	Acidimicrobiaceae bacterium TMED224	24.4	24.4	1	3460	1	390	OUW87323.1
Select seq gb|MBA4812464.1|	phosphotransferase [Acidimicrobiales bacterium]	Acidimicrobiales bacterium	24.4	24.4	1	3460	1	390	MBA4812464.1
Select seq gb|MBM3749740.1|	glutamate--tRNA ligase [Acidimicrobiia bacterium]	Acidimicrobiia bacterium	24.4	24.4	1	3450	1	486	MBM3749740.1
Select seq ref|WP_227310118.1|	glycosyltransferase family 61 protein [Acidisoma cellulosilyticum]	Acidisoma cellulosilyticum	24.4	24.4	1	3465	1	353	WP_227310118.1
Select seq gb|MBN9658272.1|	hypothetical protein [Acidobacteria bacterium]	Acidobacteria bacterium	24.4	24.4	1	3447	1	540	MBN9658272.1
Select seq gb|MBE20727.1|	transcription termination factor Rho [Acidobacteria bacterium]	Acidobacteria bacterium	24.4	24.4	1	3452	1	468	MBE20727.1
Select seq gb|MBA3888503.1|	SWF/SNF helicase family protein [Acidobacteria bacterium]	Acidobacteria bacterium	24.4	24.4	1	3454	1	440	MBA3888503.1
Select seq gb|MBI1356117.1|	DNA (cytosine-5-)-methyltransferase [Acidobacteria bacterium]	Acidobacteria bacterium	24.4	24.4	1	3459	1	394	MBI1356117.1
Select seq gb|PYQ24509.1|	hypothetical protein DMF79_01590 [Acidobacteria bacterium]	Acidobacteria bacterium	24.4	24.4	1	3460	1	389	PYQ24509.1
Select seq gb|MSO53218.1|	energy transducer TonB [Acidobacteria bacterium]	Acidobacteria bacterium	24.4	24.4	1	3461	1	385	MSO53218.1
Select seq gb|PYV26774.1|	hypothetical protein DMG27_05765 [Acidobacteria bacterium]	Acidobacteria bacterium	24.4	24.4	1	3464	1	362	PYV26774.1
Select seq gb|MXY25356.1|	hypothetical protein [Acidobacteria bacterium]	Acidobacteria bacterium	24.4	24.4	1	3464	1	360	MXY25356.1
Select seq gb|MXZ72027.1|	hypothetical protein [Acidobacteria bacterium]	Acidobacteria bacterium	24.4	24.4	1	3464	1	360	MXZ72027.1
Select seq gb|MYH27270.1|	hypothetical protein [Acidobacteria bacterium]	Acidobacteria bacterium	24.4	24.4	1	3466	1	349	MYH27270.1
Select seq gb|MSO49549.1|	glucosamine-6-phosphate deaminase [Acidobacteria bacterium]	Acidobacteria bacterium	24.4	24.4	1	3485	1	255	MSO49549.1
Select seq gb|MYD88103.1|	hypothetical protein [Acidobacteria bacterium]	Acidobacteria bacterium	24.4	24.4	1	3507	1	198	MYD88103.1
Select seq gb|RIK11564.1|	dihydroxyacetone kinase [Acidobacteria bacterium]	Acidobacteria bacterium	24.4	24.4	1	3511	1	190	RIK11564.1
Select seq gb|MBK9063189.1|	DUF488 family protein [Acidobacteria bacterium]	Acidobacteria bacterium	24.4	24.4	1	3554	1	132	MBK9063189.1
Select seq gb|MBS1874328.1|	DUF488 family protein [Acidobacteria bacterium]	Acidobacteria bacterium	24.4	24.4	1	3557	1	129	MBS1874328.1
Select seq gb|MBV9148042.1|	DUF488 family protein [Acidobacteria bacterium]	Acidobacteria bacterium	24.4	24.4	1	3558	1	128	MBV9148042.1
Select seq gb|PYV04426.1|	hypothetical protein DMG26_07480 [Acidobacteria bacterium]	Acidobacteria bacterium	24.4	24.4	1	3600	1	100	PYV04426.1
Select seq gb|MCB1044758.1|	DUF1778 domain-containing protein [Acidobacteria bacterium]	Acidobacteria bacterium	24.4	24.4	1	3616	1	92	MCB1044758.1
Select seq gb|MCE7958200.1|	hypothetical protein [Acidobacteria bacterium ACB2]	Acidobacteria bacterium ACB2	24.4	24.4	1	3498	1	217	MCE7958200.1
Select seq gb|OQA37984.1|	Nicotinamide-nucleotide amidohydrolase PncC [Acidobacteria bacterium ADurb.Bin340]	Acidobacteria bacterium ADurb.Bin340	24.4	24.4	1	3457	1	413	OQA37984.1
Select seq gb|ODS53649.1|	type I methionyl aminopeptidase [Acidobacteria bacterium SCN 69-37]	Acidobacteria bacterium SCN 69-37	24.4	24.4	1	3488	1	246	ODS53649.1
Select seq gb|MBV8867610.1|	tRNA uridine-5-carboxymethylaminomethyl(34) synthesis enzyme MnmG [Acidobacteriaceae bacterium]	Acidobacteriaceae bacterium	24.4	24.4	1	3442	1	618	MBV8867610.1
Select seq gb|MBZ5664864.1|	chain length determinant family protein [Acidobacteriia bacterium]	Acidobacteriia bacterium	24.4	24.4	1	3455	1	431	MBZ5664864.1
Select seq ref|WP_174558269.1|	AbiH family protein [Acinetobacter bouvetii]	Acinetobacter bouvetii	24.4	24.4	1	3487	1	251	WP_174558269.1
Select seq ref|WP_239044873.1|	hypothetical protein [Acinetobacter sp. AG3]	Acinetobacter sp. AG3	24.4	24.4	1	3478	1	282	WP_239044873.1
Select seq ref|WP_166781827.1|	hypothetical protein [Acinetobacter sp. BIGb0196]	Acinetobacter sp. BIGb0196	24.4	24.4	1	3478	1	282	WP_166781827.1
Select seq ref|WP_034612435.1|	hypothetical protein [Acinetobacter sp. ETR1]	Acinetobacter sp. ETR1	24.4	24.4	1	3477	1	290	WP_034612435.1
Select seq ref|WP_105714377.1|	hypothetical protein [Acinetobacter sp. MYb10]	Acinetobacter sp. MYb10	24.4	24.4	1	3478	1	282	WP_105714377.1
Select seq ref|WP_171501850.1|	hypothetical protein [Acinetobacter sp. RIT698]	Acinetobacter sp. RIT698	24.4	24.4	1	3485	1	258	WP_171501850.1
Select seq ref|WP_214107415.1|	hypothetical protein [Acrocarpospora sp. H8750]	Acrocarpospora sp. H8750	24.4	24.4	1	3463	1	369	WP_214107415.1
Select seq gb|PSR91532.1|	Transcription factor bHLH120 like [Actinidia chinensis var. chinensis]	Actinidia chinensis var. chinensis	24.4	24.4	1	3482	1	267	PSR91532.1
Select seq dbj|GIR94775.1|	DNA polymerase III subunit gamma/tau [Actinobacteria bacterium]	Actinobacteria bacterium	24.4	24.4	1	3453	1	453	GIR94775.1
Select seq gb|TMM18258.1|	amidohydrolase [Actinobacteria bacterium]	Actinobacteria bacterium	24.4	24.4	1	3460	1	390	TMM18258.1
Select seq gb|TML39606.1|	amidohydrolase [Actinobacteria bacterium]	Actinobacteria bacterium	24.4	24.4	1	3461	1	381	TML39606.1
Select seq ref|WP_203964503.1|	iron ABC transporter permease [Actinocatenispora thailandica]	Actinocatenispora thailandica	24.4	24.4	1	3439	1	693	WP_203964503.1
Select seq gb|MBS2965163.1|	helix-turn-helix domain-containing protein [Actinocrinis puniceicyclus]	Actinocrinis puniceicyclus	24.4	24.4	1	3491	1	238	MBS2965163.1
Select seq ref|WP_132122825.1|	AraC family transcriptional regulator [Actinocrispum wychmicini]	Actinocrispum wychmicini	24.4	24.4	1	3478	1	282	WP_132122825.1
Select seq ref|WP_191334688.1|	glycosyltransferase family 2 protein [Actinomadura cremea]	Actinomadura cremea	24.4	24.4	1	3522	1	171	WP_191334688.1
Select seq gb|MBV8690531.1|	amidohydrolase family protein [Actinomycetia bacterium]	Actinomycetia bacterium	24.4	24.4	1	3459	1	394	MBV8690531.1
Select seq gb|MBV9255633.1|	amidohydrolase family protein [Actinomycetia bacterium]	Actinomycetia bacterium	24.4	24.4	1	3459	1	394	MBV9255633.1
Select seq gb|MCD6021659.1|	topoisomerase [Actinomycetia bacterium]	Actinomycetia bacterium	24.4	24.4	1	3467	1	342	MCD6021659.1
Select seq gb|MCE5202743.1|	carbohydrate kinase family protein [Actinomycetia bacterium]	Actinomycetia bacterium	24.4	24.4	1	3473	1	308	MCE5202743.1
Select seq gb|MSV63492.1|	ABC transporter permease subunit [Actinomycetia bacterium]	Actinomycetia bacterium	24.4	24.4	1	3475	1	299	MSV63492.1
Select seq gb|MBS1908163.1|	large exoprotein [Actinomycetia bacterium]	Actinomycetia bacterium	24.4	24.4	1	3476	1	292	MBS1908163.1
Select seq gb|MSX52075.1|	ABC transporter permease subunit [Actinomycetia bacterium]	Actinomycetia bacterium	24.4	24.4	1	3485	1	258	MSX52075.1
Select seq tpg|HAG54550.1|	TPA: hypothetical protein [Actinomycetia bacterium]	Actinomycetia bacterium	24.4	24.4	1	3502	1	208	HAG54550.1
Select seq gb|NCU83813.1|	hypothetical protein [Actinomycetia bacterium]	Actinomycetia bacterium	24.4	24.4	1	3508	1	196	NCU83813.1
Select seq gb|NDA58242.1|	hypothetical protein [Actinomycetia bacterium]	Actinomycetia bacterium	24.4	24.4	1	3508	1	196	NDA58242.1
Select seq gb|NCX36302.1|	hypothetical protein [Actinomycetia bacterium]	Actinomycetia bacterium	24.4	24.4	1	3508	1	196	NCX36302.1
Select seq gb|NBN91720.1|	hypothetical protein [Actinomycetia bacterium]	Actinomycetia bacterium	24.4	24.4	1	3508	1	196	NBN91720.1
Select seq gb|NBY51722.1|	hypothetical protein [Actinomycetia bacterium]	Actinomycetia bacterium	24.4	24.4	1	3510	1	191	NBY51722.1
Select seq gb|NDF42924.1|	hypothetical protein [Actinomycetia bacterium]	Actinomycetia bacterium	24.4	24.4	1	3512	1	188	NDF42924.1
Select seq gb|MCA1848232.1|	formyltetrahydrofolate deformylase [Actinomycetia bacterium]	Actinomycetia bacterium	24.4	24.4	1	3517	1	178	MCA1848232.1
Select seq gb|MBW3595108.1|	anthranilate phosphoribosyltransferase [Actinomycetia bacterium]	Actinomycetia bacterium	24.4	24.4	1	3553	1	133	MBW3595108.1
Select seq gb|MPY82591.1|	glycosyltransferase [Actinophytocola sp.]	Actinophytocola sp.	24.4	24.4	1	3487	1	249	MPY82591.1
Select seq ref|WP_097321856.1|	IclR family transcriptional regulator [Actinoplanes atraurantiacus]	Actinoplanes atraurantiacus	24.4	24.4	1	3488	1	247	WP_097321856.1
Select seq ref|WP_183219985.1|	sarcosine oxidase subunit gamma [Actinoplanes campanulatus]	Actinoplanes campanulatus	24.4	24.4	1	3527	1	163	WP_183219985.1
Select seq ref|WP_204297140.1|	sarcosine oxidase subunit gamma [Actinoplanes capillaceus]	Actinoplanes capillaceus	24.4	24.4	1	3527	1	163	WP_204297140.1
Select seq ref|WP_203778011.1|	IclR family transcriptional regulator [Actinoplanes deccanensis]	Actinoplanes deccanensis	24.4	24.4	1	3488	1	247	WP_203778011.1
Select seq dbj|GID80801.1|	hypothetical protein Ade02nite_94420 [Actinoplanes deccanensis]	Actinoplanes deccanensis	24.4	24.4	1	3489	1	243	GID80801.1
Select seq ref|WP_184996334.1|	hypothetical protein [Actinoplanes digitatis]	Actinoplanes digitatis	24.4	24.4	1	3453	1	451	WP_184996334.1
Select seq gb|MBB4765249.1|	hypothetical protein [Actinoplanes digitatis]	Actinoplanes digitatis	24.4	24.4	1	3454	1	440	MBB4765249.1
Select seq ref|WP_208470305.1|	sarcosine oxidase subunit gamma [Actinoplanes flavus]	Actinoplanes flavus	24.4	24.4	1	3533	1	155	WP_208470305.1
Select seq ref|WP_188122652.1|	sarcosine oxidase subunit gamma [Actinoplanes lobatus]	Actinoplanes lobatus	24.4	24.4	1	3532	1	156	WP_188122652.1
Select seq ref|WP_092927553.1|	glycosyltransferase family 2 protein [Actinopolyspora alba]	Actinopolyspora alba	24.4	24.4	1	3487	1	248	WP_092927553.1
Select seq ref|WP_092604605.1|	glycosyltransferase [Actinopolyspora xinjiangensis]	Actinopolyspora xinjiangensis	24.4	24.4	1	3487	1	248	WP_092604605.1
Select seq ref|WP_070469149.1|	ABC transporter ATP-binding protein/permease [Aerococcus sp. HMSC10H05]	Aerococcus sp. HMSC10H05	24.4	24.4	1	3443	1	603	WP_070469149.1
Select seq ref|WP_102198696.1|	ABC transporter ATP-binding protein/permease [Aerococcus viridans]	Aerococcus viridans	24.4	24.4	1	3443	1	603	WP_102198696.1
Select seq gb|MCA3562359.1|	sulfate ABC transporter ATP-binding protein [Aestuariivirga sp.]	Aestuariivirga sp.	24.4	24.4	1	3484	1	261	MCA3562359.1
Select seq gb|MBN9602856.1|	primosomal protein N' [Afipia felis]	Afipia felis	24.4	24.4	1	3438	1	724	MBN9602856.1
Select seq tpg|HEB43968.1|	TPA: argininosuccinate lyase [Agrobacterium albertimagni]	Agrobacterium albertimagni	24.4	24.4	1	3460	1	387	HEB43968.1
Select seq ref|WP_173991654.1|	argininosuccinate lyase [Agrobacterium salinitolerans]	Agrobacterium salinitolerans	24.4	24.4	1	3449	1	504	WP_173991654.1
Select seq ref|WP_137411171.1|	argininosuccinate lyase [Agrobacterium salinitolerans]	Agrobacterium salinitolerans	24.4	24.4	1	3449	1	504	WP_137411171.1
Select seq ref|WP_077983937.1|	argininosuccinate lyase [Agrobacterium salinitolerans]	Agrobacterium salinitolerans	24.4	24.4	1	3449	1	504	WP_077983937.1
Select seq ref|WP_142913857.1|	argininosuccinate lyase [Agrobacterium salinitolerans]	Agrobacterium salinitolerans	24.4	24.4	1	3449	1	504	WP_142913857.1
Select seq ref|WP_217003928.1|	argininosuccinate lyase [Agrobacterium salinitolerans]	Agrobacterium salinitolerans	24.4	24.4	1	3454	1	440	WP_217003928.1
Select seq ref|WP_149148145.1|	argininosuccinate lyase [Agrobacterium sp. B1(2019)]	Agrobacterium sp. B1(2019)	24.4	24.4	1	3449	1	504	WP_149148145.1
Select seq gb|NTZ64067.1|	ABC transporter ATP-binding protein [Agrobacterium tumefaciens]	Agrobacterium tumefaciens	24.4	24.4	1	3446	1	555	NTZ64067.1
Select seq ref|WP_186329261.1|	ABC transporter transmembrane domain-containing protein [Agrococcus jejuensis]	Agrococcus jejuensis	24.4	24.4	1	3447	1	531	WP_186329261.1
Select seq ref|WP_137756001.1|	ABC transporter transmembrane domain-containing protein [Agrococcus sp. SGAir0287]	Agrococcus sp. SGAir0287	24.4	24.4	1	3447	1	530	WP_137756001.1
Select seq gb|QCR20759.1|	hypothetical protein C1N71_08535 [Agrococcus sp. SGAir0287]	Agrococcus sp. SGAir0287	24.4	24.4	1	3489	1	242	QCR20759.1
Select seq gb|KAF9566920.1|	hypothetical protein CPC08DRAFT_703522 [Agrocybe pediades]	Agrocybe pediades	24.4	24.4	1	3720	1	61	KAF9566920.1
Select seq ref|WP_242348597.1|	ABC transporter ATP-binding protein/permease [Agromyces atrinae]	Agromyces atrinae	24.4	24.4	1	3443	1	598	WP_242348597.1
Select seq ref|WP_129171934.1|	ABC transporter ATP-binding protein/permease [Agromyces atrinae]	Agromyces atrinae	24.4	24.4	1	3443	1	598	WP_129171934.1
Select seq gb|KAI1886094.1|	hypothetical protein AGOR_G00210480 [Albula goreensis]	Albula goreensis	24.4	24.4	1	3451	1	477	KAI1886094.1
Select seq ref|WP_198851139.1|	TniB family NTP-binding protein [Alicyclobacillus sp. SO9]	Alicyclobacillus sp. SO9	24.4	24.4	1	3477	1	290	WP_198851139.1
Select seq ref|WP_143234653.1|	segregation/condensation protein A [Aliidiomarina halalkaliphila]	Aliidiomarina halalkaliphila	24.4	24.4	1	3480	1	274	WP_143234653.1
Select seq ref|WP_194755353.1|	segregation/condensation protein A [Aliidiomarina indica]	Aliidiomarina indica	24.4	24.4	1	3480	1	274	WP_194755353.1
Select seq dbj|GGE99669.1|	hypothetical protein GCM10011611_01600 [Aliidongia dinghuensis]	Aliidongia dinghuensis	24.4	24.4	1	3474	1	304	GGE99669.1
Select seq ref|WP_189041432.1|	hemolysin family protein [Aliidongia dinghuensis]	Aliidongia dinghuensis	24.4	24.4	1	3476	1	291	WP_189041432.1
Select seq ref|WP_073271370.1|	UbiX family flavin prenyltransferase [Alkalibacter saccharofermentans]	Alkalibacter saccharofermentans	24.4	24.4	1	3509	1	193	WP_073271370.1
Select seq ref|WP_150021829.1|	DNA polymerase III subunit gamma/tau [Alkalicaulis satelles]	Alkalicaulis satelles	24.4	24.4	1	3442	1	612	WP_150021829.1
Select seq emb|CAG7819622.1|	unnamed protein product [Allacma fusca]	Allacma fusca	24.4	24.4	1	3460	1	389	CAG7819622.1
Select seq ref|WP_223295249.1|	hemerythrin domain-containing protein [Allochromatium vinosum]	Allochromatium vinosum	24.4	24.4	1	3517	1	179	WP_223295249.1
Select seq gb|ADC61362.1|	conserved hypothetical protein [Allochromatium vinosum DSM 180]	Allochromatium vinosum DSM 180	24.4	24.4	1	3514	1	183	ADC61362.1
Select seq gb|MBT4879802.1|	ATP-dependent DNA helicase RecG [Alphaproteobacteria bacterium]	Alphaproteobacteria bacterium	24.4	24.4	1	3438	1	703	MBT4879802.1
Select seq gb|MBI1359224.1|	DNA polymerase III subunit gamma/tau [Alphaproteobacteria bacterium]	Alphaproteobacteria bacterium	24.4	24.4	1	3442	1	618	MBI1359224.1
Select seq gb|MBV9824340.1|	oxalyl-CoA decarboxylase [Alphaproteobacteria bacterium]	Alphaproteobacteria bacterium	24.4	24.4	1	3447	1	528	MBV9824340.1
Select seq gb|MBO4520341.1|	ABC transporter ATP-binding protein [Alphaproteobacteria bacterium]	Alphaproteobacteria bacterium	24.4	24.4	1	3447	1	527	MBO4520341.1
Select seq gb|MBO4643720.1|	ABC transporter ATP-binding protein [Alphaproteobacteria bacterium]	Alphaproteobacteria bacterium	24.4	24.4	1	3447	1	527	MBO4643720.1
Select seq gb|MBU0737347.1|	argininosuccinate lyase [Alphaproteobacteria bacterium]	Alphaproteobacteria bacterium	24.4	24.4	1	3449	1	504	MBU0737347.1
Select seq gb|MBA3813072.1|	hypothetical protein [Alphaproteobacteria bacterium]	Alphaproteobacteria bacterium	24.4	24.4	1	3477	1	289	MBA3813072.1
Select seq gb|MBT5654373.1|	ATP-dependent DNA helicase RecG [Alphaproteobacteria bacterium]	Alphaproteobacteria bacterium	24.4	24.4	1	3481	1	272	MBT5654373.1
Select seq gb|MBV9570223.1|	ATP-binding cassette domain-containing protein [Alphaproteobacteria bacterium]	Alphaproteobacteria bacterium	24.4	24.4	1	3485	1	255	MBV9570223.1
Select seq gb|MQA66572.1|	fatty acid hydroxylase [Alphaproteobacteria bacterium]	Alphaproteobacteria bacterium	24.4	24.4	1	3486	1	254	MQA66572.1
Select seq gb|MCB9691466.1|	hypothetical protein [Alphaproteobacteria bacterium]	Alphaproteobacteria bacterium	24.4	24.4	1	3486	1	252	MCB9691466.1
Select seq gb|MCB9668738.1|	hypothetical protein [Alphaproteobacteria bacterium]	Alphaproteobacteria bacterium	24.4	24.4	1	3486	1	252	MCB9668738.1
Select seq gb|MBU2327424.1|	WYL domain-containing protein [Alphaproteobacteria bacterium]	Alphaproteobacteria bacterium	24.4	24.4	1	3524	1	167	MBU2327424.1
Select seq gb|MBL8641983.1|	succinate dehydrogenase assembly factor 2 [Alphaproteobacteria bacterium]	Alphaproteobacteria bacterium	24.4	24.4	1	3535	1	153	MBL8641983.1
Select seq gb|MBI1359656.1|	succinate dehydrogenase assembly factor 2 [Alphaproteobacteria bacterium]	Alphaproteobacteria bacterium	24.4	24.4	1	3603	1	98	MBI1359656.1
Select seq gb|MBN9487906.1|	hypothetical protein [Alphaproteobacteria bacterium]	Alphaproteobacteria bacterium	24.4	24.4	1	3605	1	97	MBN9487906.1
Select seq gb|MCB1557388.1|	succinate dehydrogenase assembly factor 2 [Alphaproteobacteria bacterium]	Alphaproteobacteria bacterium	24.4	24.4	1	3607	1	96	MCB1557388.1
Select seq gb|OFW87784.1|	hypothetical protein A3B66_06440 [Alphaproteobacteria bacterium RIFCSPHIGHO2_02_FULL_46_13]	Alphaproteobacteria bacterium RIFCSPHIGHO2_02_FULL_46_13	24.4	24.4	1	3605	1	97	OFW87784.1
Select seq gb|OFW97527.1|	hypothetical protein A3D94_14665 [Alphaproteobacteria bacterium RIFCSPHIGHO2_12_FULL_66_14]	Alphaproteobacteria bacterium RIFCSPHIGHO2_12_FULL_66_14	24.4	24.4	1	3461	1	382	OFW97527.1
Select seq ref|WP_246323628.1|	ABC transporter permease [Alpinimonas psychrophila]	Alpinimonas psychrophila	24.4	24.4	1	3480	1	276	WP_246323628.1
Select seq gb|KAH6843563.1|	ankyrin repeat-containing domain protein [Alternaria alternata]	Alternaria alternata	24.4	24.4	1	3454	1	446	KAH6843563.1
Select seq gb|RYN37359.1|	hypothetical protein AA0115_g1153 [Alternaria tenuissima]	Alternaria tenuissima	24.4	24.4	1	3439	1	681	RYN37359.1
Select seq gb|KAF8635102.1|	hypothetical protein AX15_000541 [Amanita polypyramis BW_CC]	Amanita polypyramis BW_CC	24.4	24.4	1	3555	1	131	KAF8635102.1
Select seq ref|WP_184700496.1|	argininosuccinate lyase [Aminobacter aganoensis]	Aminobacter aganoensis	24.4	24.4	1	3449	1	504	WP_184700496.1
Select seq ref|WP_115734637.1|	argininosuccinate lyase [Aminobacter aminovorans]	Aminobacter aminovorans	24.4	24.4	1	3449	1	504	WP_115734637.1
Select seq ref|WP_067967712.1|	argininosuccinate lyase [Aminobacter aminovorans]	Aminobacter aminovorans	24.4	24.4	1	3449	1	504	WP_067967712.1
Select seq ref|WP_214390924.1|	argininosuccinate lyase [Aminobacter anthyllidis]	Aminobacter anthyllidis	24.4	24.4	1	3449	1	504	WP_214390924.1
Select seq ref|WP_192566804.1|	argininosuccinate lyase [Aminobacter carboxidus]	Aminobacter carboxidus	24.4	24.4	1	3449	1	504	WP_192566804.1
Select seq ref|WP_182574326.1|	argininosuccinate lyase [Aminobacter ciceronei]	Aminobacter ciceronei	24.4	24.4	1	3449	1	504	WP_182574326.1
Select seq ref|WP_184770506.1|	argininosuccinate lyase [Aminobacter lissarensis]	Aminobacter lissarensis	24.4	24.4	1	3449	1	504	WP_184770506.1
Select seq ref|WP_109573827.1|	argininosuccinate lyase [Aminobacter sp. AP02]	Aminobacter sp. AP02	24.4	24.4	1	3449	1	504	WP_109573827.1
Select seq ref|WP_154384299.1|	argininosuccinate lyase [Aminobacter sp. MDW-2]	Aminobacter sp. MDW-2	24.4	24.4	1	3449	1	504	WP_154384299.1
Select seq ref|WP_192320353.1|	argininosuccinate lyase [Aminobacter sp. SR38]	Aminobacter sp. SR38	24.4	24.4	1	3449	1	504	WP_192320353.1
Select seq ref|WP_116756590.1|	ABC transporter ATP-binding protein [Amnibacterium flavum]	Amnibacterium flavum	24.4	24.4	1	3446	1	554	WP_116756590.1
Select seq emb|CAD7962404.1|	unnamed protein product [Amoebophrya sp. A25]	Amoebophrya sp. A25	24.4	24.4	1	3481	1	272	CAD7962404.1
Select seq ref|WP_038514988.1|	helix-turn-helix transcriptional regulator [Amycolatopsis japonica]	Amycolatopsis japonica	24.4	24.4	1	3468	1	333	WP_038514988.1
Select seq ref|WP_228694895.1|	hypothetical protein [Amycolatopsis japonica]	Amycolatopsis japonica	24.4	24.4	1	3485	1	255	WP_228694895.1
Select seq ref|WP_016333652.1|	helix-turn-helix transcriptional regulator [Amycolatopsis keratiniphila]	Amycolatopsis keratiniphila	24.4	24.4	1	3468	1	332	WP_016333652.1
Select seq ref|WP_198935676.1|	LuxR C-terminal-related transcriptional regulator [Amycolatopsis lurida]	Amycolatopsis lurida	24.4	24.4	1	3468	1	332	WP_198935676.1
Select seq ref|WP_073842314.1|	LuxR C-terminal-related transcriptional regulator [Amycolatopsis sp. CB00013]	Amycolatopsis sp. CB00013	24.4	24.4	1	3468	1	333	WP_073842314.1
Select seq ref|WP_240596975.1|	LuxR C-terminal-related transcriptional regulator [Amycolatopsis sp. EV170708-02-1]	Amycolatopsis sp. EV170708-02-1	24.4	24.4	1	3468	1	333	WP_240596975.1
Select seq gb|RSN29130.1|	hypothetical protein DMC61_21740 [Amycolatopsis sp. WAC 04169]	Amycolatopsis sp. WAC 04169	24.4	24.4	1	3468	1	336	RSN29130.1
Select seq ref|WP_199750059.1|	helix-turn-helix transcriptional regulator [Amycolatopsis sp. WAC 04169]	Amycolatopsis sp. WAC 04169	24.4	24.4	1	3468	1	333	WP_199750059.1
Select seq gb|RSN52598.1|	hypothetical protein DMH01_41220 [Amycolatopsis sp. WAC 04182]	Amycolatopsis sp. WAC 04182	24.4	24.4	1	3468	1	336	RSN52598.1
Select seq ref|WP_199745823.1|	helix-turn-helix transcriptional regulator [Amycolatopsis sp. WAC 04182]	Amycolatopsis sp. WAC 04182	24.4	24.4	1	3468	1	333	WP_199745823.1
Select seq ref|XP_013182938.1|	PREDICTED: ral guanine nucleotide dissociation stimulator isoform X2 [Amyelois transitella]	Amyelois transitella	24.4	24.4	1	3438	1	703	XP_013182938.1
Select seq gb|MBE2195796.1|	hypothetical protein [Anaerolinea sp.]	Anaerolinea sp.	24.4	24.4	1	3474	1	300	MBE2195796.1
Select seq gb|MBG0786154.1|	phosphotransferase [Anaerolineaceae bacterium]	Anaerolineaceae bacterium	24.4	24.4	1	3482	1	269	MBG0786154.1
Select seq gb|NMC85254.1|	hypothetical protein [Anaerolineaceae bacterium]	Anaerolineaceae bacterium	24.4	24.4	1	3517	1	178	NMC85254.1
Select seq gb|QLQ05986.1|	hypothetical protein HZY76_07930 [Anaerolineae bacterium]	Anaerolineae bacterium	24.4	24.4	1	3451	1	477	QLQ05986.1
Select seq gb|MCA9869093.1|	DinB family protein [Anaerolineae bacterium]	Anaerolineae bacterium	24.4	24.4	1	3469	1	328	MCA9869093.1
Select seq gb|MCC6973143.1|	hypothetical protein [Anaerolineae bacterium]	Anaerolineae bacterium	24.4	24.4	1	3474	1	300	MCC6973143.1
Select seq emb|CAG0941655.1|	flavin prenyltransferase [Anaerolineae bacterium]	Anaerolineae bacterium	24.4	24.4	1	3511	1	189	CAG0941655.1
Select seq ref|XP_020100114.1|	uncharacterized protein LOC109718339 [Ananas comosus]	Ananas comosus	24.4	24.4	1	3475	1	297	XP_020100114.1
Select seq gb|OAY63471.1|	hypothetical protein ACMD2_18318 [Ananas comosus]	Ananas comosus	24.4	24.4	1	3475	1	296	OAY63471.1
Select seq gb|OAY82407.1|	hypothetical protein ACMD2_17415 [Ananas comosus]	Ananas comosus	24.4	24.4	1	3476	1	293	OAY82407.1
Select seq emb|CAD1838088.1|	unnamed protein product [Ananas comosus var. bracteatus]	Ananas comosus var. bracteatus	24.4	24.4	1	3438	1	703	CAD1838088.1
Select seq emb|CAD1823107.1|	unnamed protein product [Ananas comosus var. bracteatus]	Ananas comosus var. bracteatus	24.4	24.4	1	3562	1	125	CAD1823107.1
Select seq gb|MBS7585741.1|	adenylate/guanylate cyclase domain-containing protein [Ancylobacter defluvii]	Ancylobacter defluvii	24.4	24.4	1	3447	1	540	MBS7585741.1
Select seq ref|WP_246545991.1|	adenylate/guanylate cyclase domain-containing protein [Ancylobacter defluvii]	Ancylobacter defluvii	24.4	24.4	1	3447	1	539	WP_246545991.1
Select seq ref|WP_213351353.1|	2Fe-2S iron-sulfur cluster-binding protein [Ancylobacter oerskovii]	Ancylobacter oerskovii	24.4	24.4	1	3444	1	579	WP_213351353.1
Select seq ref|WP_230361175.1|	2Fe-2S iron-sulfur cluster-binding protein [Ancylobacter sp. Lp-2]	Ancylobacter sp. Lp-2	24.4	24.4	1	3444	1	580	WP_230361175.1
Select seq ref|XP_035778063.1|	uncharacterized protein LOC118459107 [Anopheles albimanus]	Anopheles albimanus	24.4	24.4	1	3439	1	677	XP_035778063.1
Select seq ref|XP_040165619.1|	segmentation polarity homeobox protein engrailed-like [Anopheles arabiensis]	Anopheles arabiensis	24.4	24.4	1	3441	1	651	XP_040165619.1
Select seq ref|XP_040238925.1|	homeobox protein ARX-like [Anopheles coluzzii]	Anopheles coluzzii	24.4	24.4	1	3441	1	651	XP_040238925.1
Select seq gb|ETN65379.1|	hypothetical protein AND_002857 [Anopheles darlingi]	Anopheles darlingi	24.4	24.4	1	3439	1	680	ETN65379.1
Select seq ref|XP_320090.3|	AGAP009293-PA [Anopheles gambiae str. PEST]	Anopheles gambiae str. PEST	24.4	24.4	1	3451	1	476	XP_320090.3
Select seq ref|XP_041775141.1|	segmentation polarity homeobox protein engrailed-like [Anopheles merus]	Anopheles merus	24.4	24.4	1	3441	1	651	XP_041775141.1
Select seq gb|KFB45877.1|	AGAP009293-PA-like protein [Anopheles sinensis]	Anopheles sinensis	24.4	24.4	1	3481	1	271	KFB45877.1
Select seq ref|XP_035909132.1|	uncharacterized protein LOC118510875 [Anopheles stephensi]	Anopheles stephensi	24.4	24.4	1	3441	1	640	XP_035909132.1
Select seq ref|XP_013031146.1|	PREDICTED: protein MMS22-like [Anser cygnoides domesticus]	Anser cygnoides domesticus	24.4	24.4	1	3439	1	693	XP_013031146.1
Select seq ref|XP_005113069.2|	coiled-coil domain-containing protein 105 [Aplysia californica]	Aplysia californica	24.4	24.4	1	3456	1	421	XP_005113069.2
Select seq ref|XP_012946290.1|	uncharacterized protein LOC106013939 [Aplysia californica]	Aplysia californica	24.4	24.4	1	3471	1	317	XP_012946290.1
Select seq dbj|BBE17245.1|	2-amino-3-ketobutyrate coenzyme A ligase [Aquipluma nitroreducens]	Aquipluma nitroreducens	24.4	24.4	1	3459	1	395	BBE17245.1
Select seq ref|WP_212322659.1|	penicillin-binding protein 2 [Arachnia rubra]	Arachnia rubra	24.4	24.4	1	3451	1	475	WP_212322659.1
Select seq ref|WP_202319268.1|	potassium channel family protein [Archaeoglobus neptunius]	Archaeoglobus neptunius	24.4	24.4	1	3459	1	395	WP_202319268.1
Select seq gb|MAG47748.1|	DUF368 domain-containing protein [archaeon]	archaeon	24.4	24.4	1	3478	1	283	MAG47748.1
Select seq gb|PZR04717.1|	hypothetical protein DI536_33780 [Archangium gephyra]	Archangium gephyra	24.4	24.4	1	3466	1	349	PZR04717.1
Select seq emb|CAB3250279.1|	unnamed protein product [Arctia plantaginis]	Arctia plantaginis	24.4	24.4	1	3438	1	710	CAB3250279.1
Select seq emb|CAB3230758.1|	unnamed protein product [Arctia plantaginis]	Arctia plantaginis	24.4	24.4	1	3438	1	710	CAB3230758.1
Select seq gb|MCB9004769.1|	metal-dependent hydrolase [Ardenticatenaceae bacterium]	Ardenticatenaceae bacterium	24.4	24.4	1	3505	1	202	MCB9004769.1
Select seq ref|XP_041988655.1|	ral guanine nucleotide dissociation stimulator isoform X3 [Aricia agestis]	Aricia agestis	24.4	24.4	1	3438	1	710	XP_041988655.1
Select seq ref|XP_041988663.1|	ral guanine nucleotide dissociation stimulator isoform X4 [Aricia agestis]	Aricia agestis	24.4	24.4	1	3438	1	709	XP_041988663.1
Select seq ref|XP_041988672.1|	ral guanine nucleotide dissociation stimulator isoform X5 [Aricia agestis]	Aricia agestis	24.4	24.4	1	3439	1	695	XP_041988672.1
Select seq ref|XP_041988697.1|	ral guanine nucleotide dissociation stimulator isoform X7 [Aricia agestis]	Aricia agestis	24.4	24.4	1	3439	1	694	XP_041988697.1
Select seq ref|XP_041988688.1|	ral guanine nucleotide dissociation stimulator isoform X6 [Aricia agestis]	Aricia agestis	24.4	24.4	1	3439	1	694	XP_041988688.1
Select seq ref|XP_041988704.1|	ral guanine nucleotide dissociation stimulator isoform X8 [Aricia agestis]	Aricia agestis	24.4	24.4	1	3439	1	688	XP_041988704.1
Select seq gb|NIM06796.1|	MmgE/PrpD family protein [Armatimonadetes bacterium]	Armatimonadetes bacterium	24.4	24.4	1	3454	1	446	NIM06796.1
Select seq ref|WP_087075864.1|	3-hydroxyacyl-CoA dehydrogenase NAD-binding domain-containing protein [Arthrobacter]	Arthrobacter	24.4	24.4	1	3438	1	708	WP_087075864.1
Select seq ref|WP_087026067.1|	3-hydroxyacyl-CoA dehydrogenase NAD-binding domain-containing protein [Arthrobacter agilis]	Arthrobacter agilis	24.4	24.4	1	3438	1	708	WP_087026067.1
Select seq ref|WP_208740990.1|	3-hydroxyacyl-CoA dehydrogenase NAD-binding domain-containing protein [Arthrobacter agilis]	Arthrobacter agilis	24.4	24.4	1	3438	1	708	WP_208740990.1
Select seq ref|WP_152811523.1|	3-hydroxyacyl-CoA dehydrogenase NAD-binding domain-containing protein [Arthrobacter bussei]	Arthrobacter bussei	24.4	24.4	1	3438	1	708	WP_152811523.1
Select seq ref|WP_120147747.1|	3-hydroxyacyl-CoA dehydrogenase NAD-binding domain-containing protein [Arthrobacter cheniae]	Arthrobacter cheniae	24.4	24.4	1	3438	1	708	WP_120147747.1
Select seq ref|WP_148600269.1|	3-hydroxyacyl-CoA dehydrogenase NAD-binding domain-containing protein [Arthrobacter echini]	Arthrobacter echini	24.4	24.4	1	3438	1	708	WP_148600269.1
Select seq ref|WP_104119724.1|	3-hydroxyacyl-CoA dehydrogenase NAD-binding domain-containing protein [Arthrobacter pityocampae]	Arthrobacter pityocampae	24.4	24.4	1	3438	1	708	WP_104119724.1
Select seq ref|WP_105030100.1|	3-hydroxyacyl-CoA dehydrogenase NAD-binding domain-containing protein [Arthrobacter ruber]	Arthrobacter ruber	24.4	24.4	1	3438	1	706	WP_105030100.1
Select seq ref|WP_104118555.1|	3-hydroxyacyl-CoA dehydrogenase NAD-binding domain-containing protein [Arthrobacter sp. B1805]	Arthrobacter sp. B1805	24.4	24.4	1	3438	1	707	WP_104118555.1
Select seq ref|WP_026551353.1|	SGNH/GDSL hydrolase family protein [Arthrobacter sp. H20]	Arthrobacter sp. H20	24.4	24.4	1	3480	1	275	WP_026551353.1
Select seq ref|WP_043445614.1|	3-hydroxyacyl-CoA dehydrogenase NAD-binding domain-containing protein [Arthrobacter sp. L77]	Arthrobacter sp. L77	24.4	24.4	1	3438	1	708	WP_043445614.1
Select seq ref|WP_055771457.1|	3-hydroxyacyl-CoA dehydrogenase NAD-binding domain-containing protein [Arthrobacter sp. Leaf234]	Arthrobacter sp. Leaf234	24.4	24.4	1	3438	1	708	WP_055771457.1
Select seq dbj|BBE22965.1|	3-hydroxyacyl-CoA dehydrogenase [Arthrobacter sp. MN05-02]	Arthrobacter sp. MN05-02	24.4	24.4	1	3438	1	708	BBE22965.1
Select seq ref|WP_137368206.1|	3-hydroxyacyl-CoA dehydrogenase NAD-binding domain-containing protein [Arthrobacter sp. NamB2]	Arthrobacter sp. NamB2	24.4	24.4	1	3438	1	707	WP_137368206.1
Select seq ref|WP_247826259.1|	3-hydroxyacyl-CoA dehydrogenase NAD-binding domain-containing protein [Arthrobacter sp. QL17]	Arthrobacter sp. QL17	24.4	24.4	1	3438	1	708	WP_247826259.1
Select seq ref|WP_131134378.1|	ATP-binding cassette domain-containing protein [Arthrobacter sp. S39]	Arthrobacter sp. S39	24.4	24.4	1	3480	1	277	WP_131134378.1
Select seq ref|WP_104165228.1|	3-hydroxyacyl-CoA dehydrogenase NAD-binding domain-containing protein [Arthrobacter sp. SX1312]	Arthrobacter sp. SX1312	24.4	24.4	1	3438	1	708	WP_104165228.1
Select seq dbj|GIF78223.1|	hypothetical protein Asi02nite_77410 [Asanoa siamensis]	Asanoa siamensis	24.4	24.4	1	3494	1	228	GIF78223.1
Select seq ref|WP_203719053.1|	hypothetical protein [Asanoa siamensis]	Asanoa siamensis	24.4	24.4	1	3498	1	218	WP_203719053.1
Select seq gb|RPA82992.1|	LigB-domain-containing protein [Ascobolus immersus RN42]	Ascobolus immersus RN42	24.4	24.4	1	3460	1	392	RPA82992.1
Select seq gb|RPA84442.1|	acyl carrier protein [Ascobolus immersus RN42]	Ascobolus immersus RN42	24.4	24.4	1	3551	1	135	RPA84442.1
Select seq ref|XP_020256517.1|	carboxy-terminal domain RNA polymerase II polypeptide A small phosphatase 1-like [Asparagus officinalis]	Asparagus officinalis	24.4	24.4	1	3466	1	343	XP_020256517.1
Select seq gb|ONK80110.1|	uncharacterized protein A4U43_C01F13990 [Asparagus officinalis]	Asparagus officinalis	24.4	24.4	1	3517	1	179	ONK80110.1
Select seq ref|XP_012261846.1|	vesicle transport protein GOT1B [Athalia rosae]	Athalia rosae	24.4	24.4	1	3545	1	141	XP_012261846.1
Select seq gb|KAF7970434.1|	hypothetical protein HWV62_23909 [Athelia sp. TMB]	Athelia sp. TMB	24.4	24.4	1	3459	1	400	KAF7970434.1
Select seq ref|WP_057180333.1|	hypothetical protein [Aureimonas sp. Leaf427]	Aureimonas sp. Leaf427	24.4	24.4	1	3486	1	253	WP_057180333.1
Select seq ref|WP_056695411.1|	hypothetical protein [Aureimonas sp. Leaf460]	Aureimonas sp. Leaf460	24.4	24.4	1	3493	1	232	WP_056695411.1
Select seq ref|WP_194751925.1|	type VI secretion system protein TssA [Avibacterium paragallinarum]	Avibacterium paragallinarum	24.4	24.4	1	3453	1	450	WP_194751925.1
Select seq gb|AWI81156.1|	hypothetical protein CEW87_18370 [Azoarcus communis]	Azoarcus communis	24.4	24.4	1	3557	1	129	AWI81156.1
Select seq ref|WP_108948481.1|	DUF488 family protein [Azoarcus communis]	Azoarcus communis	24.4	24.4	1	3557	1	129	WP_108948481.1
Select seq ref|WP_234421578.1|	DUF488 family protein [Azoarcus communis]	Azoarcus communis	24.4	24.4	1	3600	1	100	WP_234421578.1
Select seq gb|PLX66900.1|	DUF488 domain-containing protein [Azoarcus sp.]	Azoarcus sp.	24.4	24.4	1	3557	1	129	PLX66900.1
Select seq gb|MBP2228964.1|	small-conductance mechanosensitive channel/CRP-like cAMP-binding protein [Azospirillum agricola]	Azospirillum agricola	24.4	24.4	1	3451	1	480	MBP2228964.1
Select seq ref|WP_209779060.1|	mechanosensitive ion channel family protein [Azospirillum agricola]	Azospirillum agricola	24.4	24.4	1	3451	1	476	WP_209779060.1
Select seq ref|WP_146214650.1|	DUF2288 domain-containing protein [Azospirillum thermophilum]	Azospirillum thermophilum	24.4	24.4	1	3549	1	137	WP_146214650.1
Select seq gb|AWK85967.1|	hypothetical protein DEW08_06595 [Azospirillum thermophilum]	Azospirillum thermophilum	24.4	24.4	1	3692	1	67	AWK85967.1
Select seq gb|MBN2503735.1|	DUF4080 domain-containing protein [Bacilli bacterium]	Bacilli bacterium	24.4	24.4	1	3446	1	546	MBN2503735.1
Select seq gb|MBN2696384.1|	DUF4080 domain-containing protein [Bacilli bacterium]	Bacilli bacterium	24.4	24.4	1	3446	1	546	MBN2696384.1
Select seq ref|WP_148950727.1|	NAD(P)/FAD-dependent oxidoreductase [Bacillus infantis]	Bacillus infantis	24.4	24.4	1	3460	1	389	WP_148950727.1
Select seq ref|WP_231559181.1|	cell shape determination protein RodZ [Bacillus sp. MSP13]	Bacillus sp. MSP13	24.4	24.4	1	3477	1	288	WP_231559181.1
Select seq ref|WP_224598189.1|	glycerophosphodiester phosphodiesterase [Bacillus sp. RAR_GA_16]	Bacillus sp. RAR_GA_16	24.4	24.4	1	3490	1	241	WP_224598189.1
Select seq ref|WP_039074003.1|	cell shape determination protein RodZ [Bacillus vallismortis]	Bacillus vallismortis	24.4	24.4	1	3474	1	304	WP_039074003.1
Select seq gb|MBR9877229.1|	DNA polymerase III subunit gamma/tau [bacterium]	bacterium	24.4	24.4	1	3449	1	509	MBR9877229.1
Select seq gb|MBD3265327.1|	hypothetical protein [bacterium]	bacterium	24.4	24.4	1	3457	1	418	MBD3265327.1
Select seq gb|MBU2644570.1|	DUF4105 domain-containing protein [bacterium]	bacterium	24.4	24.4	1	3459	1	400	MBU2644570.1
Select seq tpg|HEB53422.1|	TPA: hypothetical protein [bacterium]	bacterium	24.4	24.4	1	3461	1	385	HEB53422.1
Select seq gb|MCD6115597.1|	hydrogenase expression/formation protein HypE [bacterium]	bacterium	24.4	24.4	1	3466	1	345	MCD6115597.1
Select seq gb|MBM4118149.1|	flippase-like domain-containing protein [bacterium]	bacterium	24.4	24.4	1	3470	1	321	MBM4118149.1
Select seq gb|MBN1550914.1|	sulfurtransferase-like selenium metabolism protein YedF [bacterium]	bacterium	24.4	24.4	1	3603	1	98	MBN1550914.1
Select seq gb|MBQ2122969.1|	N-acetyltransferase [Bacteroidaceae bacterium]	Bacteroidaceae bacterium	24.4	24.4	1	3462	1	377	MBQ2122969.1
Select seq gb|MBQ9884626.1|	hypothetical protein [Bacteroidaceae bacterium]	Bacteroidaceae bacterium	24.4	24.4	1	3477	1	288	MBQ9884626.1
Select seq gb|MBQ4406082.1|	DNA double-strand break repair nuclease NurA [Bacteroidales bacterium]	Bacteroidales bacterium	24.4	24.4	1	3452	1	465	MBQ4406082.1
Select seq gb|MBC8485516.1|	peptidoglycan bridge formation glycyltransferase FemA/FemB family protein [Bacteroidetes bacterium]	Bacteroidetes bacterium	24.4	24.4	1	3466	1	344	MBC8485516.1
Select seq gb|NUQ82815.1|	DNA repair protein RecO [Bacteroidetes bacterium]	Bacteroidetes bacterium	24.4	24.4	1	3490	1	239	NUQ82815.1
Select seq ref|WP_119928462.1|	glycosyltransferase [Bailinhaonella thermotolerans]	Bailinhaonella thermotolerans	24.4	24.4	1	3487	1	248	WP_119928462.1
Select seq gb|KAG5710579.1|	hypothetical protein BaRGS_013225 [Batillaria attramentaria]	Batillaria attramentaria	24.4	24.4	1	3475	1	295	KAG5710579.1
Select seq gb|KAG5700355.1|	hypothetical protein BaRGS_029607 [Batillaria attramentaria]	Batillaria attramentaria	24.4	24.4	1	3485	1	255	KAG5700355.1
Select seq ref|WP_012384604.1|	ABC transporter permease subunit [Beijerinckia indica]	Beijerinckia indica	24.4	24.4	1	3444	1	578	WP_012384604.1
Select seq ref|WP_051955792.1|	ABC transporter permease subunit [Beijerinckia mobilis]	Beijerinckia mobilis	24.4	24.4	1	3444	1	578	WP_051955792.1
Select seq ref|WP_043345539.1|	hypothetical protein [Belnapia moabensis]	Belnapia moabensis	24.4	24.4	1	3487	1	248	WP_043345539.1
Select seq ref|WP_236552605.1|	ATP-dependent DNA helicase RecG [Belnapia sp. F-4-1]	Belnapia sp. F-4-1	24.4	24.4	1	3440	1	670	WP_236552605.1
Select seq ref|WP_043362735.1|	methyl-accepting chemotaxis protein [Belnapia sp. F-4-1]	Belnapia sp. F-4-1	24.4	24.4	1	3450	1	492	WP_043362735.1
Select seq gb|KPF48537.1|	ABC transporter ATP-binding protein [beta proteobacterium AAP65]	beta proteobacterium AAP65	24.4	24.4	1	3499	1	215	KPF48537.1
Select seq gb|MBI1396059.1|	MFS transporter [Betaproteobacteria bacterium]	Betaproteobacteria bacterium	24.4	24.4	1	3456	1	429	MBI1396059.1
Select seq gb|NBW47948.1|	aspartate kinase [Betaproteobacteria bacterium]	Betaproteobacteria bacterium	24.4	24.4	1	3457	1	414	NBW47948.1
Select seq gb|MBI3041311.1|	protein-L-isoaspartate O-methyltransferase [Betaproteobacteria bacterium]	Betaproteobacteria bacterium	24.4	24.4	1	3502	1	208	MBI3041311.1
Select seq gb|MSQ51167.1|	DUF488 family protein [Betaproteobacteria bacterium]	Betaproteobacteria bacterium	24.4	24.4	1	3548	1	138	MSQ51167.1
Select seq gb|TAN52131.1|	DUF488 family protein [Betaproteobacteria bacterium]	Betaproteobacteria bacterium	24.4	24.4	1	3560	1	127	TAN52131.1
Select seq gb|TAK41983.1|	DUF488 family protein [Betaproteobacteria bacterium]	Betaproteobacteria bacterium	24.4	24.4	1	3560	1	127	TAK41983.1
Select seq gb|OIP11091.1|	hypothetical protein AUK49_02090 [Betaproteobacteria bacterium CG2_30_68_42]	Betaproteobacteria bacterium CG2_30_68_42	24.4	24.4	1	3558	1	128	OIP11091.1
Select seq gb|APV52591.1|	hypothetical protein BWI17_21295 [Betaproteobacteria bacterium GR16-43]	Betaproteobacteria bacterium GR16-43	24.4	24.4	1	3499	1	216	APV52591.1
Select seq gb|PKO79539.1|	DUF488 domain-containing protein [Betaproteobacteria bacterium HGW-Betaproteobacteria-13]	Betaproteobacteria bacterium HGW-Betaproteobacteria-13	24.4	24.4	1	3557	1	129	PKO79539.1
Select seq gb|OGA15977.1|	hypothetical protein A3I63_10445 [Betaproteobacteria bacterium RIFCSPLOWO2_02_FULL_66_14]	Betaproteobacteria bacterium RIFCSPLOWO2_02_FULL_66_14	24.4	24.4	1	3558	1	128	OGA15977.1
Select seq ref|WP_003824928.1|	diacylglycerol kinase [Bifidobacterium angulatum]	Bifidobacterium angulatum	24.4	24.4	1	3464	1	359	WP_003824928.1
Select seq ref|WP_045920386.1|	DeoR family transcriptional regulator [Bifidobacterium angulatum]	Bifidobacterium angulatum	24.4	24.4	1	3464	1	359	WP_045920386.1
Select seq dbj|BAQ96994.1|	conserved hypothetical protein [Bifidobacterium angulatum DSM 20098 = JCM 7096]	Bifidobacterium angulatum DSM 20098 = JCM 7096	24.4	24.4	1	3462	1	373	BAQ96994.1
Select seq tpg|HBE81782.1|	TPA: uridine kinase [Blastocatellia bacterium]	Blastocatellia bacterium	24.4	24.4	1	3497	1	221	HBE81782.1
Select seq ref|XP_012898192.1|	uncharacterized protein [Blastocystis hominis]	Blastocystis hominis	24.4	24.4	1	3446	1	553	XP_012898192.1
Select seq gb|PHS15402.1|	hypothetical protein COA78_04905 [Blastopirellula sp.]	Blastopirellula sp.	24.4	24.4	1	3447	1	538	PHS15402.1
Select seq ref|WP_057651867.1|	ABC transporter ATP-binding protein [Bordetella sp. N]	Bordetella sp. N	24.4	24.4	1	3446	1	544	WP_057651867.1
Select seq gb|ODU89955.1|	hypothetical protein ABT00_07205 [Bordetella sp. SCN 68-11]	Bordetella sp. SCN 68-11	24.4	24.4	1	3522	1	171	ODU89955.1
Select seq ref|WP_052125795.1|	M81 family metallopeptidase [Bordetella trematum]	Bordetella trematum	24.4	24.4	1	3448	1	513	WP_052125795.1
Select seq emb|SAI61592.1|	peptidase [Bordetella trematum]	Bordetella trematum	24.4	24.4	1	3448	1	513	SAI61592.1
Select seq emb|VDH05550.1|	Uncharacterized conserved protein [Bordetella trematum]	Bordetella trematum	24.4	24.4	1	3448	1	513	VDH05550.1
Select seq ref|WP_063939788.1|	M81 family metallopeptidase [Bordetella trematum]	Bordetella trematum	24.4	24.4	1	3449	1	506	WP_063939788.1
Select seq ref|WP_125117695.1|	M81 family metallopeptidase [Bordetella trematum]	Bordetella trematum	24.4	24.4	1	3449	1	506	WP_125117695.1
Select seq ref|WP_171962206.1|	M81 family metallopeptidase [Bordetella trematum]	Bordetella trematum	24.4	24.4	1	3449	1	506	WP_171962206.1
Select seq ref|WP_033535114.1|	M81 family metallopeptidase [Bordetella trematum]	Bordetella trematum	24.4	24.4	1	3449	1	506	WP_033535114.1
Select seq ref|WP_025513847.1|	M81 family metallopeptidase [Bordetella trematum]	Bordetella trematum	24.4	24.4	1	3449	1	506	WP_025513847.1
Select seq ref|WP_165890282.1|	M81 family metallopeptidase [Bordetella trematum]	Bordetella trematum	24.4	24.4	1	3449	1	506	WP_165890282.1
Select seq emb|SPU51202.1|	peptidase [Bordetella trematum]	Bordetella trematum	24.4	24.4	1	3458	1	404	SPU51202.1
Select seq gb|QFP42351.1|	DUF3890 domain-containing protein [Borrelia miyamotoi]	Borrelia miyamotoi	24.4	24.4	1	3551	1	135	QFP42351.1
Select seq ref|WP_025444136.1|	DUF3890 domain-containing protein [Borrelia miyamotoi]	Borrelia miyamotoi	24.4	24.4	1	3551	1	135	WP_025444136.1
Select seq ref|WP_242450665.1|	DUF3890 domain-containing protein [Borrelia miyamotoi]	Borrelia miyamotoi	24.4	24.4	1	3555	1	131	WP_242450665.1
Select seq ref|WP_132987281.1|	DUF3890 domain-containing protein [Borrelia miyamotoi]	Borrelia miyamotoi	24.4	24.4	1	3555	1	131	WP_132987281.1
Select seq gb|MBN9447676.1|	alpha-hydroxy-acid oxidizing protein [Bosea sp.]	Bosea sp.	24.4	24.4	1	3460	1	389	MBN9447676.1
Select seq gb|MBN9437766.1|	alpha-hydroxy-acid oxidizing protein [Bosea sp.]	Bosea sp.	24.4	24.4	1	3460	1	389	MBN9437766.1
Select seq ref|WP_066475288.1|	alpha-hydroxy-acid oxidizing protein [Bosea sp. WAO]	Bosea sp. WAO	24.4	24.4	1	3459	1	395	WP_066475288.1
Select seq gb|TEY85183.1|	hypothetical protein BOTCAL_0016g00370 [Botryotinia calthae]	Botryotinia calthae	24.4	24.4	1	3438	1	721	TEY85183.1
Select seq gb|TGO64202.1|	hypothetical protein BCON_0008g00490 [Botryotinia convoluta]	Botryotinia convoluta	24.4	24.4	1	3438	1	721	TGO64202.1
Select seq gb|KAF7906411.1|	hypothetical protein EAF00_000690 [Botryotinia globosa]	Botryotinia globosa	24.4	24.4	1	3438	1	721	KAF7906411.1
Select seq gb|TGO62695.1|	hypothetical protein BOTNAR_0110g00070 [Botryotinia narcissicola]	Botryotinia narcissicola	24.4	24.4	1	3438	1	721	TGO62695.1
Select seq gb|KAF7958795.1|	hypothetical protein EAE96_002328 [Botrytis aclada]	Botrytis aclada	24.4	24.4	1	3438	1	721	KAF7958795.1
Select seq ref|XP_038735600.1|	uncharacterized protein EAE97_003225 [Botrytis byssoidea]	Botrytis byssoidea	24.4	24.4	1	3438	1	721	XP_038735600.1
Select seq ref|XP_024546540.1|	hypothetical protein BCIN_01g08600 [Botrytis cinerea B05.10]	Botrytis cinerea B05.10	24.4	24.4	1	3438	1	718	XP_024546540.1
Select seq gb|EMR81591.1|	putative c6 transcription protein [Botrytis cinerea BcDW1]	Botrytis cinerea BcDW1	24.4	24.4	1	3438	1	718	EMR81591.1
Select seq emb|CCD45952.1|	similar to transcription factor Cys6 [Botrytis cinerea T4]	Botrytis cinerea T4	24.4	24.4	1	3438	1	718	CCD45952.1
Select seq ref|XP_038810325.1|	uncharacterized protein EAE98_005602 [Botrytis deweyae]	Botrytis deweyae	24.4	24.4	1	3438	1	720	XP_038810325.1
Select seq gb|KAF7938116.1|	hypothetical protein EAE99_001788 [Botrytis elliptica]	Botrytis elliptica	24.4	24.4	1	3438	1	720	KAF7938116.1
Select seq ref|XP_037197286.1|	putative c6 transcription protein [Botrytis fragariae]	Botrytis fragariae	24.4	24.4	1	3438	1	721	XP_037197286.1
Select seq gb|THV55959.1|	hypothetical protein BGAL_0001g00200 [Botrytis galanthina]	Botrytis galanthina	24.4	24.4	1	3438	1	721	THV55959.1
Select seq gb|TGO41344.1|	hypothetical protein BHYA_0023g00540 [Botrytis hyacinthi]	Botrytis hyacinthi	24.4	24.4	1	3438	1	721	TGO41344.1
Select seq gb|TGO31215.1|	hypothetical protein BPAE_0001g01110 [Botrytis paeoniae]	Botrytis paeoniae	24.4	24.4	1	3438	1	721	TGO31215.1
Select seq gb|TGO84902.1|	hypothetical protein BPOR_0452g00010 [Botrytis porri]	Botrytis porri	24.4	24.4	1	3438	1	721	TGO84902.1
Select seq ref|XP_038770782.1|	uncharacterized protein EAF01_006079 [Botrytis porri]	Botrytis porri	24.4	24.4	1	3438	1	721	XP_038770782.1
Select seq ref|XP_038763390.1|	uncharacterized protein EAF02_000483 [Botrytis sinoallii]	Botrytis sinoallii	24.4	24.4	1	3438	1	721	XP_038763390.1
Select seq gb|KAF7878388.1|	hypothetical protein EAF03_000656 [Botrytis squamosa]	Botrytis squamosa	24.4	24.4	1	3438	1	720	KAF7878388.1
Select seq gb|TGO18902.1|	hypothetical protein BTUL_0007g01210 [Botrytis tulipae]	Botrytis tulipae	24.4	24.4	1	3438	1	721	TGO18902.1
Select seq gb|RNA38820.1|	hypothetical protein BpHYR1_023228 [Brachionus plicatilis]	Brachionus plicatilis	24.4	24.4	1	3583	1	110	RNA38820.1
Select seq gb|RTM13579.1|	IS66 family insertion sequence hypothetical protein [Bradyrhizobiaceae bacterium]	Bradyrhizobiaceae bacterium	24.4	24.4	1	3552	1	134	RTM13579.1
Select seq ref|WP_080134401.1|	transposase [Bradyrhizobium]	Bradyrhizobium	24.4	24.4	1	3552	1	134	WP_080134401.1
Select seq ref|WP_028141346.1|	transposase [Bradyrhizobium]	Bradyrhizobium	24.4	24.4	1	3552	1	134	WP_028141346.1
Select seq gb|QOZ66739.1|	IS66 family insertion sequence hypothetical protein [Bradyrhizobium arachidis]	Bradyrhizobium arachidis	24.4	24.4	1	3552	1	134	QOZ66739.1
Select seq ref|WP_038388979.1|	transposase [Bradyrhizobium elkanii]	Bradyrhizobium elkanii	24.4	24.4	1	3552	1	134	WP_038388979.1
Select seq gb|PJG53672.1|	methane monooxygenase/ammonia monooxygenase subunit A [Bradyrhizobium forestalis]	Bradyrhizobium forestalis	24.4	24.4	1	3478	1	285	PJG53672.1
Select seq ref|WP_083218906.1|	transposase [Bradyrhizobium icense]	Bradyrhizobium icense	24.4	24.4	1	3552	1	134	WP_083218906.1
Select seq ref|WP_057835347.1|	transposase [Bradyrhizobium jicamae]	Bradyrhizobium jicamae	24.4	24.4	1	3552	1	134	WP_057835347.1
Select seq ref|WP_066501573.1|	transposase [Bradyrhizobium macuxiense]	Bradyrhizobium macuxiense	24.4	24.4	1	3552	1	134	WP_066501573.1
Select seq ref|WP_135179702.1|	transposase [Bradyrhizobium niftali]	Bradyrhizobium niftali	24.4	24.4	1	3555	1	131	WP_135179702.1
Select seq ref|WP_247560779.1|	transposase [Bradyrhizobium sp. 138]	Bradyrhizobium sp. 138	24.4	24.4	1	3552	1	134	WP_247560779.1
Select seq ref|WP_208084944.1|	transposase [Bradyrhizobium sp. 144S4]	Bradyrhizobium sp. 144S4	24.4	24.4	1	3560	1	127	WP_208084944.1
Select seq ref|WP_097676813.1|	dienelactone hydrolase [Bradyrhizobium sp. C9]	Bradyrhizobium sp. C9	24.4	24.4	1	3461	1	380	WP_097676813.1
Select seq ref|WP_194481052.1|	transposase [Bradyrhizobium sp. CCBAU 53338]	Bradyrhizobium sp. CCBAU 53338	24.4	24.4	1	3552	1	134	WP_194481052.1
Select seq ref|WP_194462886.1|	transposase [Bradyrhizobium sp. CCBAU 53340]	Bradyrhizobium sp. CCBAU 53340	24.4	24.4	1	3554	1	132	WP_194462886.1
Select seq ref|WP_183238756.1|	transposase [Bradyrhizobium sp. CIR18]	Bradyrhizobium sp. CIR18	24.4	24.4	1	3552	1	134	WP_183238756.1
Select seq ref|WP_092303883.1|	transposase [Bradyrhizobium sp. Ghvi]	Bradyrhizobium sp. Ghvi	24.4	24.4	1	3552	1	134	WP_092303883.1
Select seq emb|SFQ34216.1|	hypothetical protein SAMN05216330_12910 [Bradyrhizobium sp. Ghvi]	Bradyrhizobium sp. Ghvi	24.4	24.4	1	3873	1	32	SFQ34216.1
Select seq ref|WP_244490949.1|	transposase [Bradyrhizobium sp. Leaf396]	Bradyrhizobium sp. Leaf396	24.4	24.4	1	3531	1	157	WP_244490949.1
Select seq ref|WP_230646919.1|	transposase [Bradyrhizobium sp. Leaf401]	Bradyrhizobium sp. Leaf401	24.4	24.4	1	3538	1	149	WP_230646919.1
Select seq ref|WP_024515650.1|	Hsp70 family protein [Bradyrhizobium sp. Tv2a-2]	Bradyrhizobium sp. Tv2a-2	24.4	24.4	1	3443	1	608	WP_024515650.1
Select seq ref|WP_245266697.1|	hypothetical protein [Bradyrhizobium sp. WSM1743]	Bradyrhizobium sp. WSM1743	24.4	24.4	1	3556	1	130	WP_245266697.1
Select seq ref|WP_237874440.1|	transposase [Bradyrhizobium sp. WYCCWR 12774]	Bradyrhizobium sp. WYCCWR 12774	24.4	24.4	1	3554	1	132	WP_237874440.1
Select seq ref|WP_237892225.1|	transposase [Bradyrhizobium sp. WYCCWR 13023]	Bradyrhizobium sp. WYCCWR 13023	24.4	24.4	1	3552	1	134	WP_237892225.1
Select seq ref|WP_008139831.1|	hypothetical protein [Bradyrhizobium sp. YR681]	Bradyrhizobium sp. YR681	24.4	24.4	1	3518	1	176	WP_008139831.1
Select seq ref|WP_036011984.1|	transposase [Bradyrhizobium yuanmingense]	Bradyrhizobium yuanmingense	24.4	24.4	1	3552	1	134	WP_036011984.1
Select seq ref|WP_173617199.1|	enoyl-CoA hydratase/isomerase family protein [Brevibacillus sp. DP1.3A]	Brevibacillus sp. DP1.3A	24.4	24.4	1	3485	1	255	WP_173617199.1
Select seq gb|AZT97663.1|	ABC transporter ATP-binding protein [Brevibacterium aurantiacum]	Brevibacterium aurantiacum	24.4	24.4	1	3442	1	623	AZT97663.1
Select seq gb|PCC16904.1|	hypothetical protein CIK79_00480 [Brevibacterium aurantiacum]	Brevibacterium aurantiacum	24.4	24.4	1	3442	1	623	PCC16904.1
Select seq ref|WP_205676887.1|	ABC transporter ATP-binding protein/permease [Brevibacterium aurantiacum]	Brevibacterium aurantiacum	24.4	24.4	1	3443	1	606	WP_205676887.1
Select seq ref|WP_206515438.1|	ABC transporter ATP-binding protein/permease [Brevibacterium aurantiacum]	Brevibacterium aurantiacum	24.4	24.4	1	3443	1	606	WP_206515438.1
Select seq ref|WP_094539291.1|	argininosuccinate lyase [Brucella grignonensis]	Brucella grignonensis	24.4	24.4	1	3449	1	504	WP_094539291.1
Select seq ref|WP_059516314.1|	helix-turn-helix transcriptional regulator [Burkholderia]	Burkholderia	24.4	24.4	1	3474	1	303	WP_059516314.1
Select seq ref|WP_226383092.1|	AraC family transcriptional regulator [Burkholderia]	Burkholderia	24.4	24.4	1	3477	1	287	WP_226383092.1
Select seq ref|WP_004188491.1|	type VI secretion system ImpA family N-terminal domain-containing protein [Burkholderia mallei]	Burkholderia mallei	24.4	24.4	1	3472	1	312	WP_004188491.1
Select seq ref|WP_226383427.1|	helix-turn-helix transcriptional regulator [Burkholderia mayonis]	Burkholderia mayonis	24.4	24.4	1	3468	1	333	WP_226383427.1
Select seq gb|AOJ11745.1|	AraC family transcriptional regulator [Burkholderia mayonis]	Burkholderia mayonis	24.4	24.4	1	3469	1	330	AOJ11745.1
Select seq gb|AOJ00613.1|	AraC family transcriptional regulator [Burkholderia mayonis]	Burkholderia mayonis	24.4	24.4	1	3469	1	330	AOJ00613.1
Select seq ref|WP_082722311.1|	helix-turn-helix transcriptional regulator [Burkholderia mayonis]	Burkholderia mayonis	24.4	24.4	1	3477	1	286	WP_082722311.1
Select seq gb|AOJ82453.1|	AraC family transcriptional regulator [Burkholderia savannae]	Burkholderia savannae	24.4	24.4	1	3473	1	306	AOJ82453.1
Select seq ref|WP_226194374.1|	type VI secretion system ImpA family N-terminal domain-containing protein [Burkholderia seminalis]	Burkholderia seminalis	24.4	24.4	1	3473	1	308	WP_226194374.1
Select seq ref|WP_175029352.1|	type VI secretion system ImpA family N-terminal domain-containing protein [Burkholderia seminalis]	Burkholderia seminalis	24.4	24.4	1	3474	1	302	WP_175029352.1
Select seq ref|WP_089342046.1|	AraC family transcriptional regulator [Burkholderia singularis]	Burkholderia singularis	24.4	24.4	1	3467	1	341	WP_089342046.1
Select seq emb|SMG02711.1|	Transcriptional regulator, AraC family [Burkholderia singularis]	Burkholderia singularis	24.4	24.4	1	3473	1	309	SMG02711.1
Select seq gb|KVD74350.1|	AraC family transcriptional regulator [Burkholderia sp. ABCPW 14]	Burkholderia sp. ABCPW 14	24.4	24.4	1	3469	1	330	KVD74350.1
Select seq ref|WP_082721227.1|	helix-turn-helix transcriptional regulator [Burkholderia sp. ABCPW 14]	Burkholderia sp. ABCPW 14	24.4	24.4	1	3477	1	286	WP_082721227.1
Select seq gb|ASL46975.1|	RCS-specific HTH-type transcriptional activator RclR [Burkholderia sp. AD24]	Burkholderia sp. AD24	24.4	24.4	1	3472	1	312	ASL46975.1
Select seq gb|KVE40247.1|	AraC family transcriptional regulator [Burkholderia sp. BDU5]	Burkholderia sp. BDU5	24.4	24.4	1	3469	1	330	KVE40247.1
Select seq ref|WP_082716204.1|	helix-turn-helix transcriptional regulator [Burkholderia sp. BDU5]	Burkholderia sp. BDU5	24.4	24.4	1	3477	1	286	WP_082716204.1
Select seq ref|WP_097266960.1|	AraC family transcriptional regulator [Burkholderia sp. D7]	Burkholderia sp. D7	24.4	24.4	1	3472	1	311	WP_097266960.1
Select seq gb|KVK77252.1|	AraC family transcriptional regulator [Burkholderia sp. MSMB1498]	Burkholderia sp. MSMB1498	24.4	24.4	1	3473	1	306	KVK77252.1
Select seq ref|WP_231752067.1|	AraC family transcriptional regulator [Burkholderia sp. MSMB1498]	Burkholderia sp. MSMB1498	24.4	24.4	1	3477	1	287	WP_231752067.1
Select seq ref|WP_082711866.1|	helix-turn-helix transcriptional regulator [Burkholderia sp. MSMB175]	Burkholderia sp. MSMB175	24.4	24.4	1	3467	1	341	WP_082711866.1
Select seq ref|WP_158939358.1|	polysaccharide biosynthesis/export family protein [Burkholderia sp. S171]	Burkholderia sp. S171	24.4	24.4	1	3459	1	394	WP_158939358.1
Select seq ref|WP_168662056.1|	AraC family transcriptional regulator [Burkholderia sp. SG-MS1]	Burkholderia sp. SG-MS1	24.4	24.4	1	3472	1	314	WP_168662056.1
Select seq gb|OLL32511.1|	ABC transporter ATP-binding protein [Burkholderia sp. SRS-W-2-2016]	Burkholderia sp. SRS-W-2-2016	24.4	24.4	1	3490	1	241	OLL32511.1
Select seq ref|WP_083654704.1|	ABC transporter ATP-binding protein [Burkholderia sp. SRS-W-2-2016]	Burkholderia sp. SRS-W-2-2016	24.4	24.4	1	3496	1	222	WP_083654704.1
Select seq ref|WP_059571045.1|	AraC family transcriptional regulator [Burkholderia sp. TSV86]	Burkholderia sp. TSV86	24.4	24.4	1	3474	1	303	WP_059571045.1
Select seq ref|WP_025601978.1|	AraC family transcriptional regulator [Burkholderia sp. WSM2230]	Burkholderia sp. WSM2230	24.4	24.4	1	3463	1	366	WP_025601978.1
Select seq ref|WP_060192720.1|	response regulator [Burkholderia ubonensis]	Burkholderia ubonensis	24.4	24.4	1	3453	1	458	WP_060192720.1
Select seq gb|MBP7660580.1|	DUF488 family protein [Burkholderiaceae bacterium]	Burkholderiaceae bacterium	24.4	24.4	1	3558	1	128	MBP7660580.1
Select seq gb|MBP6816228.1|	DUF488 family protein [Burkholderiaceae bacterium]	Burkholderiaceae bacterium	24.4	24.4	1	3558	1	128	MBP6816228.1
Select seq gb|MBK8768122.1|	DUF488 family protein [Burkholderiaceae bacterium]	Burkholderiaceae bacterium	24.4	24.4	1	3558	1	128	MBK8768122.1
Select seq gb|MBL8381927.1|	prephenate dehydratase [Burkholderiales bacterium]	Burkholderiales bacterium	24.4	24.4	1	3464	1	362	MBL8381927.1
Select seq gb|MBL8379025.1|	prephenate dehydratase [Burkholderiales bacterium]	Burkholderiales bacterium	24.4	24.4	1	3464	1	362	MBL8379025.1
Select seq gb|MBN9472474.1|	FecR family protein [Burkholderiales bacterium]	Burkholderiales bacterium	24.4	24.4	1	3471	1	317	MBN9472474.1
Select seq gb|MBI5716201.1|	DUF488 family protein [Burkholderiales bacterium]	Burkholderiales bacterium	24.4	24.4	1	3552	1	134	MBI5716201.1
Select seq ref|WP_035935239.1|	DUF488 family protein [Caballeronia glathei]	Caballeronia glathei	24.4	24.4	1	3560	1	127	WP_035935239.1
Select seq ref|WP_235210558.1|	polysaccharide biosynthesis/export family protein [Caballeronia sordidicola]	Caballeronia sordidicola	24.4	24.4	1	3464	1	361	WP_235210558.1
Select seq gb|MCD6377099.1|	rRNA maturation RNase YbeY [Caldisericaceae bacterium]	Caldisericaceae bacterium	24.4	24.4	1	3542	1	144	MCD6377099.1
Select seq gb|NOX36086.1|	tetratricopeptide repeat protein [Calditrichaeota bacterium]	Calditrichaeota bacterium	24.4	24.4	1	3473	1	305	NOX36086.1
Select seq ref|WP_103616582.1|	tetratricopeptide repeat protein [Campylobacter concisus]	Campylobacter concisus	24.4	24.4	1	3490	1	240	WP_103616582.1
Select seq ref|WP_213317427.1|	capsular biosynthesis protein [Campylobacter vulpis]	Campylobacter vulpis	24.4	24.4	1	3453	1	460	WP_213317427.1
Select seq ref|WP_213243099.1|	capsular biosynthesis protein [Campylobacter vulpis]	Campylobacter vulpis	24.4	24.4	1	3453	1	460	WP_213243099.1
Select seq ref|WP_213316417.1|	capsular biosynthesis protein [Campylobacter vulpis]	Campylobacter vulpis	24.4	24.4	1	3454	1	448	WP_213316417.1
Select seq ref|WP_213269626.1|	capsular biosynthesis protein [Campylobacter vulpis]	Campylobacter vulpis	24.4	24.4	1	3454	1	448	WP_213269626.1
Select seq ref|WP_213272848.1|	capsular biosynthesis protein [Campylobacter vulpis]	Campylobacter vulpis	24.4	24.4	1	3454	1	448	WP_213272848.1
Select seq ref|WP_213276912.1|	capsular biosynthesis protein [Campylobacter vulpis]	Campylobacter vulpis	24.4	24.4	1	3454	1	447	WP_213276912.1
Select seq ref|WP_213274932.1|	capsular biosynthesis protein [Campylobacter vulpis]	Campylobacter vulpis	24.4	24.4	1	3454	1	446	WP_213274932.1
Select seq ref|WP_213273566.1|	capsular biosynthesis protein [Campylobacter vulpis]	Campylobacter vulpis	24.4	24.4	1	3454	1	446	WP_213273566.1
Select seq ref|WP_213275835.1|	capsular biosynthesis protein [Campylobacter vulpis]	Campylobacter vulpis	24.4	24.4	1	3454	1	442	WP_213275835.1
Select seq ref|WP_099462608.1|	capsular biosynthesis protein [Campylobacter vulpis]	Campylobacter vulpis	24.4	24.4	1	3455	1	431	WP_099462608.1
Select seq gb|MBI3988861.1|	DUF3631 domain-containing protein [candidate division NC10 bacterium]	candidate division NC10 bacterium	24.4	24.4	1	3451	1	474	MBI3988861.1
Select seq tpg|HGK28160.1|	TPA: biopolymer transporter ExbD [candidate division WOR-3 bacterium]	candidate division WOR-3 bacterium	24.4	24.4	1	3555	1	131	HGK28160.1
Select seq gb|MCD6248909.1|	DNA-processing protein DprA [candidate division Zixibacteria bacterium]	candidate division Zixibacteria bacterium	24.4	24.4	1	3474	1	304	MCD6248909.1
Select seq gb|MBK7955251.1|	adenylate/guanylate cyclase domain-containing protein [Candidatus Accumulibacter sp.]	Candidatus Accumulibacter sp.	24.4	24.4	1	3471	1	315	MBK7955251.1
Select seq tpg|HHE47483.1|	TPA: M20/M25/M40 family metallo-hydrolase [Candidatus Acetothermia bacterium]	Candidatus Acetothermia bacterium	24.4	24.4	1	3460	1	391	HHE47483.1
Select seq gb|MCD6317746.1|	prephenate dehydratase [Candidatus Aerophobetes bacterium]	Candidatus Aerophobetes bacterium	24.4	24.4	1	3465	1	353	MCD6317746.1
Select seq gb|ODS38382.1|	hypothetical protein A7316_08130 [Candidatus Altiarchaeales archaeon WOR_SM1_86-2]	Candidatus Altiarchaeales archaeon WOR_SM1_86-2	24.4	24.4	1	3525	1	166	ODS38382.1
Select seq gb|ODS37409.1|	hypothetical protein BEH94_04620 [Candidatus Altiarchaeales archaeon WOR_SM1_SCG]	Candidatus Altiarchaeales archaeon WOR_SM1_SCG	24.4	24.4	1	3522	1	171	ODS37409.1
Select seq gb|PKQ28372.1|	hypothetical protein CVT63_03190 [Candidatus Anoxymicrobium japonicum]	Candidatus Anoxymicrobium japonicum	24.4	24.4	1	3449	1	502	PKQ28372.1
Select seq tpg|HIT51276.1|	TPA: thiol reductant ABC exporter subunit CydC [Candidatus Aveggerthella excrementigallinarum]	Candidatus Aveggerthella excrementigallinarum	24.4	24.4	1	3445	1	561	HIT51276.1
Select seq gb|TMI42741.1|	ABC transporter ATP-binding protein [Candidatus Bathyarchaeota archaeon]	Candidatus Bathyarchaeota archaeon	24.4	24.4	1	3487	1	249	TMI42741.1
Select seq gb|RJX15290.1|	MarR family transcriptional regulator [Candidatus Bathyarchaeota archaeon]	Candidatus Bathyarchaeota archaeon	24.4	24.4	1	3522	1	171	RJX15290.1
Select seq tpg|HDH89974.1|	TPA: hypothetical protein [Candidatus Bathyarchaeota archaeon]	Candidatus Bathyarchaeota archaeon	24.4	24.4	1	3659	1	76	HDH89974.1
Select seq gb|OYT53933.1|	transcriptional regulator [Candidatus Bathyarchaeota archaeon ex4484_218]	Candidatus Bathyarchaeota archaeon ex4484_218	24.4	24.4	1	3522	1	171	OYT53933.1
Select seq gb|MCD6128814.1|	M20/M25/M40 family metallo-hydrolase [Candidatus Bipolaricaulota bacterium]	Candidatus Bipolaricaulota bacterium	24.4	24.4	1	3460	1	391	MCD6128814.1
Select seq gb|PKN73410.1|	group II intron reverse transcriptase/maturase [Candidatus Cloacimonetes bacterium HGW-Cloacimonetes-3]	Candidatus Cloacimonetes bacterium HGW-Cloacimonetes-3	24.4	24.4	1	3458	1	405	PKN73410.1
Select seq gb|MCC9001216.1|	FHA domain-containing protein [Candidatus Competibacter sp.]	Candidatus Competibacter sp.	24.4	24.4	1	3445	1	558	MCC9001216.1
Select seq gb|MCB1920928.1|	adenylate/guanylate cyclase domain-containing protein [Candidatus Competibacteraceae bacterium]	Candidatus Competibacteraceae bacterium	24.4	24.4	1	3470	1	324	MCB1920928.1
Select seq gb|MCB1764645.1|	adenylate/guanylate cyclase domain-containing protein [Candidatus Competibacteraceae bacterium]	Candidatus Competibacteraceae bacterium	24.4	24.4	1	3470	1	324	MCB1764645.1
Select seq gb|MCB1771822.1|	adenylate/guanylate cyclase domain-containing protein [Candidatus Competibacteraceae bacterium]	Candidatus Competibacteraceae bacterium	24.4	24.4	1	3470	1	324	MCB1771822.1
Select seq gb|MCB1779386.1|	adenylate/guanylate cyclase domain-containing protein [Candidatus Competibacteraceae bacterium]	Candidatus Competibacteraceae bacterium	24.4	24.4	1	3471	1	318	MCB1779386.1
Select seq tpg|HJC85342.1|	TPA: ABC transporter ATP-binding protein/permease [Candidatus Corynebacterium faecigallinarum]	Candidatus Corynebacterium faecigallinarum	24.4	24.4	1	3445	1	570	HJC85342.1
Select seq gb|OGD92459.1|	hypothetical protein A2697_02900 [Candidatus Curtissbacteria bacterium RIFCSPHIGHO2_01_FULL_41_44]	Candidatus Curtissbacteria bacterium RIFCSPHIGHO2_01_FULL_41_44	24.4	24.4	1	3453	1	453	OGD92459.1
Select seq tpg|HJC61958.1|	TPA: MBL fold metallo-hydrolase [Candidatus Dietzia intestinigallinarum]	Candidatus Dietzia intestinigallinarum	24.4	24.4	1	3477	1	290	HJC61958.1
Select seq gb|MBP9759475.1|	DUF2304 domain-containing protein [Candidatus Dojkabacteria bacterium]	Candidatus Dojkabacteria bacterium	24.4	24.4	1	3584	1	109	MBP9759475.1
Select seq gb|MBD3348835.1|	NAD(P)H-binding protein [Candidatus Eisenbacteria bacterium]	Candidatus Eisenbacteria bacterium	24.4	24.4	1	3475	1	297	MBD3348835.1
Select seq gb|MBV9057319.1|	hypothetical protein [Candidatus Eremiobacteraeota bacterium]	Candidatus Eremiobacteraeota bacterium	24.4	24.4	1	3518	1	177	MBV9057319.1
Select seq gb|MBV8724768.1|	hypothetical protein [Candidatus Eremiobacteraeota bacterium]	Candidatus Eremiobacteraeota bacterium	24.4	24.4	1	3518	1	177	MBV8724768.1
Select seq gb|MBV9699437.1|	hypothetical protein [Candidatus Eremiobacteraeota bacterium]	Candidatus Eremiobacteraeota bacterium	24.4	24.4	1	3518	1	177	MBV9699437.1
Select seq tpg|HIT24007.1|	TPA: ParB/RepB/Spo0J family partition protein [Candidatus Faecimonas intestinavium]	Candidatus Faecimonas intestinavium	24.4	24.4	1	3461	1	380	HIT24007.1
Select seq gb|MBN1425186.1|	DUF488 family protein [Candidatus Fermentibacteria bacterium]	Candidatus Fermentibacteria bacterium	24.4	24.4	1	3560	1	127	MBN1425186.1
Select seq gb|OGG46818.1|	hypothetical protein A3F84_03495 [Candidatus Handelsmanbacteria bacterium RIFCSPLOWO2_12_FULL_64_10]	Candidatus Handelsmanbacteria bacterium RIFCSPLOWO2_12_FULL_64_10	24.4	24.4	1	3463	1	363	OGG46818.1
Select seq gb|MBI1320817.1|	hypothetical protein [Candidatus Hydrogenedens sp.]	Candidatus Hydrogenedens sp.	24.4	24.4	1	3479	1	281	MBI1320817.1
Select seq gb|MCC6142948.1|	hydrogenase expression/formation protein HypE [Candidatus Hydrogenedentes bacterium]	Candidatus Hydrogenedentes bacterium	24.4	24.4	1	3466	1	349	MCC6142948.1
Select seq gb|MBW7863434.1|	hypothetical protein [Candidatus Hydrogenedentes bacterium]	Candidatus Hydrogenedentes bacterium	24.4	24.4	1	3666	1	74	MBW7863434.1
Select seq gb|TAJ96678.1|	ankyrin repeat domain-containing protein [Candidatus Manganitrophaceae bacterium]	Candidatus Manganitrophaceae bacterium	24.4	24.4	1	3493	1	231	TAJ96678.1
Select seq gb|RTL35575.1|	3-phosphoshikimate 1-carboxyvinyltransferase [Candidatus Melainabacteria bacterium]	Candidatus Melainabacteria bacterium	24.4	24.4	1	3454	1	449	RTL35575.1
Select seq gb|MBI2810244.1|	3-phosphoshikimate 1-carboxyvinyltransferase [Candidatus Melainabacteria bacterium]	Candidatus Melainabacteria bacterium	24.4	24.4	1	3455	1	435	MBI2810244.1
Select seq tpg|HIV06701.1|	TPA: acetylxylan esterase [Candidatus Merdousia gallistercoris]	Candidatus Merdousia gallistercoris	24.4	24.4	1	3455	1	438	HIV06701.1
Select seq gb|MCC7568528.1|	MarR family transcriptional regulator [Candidatus Methanofastidiosa archaeon]	Candidatus Methanofastidiosa archaeon	24.4	24.4	1	3522	1	171	MCC7568528.1
Select seq gb|NMC61477.1|	MarR family transcriptional regulator [Candidatus Methanofastidiosa archaeon]	Candidatus Methanofastidiosa archaeon	24.4	24.4	1	3527	1	163	NMC61477.1
Select seq ref|WP_174625649.1|	hydrogenase expression/formation protein HypE [Candidatus Methylobacter favarea]	Candidatus Methylobacter favarea	24.4	24.4	1	3466	1	348	WP_174625649.1
Select seq gb|MBU3646156.1|	hypothetical protein [Candidatus Nanopelagicaceae bacterium]	Candidatus Nanopelagicaceae bacterium	24.4	24.4	1	3487	1	248	MBU3646156.1
Select seq gb|MBU3693107.1|	hypothetical protein [Candidatus Nanopelagicaceae bacterium]	Candidatus Nanopelagicaceae bacterium	24.4	24.4	1	3501	1	210	MBU3693107.1
Select seq gb|MSO34385.1|	hypothetical protein [Candidatus Nanopelagicaceae bacterium]	Candidatus Nanopelagicaceae bacterium	24.4	24.4	1	3508	1	196	MSO34385.1
Select seq gb|MBU3752434.1|	hypothetical protein [Candidatus Nanopelagicaceae bacterium]	Candidatus Nanopelagicaceae bacterium	24.4	24.4	1	3605	1	97	MBU3752434.1
Select seq gb|MBC7984029.1|	DUF488 family protein [Candidatus Obscuribacterales bacterium]	Candidatus Obscuribacterales bacterium	24.4	24.4	1	3558	1	128	MBC7984029.1
Select seq gb|RJP27579.1|	hypothetical protein C4527_13405 [Candidatus Omnitrophica bacterium]	Candidatus Omnitrophica bacterium	24.4	24.4	1	3457	1	418	RJP27579.1
Select seq gb|MBL7081045.1|	KpsF/GutQ family sugar-phosphate isomerase [Candidatus Omnitrophica bacterium]	Candidatus Omnitrophica bacterium	24.4	24.4	1	3470	1	321	MBL7081045.1
Select seq gb|NCT01833.1|	hypothetical protein [Candidatus Parcubacteria bacterium]	Candidatus Parcubacteria bacterium	24.4	24.4	1	3500	1	214	NCT01833.1
Select seq tpg|HIE81800.1|	TPA: ABC transporter ATP-binding protein [Candidatus Poseidoniales archaeon]	Candidatus Poseidoniales archaeon	24.4	24.4	1	3443	1	601	HIE81800.1
Select seq dbj|GIS92564.1|	ABC transporter [Candidatus Poseidoniales archaeon]	Candidatus Poseidoniales archaeon	24.4	24.4	1	3444	1	591	GIS92564.1
Select seq tpg|DAC38895.1|	TPA: ABC transporter ATP-binding protein [Candidatus Poseidoniales archaeon]	Candidatus Poseidoniales archaeon	24.4	24.4	1	3444	1	590	DAC38895.1
Select seq gb|RZP09778.1|	ABC transporter ATP-binding protein [Candidatus Poseidoniales archaeon]	Candidatus Poseidoniales archaeon	24.4	24.4	1	3444	1	589	RZP09778.1
Select seq gb|RJU87654.1|	ABC transporter ATP-binding protein [Candidatus Poseidoniales archaeon]	Candidatus Poseidoniales archaeon	24.4	24.4	1	3444	1	589	RJU87654.1
Select seq tpg|DAC37781.1|	TPA: lysine--tRNA ligase [Candidatus Poseidoniales archaeon]	Candidatus Poseidoniales archaeon	24.4	24.4	1	3449	1	501	DAC37781.1
Select seq tpg|HIL50075.1|	TPA: ABC transporter ATP-binding protein [Candidatus Poseidoniales archaeon]	Candidatus Poseidoniales archaeon	24.4	24.4	1	3454	1	440	HIL50075.1
Select seq tpg|HIN04420.1|	TPA: ABC transporter ATP-binding protein [Candidatus Poseidoniales archaeon]	Candidatus Poseidoniales archaeon	24.4	24.4	1	3457	1	412	HIN04420.1
Select seq tpg|DAC67978.1|	TPA: ABC transporter ATP-binding protein [Candidatus Poseidoniales archaeon]	Candidatus Poseidoniales archaeon	24.4	24.4	1	3475	1	297	DAC67978.1
Select seq gb|MBU1106301.1|	sigma-70 family RNA polymerase sigma factor [Candidatus Riflebacteria bacterium]	Candidatus Riflebacteria bacterium	24.4	24.4	1	3468	1	331	MBU1106301.1
Select seq gb|PYM26853.1|	GTP-binding protein [Candidatus Rokubacteria bacterium]	Candidatus Rokubacteria bacterium	24.4	24.4	1	3448	1	513	PYM26853.1
Select seq gb|PYO53520.1|	type II toxin-antitoxin system Phd/YefM family antitoxin [Candidatus Rokubacteria bacterium]	Candidatus Rokubacteria bacterium	24.4	24.4	1	3628	1	87	PYO53520.1
Select seq tpg|HIQ99368.1|	TPA: ABC transporter permease [Candidatus Scybalocola faecavium]	Candidatus Scybalocola faecavium	24.4	24.4	1	3455	1	439	HIQ99368.1
Select seq tpg|HIS46703.1|	TPA: ABC transporter permease [Candidatus Scybalocola faecigallinarum]	Candidatus Scybalocola faecigallinarum	24.4	24.4	1	3455	1	439	HIS46703.1
Select seq ref|WP_078232477.1|	HAMP domain-containing histidine kinase [Candidatus Synechococcus spongiarum]	Candidatus Synechococcus spongiarum	24.4	24.4	1	3454	1	446	WP_078232477.1
Select seq gb|KKZ11695.1|	hypothetical protein TQ37_06645 [Candidatus Synechococcus spongiarum 15L]	Candidatus Synechococcus spongiarum 15L	24.4	24.4	1	3454	1	441	KKZ11695.1
Select seq gb|OOV36534.1|	hypothetical protein BO98_01340 [Candidatus Synechococcus spongiarum LMB bulk10D]	Candidatus Synechococcus spongiarum LMB bulk10D	24.4	24.4	1	3466	1	348	OOV36534.1
Select seq gb|OOV34281.1|	hypothetical protein BO91_01875 [Candidatus Synechococcus spongiarum LMB bulk10E]	Candidatus Synechococcus spongiarum LMB bulk10E	24.4	24.4	1	3454	1	446	OOV34281.1
Select seq gb|OOV33788.1|	hypothetical protein BV61_04320 [Candidatus Synechococcus spongiarum LMB bulk15M]	Candidatus Synechococcus spongiarum LMB bulk15M	24.4	24.4	1	3454	1	446	OOV33788.1
Select seq ref|WP_156202912.1|	1-deoxy-D-xylulose-5-phosphate synthase [Candidatus Syntrophocurvum alkaliphilum]	Candidatus Syntrophocurvum alkaliphilum	24.4	24.4	1	3441	1	638	WP_156202912.1
Select seq gb|MBN2368606.1|	hypothetical protein [Candidatus Woesearchaeota archaeon]	Candidatus Woesearchaeota archaeon	24.4	24.4	1	3503	1	205	MBN2368606.1
Select seq emb|CAG5135213.1|	unnamed protein product [Candidula unifasciata]	Candidula unifasciata	24.4	24.4	1	3461	1	385	CAG5135213.1
Select seq gb|KAF3331637.1|	protein spotted leaf 11-like protein [Carex littledalei]	Carex littledalei	24.4	24.4	1	3439	1	688	KAF3331637.1
Select seq ref|XP_009695275.1|	PREDICTED: protein MMS22-like [Cariama cristata]	Cariama cristata	24.4	24.4	1	3439	1	687	XP_009695275.1
Select seq gb|KFP57274.1|	Protein MMS22-like [Cariama cristata]	Cariama cristata	24.4	24.4	1	3439	1	683	KFP57274.1
Select seq ref|WP_217393805.1|	ATP-binding cassette domain-containing protein [Catellatospora sp. NEAU-YM18]	Catellatospora sp. NEAU-YM18	24.4	24.4	1	3498	1	218	WP_217393805.1
Select seq ref|WP_212833140.1|	ATP-binding cassette domain-containing protein [Catellatospora sp. TT07R-123]	Catellatospora sp. TT07R-123	24.4	24.4	1	3498	1	218	WP_212833140.1
Select seq ref|WP_230422560.1|	glycosyltransferase [Catenulispora pinistramenti]	Catenulispora pinistramenti	24.4	24.4	1	3489	1	244	WP_230422560.1
Select seq ref|WP_205691508.1|	acetylxylan esterase [Caulobacter sp. 602-2]	Caulobacter sp. 602-2	24.4	24.4	1	3454	1	440	WP_205691508.1
Select seq gb|NGM49206.1|	acetylxylan esterase [Caulobacter sp. 602-2]	Caulobacter sp. 602-2	24.4	24.4	1	3458	1	405	NGM49206.1
Select seq ref|WP_240621605.1|	acetylxylan esterase [Caulobacter zeae]	Caulobacter zeae	24.4	24.4	1	3454	1	444	WP_240621605.1
Select seq gb|PLR20623.1|	acetylxylan esterase [Caulobacter zeae]	Caulobacter zeae	24.4	24.4	1	3458	1	405	PLR20623.1
Select seq gb|MBV8682754.1|	hypothetical protein [Caulobacteraceae bacterium]	Caulobacteraceae bacterium	24.4	24.4	1	3630	1	86	MBV8682754.1
Select seq gb|MBV8681798.1|	hypothetical protein [Caulobacteraceae bacterium]	Caulobacteraceae bacterium	24.4	24.4	1	3630	1	86	MBV8681798.1
Select seq ref|XP_003470592.1|	cytochrome P450 2D17-like [Cavia porcellus]	Cavia porcellus	24.4	24.4	1	3449	1	500	XP_003470592.1
Select seq ref|WP_169323292.1|	putative DNA binding domain-containing protein [Cellulomonas fimi]	Cellulomonas fimi	24.4	24.4	1	3444	1	587	WP_169323292.1
Select seq gb|OCK89629.1|	hypothetical protein K441DRAFT_667242 [Cenococcum geophilum 1.58]	Cenococcum geophilum 1.58	24.4	24.4	1	3587	1	107	OCK89629.1
Select seq gb|KAG0620231.1|	hypothetical protein M758_4G200100 [Ceratodon purpureus]	Ceratodon purpureus	24.4	24.4	1	3482	1	267	KAG0620231.1
Select seq gb|KAG0580755.1|	hypothetical protein KC19_4G196900 [Ceratodon purpureus]	Ceratodon purpureus	24.4	24.4	1	3482	1	267	KAG0580755.1
Select seq gb|NXK46721.1|	MMS22 protein [Chauna torquata]	Chauna torquata	24.4	24.4	1	3439	1	684	NXK46721.1
Select seq ref|WP_213357999.1|	glycine hydroxymethyltransferase [Chlamydiifrater phoenicopteri]	Chlamydiifrater phoenicopteri	24.4	24.4	1	3450	1	497	WP_213357999.1
Select seq ref|WP_213318646.1|	glycine hydroxymethyltransferase [Chlamydiifrater volucris]	Chlamydiifrater volucris	24.4	24.4	1	3450	1	497	WP_213318646.1
Select seq ref|WP_213319114.1|	glycine hydroxymethyltransferase [Chlamydiifrater volucris]	Chlamydiifrater volucris	24.4	24.4	1	3450	1	497	WP_213319114.1
Select seq gb|KFP38332.1|	Protein MMS22-like [Chlamydotis macqueenii]	Chlamydotis macqueenii	24.4	24.4	1	3438	1	721	KFP38332.1
Select seq gb|MBK9214785.1|	uridine kinase [Chloracidobacterium sp.]	Chloracidobacterium sp.	24.4	24.4	1	3502	1	209	MBK9214785.1
Select seq gb|MBK9174115.1|	uridine kinase [Chloracidobacterium sp.]	Chloracidobacterium sp.	24.4	24.4	1	3502	1	209	MBK9174115.1
Select seq gb|MBI5958630.1|	hypothetical protein [Chloroflexi bacterium]	Chloroflexi bacterium	24.4	24.4	1	3441	1	649	MBI5958630.1
Select seq gb|MBM3141131.1|	aspartate--tRNA ligase [Chloroflexi bacterium]	Chloroflexi bacterium	24.4	24.4	1	3443	1	609	MBM3141131.1
Select seq tpg|HGS08911.1|	TPA: phytoene desaturase [Chloroflexi bacterium]	Chloroflexi bacterium	24.4	24.4	1	3448	1	514	HGS08911.1
Select seq gb|MBV9788279.1|	glycolate oxidase subunit GlcF [Chloroflexi bacterium]	Chloroflexi bacterium	24.4	24.4	1	3454	1	448	MBV9788279.1
Select seq gb|MCA1648521.1|	cyclic nucleotide-binding domain-containing protein [Chloroflexi bacterium]	Chloroflexi bacterium	24.4	24.4	1	3458	1	409	MCA1648521.1
Select seq gb|TAM62703.1|	succinate dehydrogenase iron-sulfur subunit [Chloroflexi bacterium]	Chloroflexi bacterium	24.4	24.4	1	3493	1	232	TAM62703.1
Select seq gb|OGO07905.1|	hypothetical protein A2Y61_06665 [Chloroflexi bacterium RBG_13_60_13]	Chloroflexi bacterium RBG_13_60_13	24.4	24.4	1	3438	1	720	OGO07905.1
Select seq gb|OGO53650.1|	asparagine synthase (glutamine-hydrolyzing) [Chloroflexi bacterium RBG_16_70_13]	Chloroflexi bacterium RBG_16_70_13	24.4	24.4	1	3442	1	629	OGO53650.1
Select seq ref|WP_160137348.1|	helix-turn-helix domain-containing protein [Chryseobacterium sp. c4a]	Chryseobacterium sp. c4a	24.4	24.4	1	3461	1	378	WP_160137348.1
Select seq gb|MBJ7326649.1|	30S ribosome-binding factor RbfA [Chthoniobacterales bacterium]	Chthoniobacterales bacterium	24.4	24.4	1	3572	1	117	MBJ7326649.1
Select seq gb|QCU77832.1|	16S rRNA (cytosine(1402)-N(4))-methyltransferase RsmH [Citricoccus sp. SGAir0253]	Citricoccus sp. SGAir0253	24.4	24.4	1	3468	1	331	QCU77832.1
Select seq ref|WP_210417166.1|	16S rRNA (cytosine(1402)-N(4))-methyltransferase RsmH [Citricoccus sp. SGAir0253]	Citricoccus sp. SGAir0253	24.4	24.4	1	3471	1	316	WP_210417166.1
Select seq dbj|GJJ06572.1|	hypothetical protein Clacol_000765 [Clathrus columnatus]	Clathrus columnatus	24.4	24.4	1	3445	1	561	GJJ06572.1
Select seq gb|OVF08581.1|	hypothetical protein A9F13_07g00231 [Clavispora lusitaniae]	Clavispora lusitaniae	24.4	24.4	1	3547	1	139	OVF08581.1
Select seq gb|KAF8314735.1|	ARM repeat-containing protein [Clavulina sp. PMI_390]	Clavulina sp. PMI_390	24.4	24.4	1	3438	1	707	KAF8314735.1
Select seq gb|TDA68731.1|	anaerobic carbon-monoxide dehydrogenase catalytic subunit [Clostridia bacterium]	Clostridia bacterium	24.4	24.4	1	3440	1	672	TDA68731.1
Select seq gb|MBQ2715130.1|	hypothetical protein [Clostridia bacterium]	Clostridia bacterium	24.4	24.4	1	3442	1	612	MBQ2715130.1
Select seq gb|MBQ2650073.1|	adenylosuccinate lyase [Clostridia bacterium]	Clostridia bacterium	24.4	24.4	1	3451	1	478	MBQ2650073.1
Select seq gb|MBQ3091479.1|	adenylosuccinate lyase [Clostridia bacterium]	Clostridia bacterium	24.4	24.4	1	3451	1	478	MBQ3091479.1
Select seq gb|MBR4204290.1|	acetylxylan esterase [Clostridia bacterium]	Clostridia bacterium	24.4	24.4	1	3464	1	361	MBR4204290.1
Select seq gb|NCB62757.1|	ATP-binding cassette domain-containing protein [Clostridia bacterium]	Clostridia bacterium	24.4	24.4	1	3466	1	348	NCB62757.1
Select seq gb|MBR4873563.1|	dipicolinate synthase subunit DpsA [Clostridia bacterium]	Clostridia bacterium	24.4	24.4	1	3487	1	251	MBR4873563.1
Select seq gb|MBR5519176.1|	MgtC/SapB family protein [Clostridia bacterium]	Clostridia bacterium	24.4	24.4	1	3493	1	230	MBR5519176.1
Select seq gb|MBQ7319389.1|	glycoside hydrolase N-terminal domain-containing protein [Clostridia bacterium]	Clostridia bacterium	24.4	24.4	1	3558	1	128	MBQ7319389.1
Select seq gb|NLU32180.1|	flagellar hook-length control protein FliK [Clostridiaceae bacterium]	Clostridiaceae bacterium	24.4	24.4	1	3447	1	526	NLU32180.1
Select seq gb|MBS3956837.1|	DNA polymerase III subunit gamma/tau [Clostridiales bacterium]	Clostridiales bacterium	24.4	24.4	1	3445	1	564	MBS3956837.1
Select seq gb|MCD8224808.1|	dephospho-CoA kinase [Clostridiales bacterium]	Clostridiales bacterium	24.4	24.4	1	3501	1	211	MCD8224808.1
Select seq gb|MCC8060202.1|	dephospho-CoA kinase [Clostridiales bacterium]	Clostridiales bacterium	24.4	24.4	1	3503	1	205	MCC8060202.1
Select seq gb|MBS5863314.1|	ParB/RepB/Spo0J family partition protein [Clostridium sp.]	Clostridium sp.	24.4	24.4	1	3461	1	379	MBS5863314.1
Select seq emb|CDE10248.1|	parB-like partition protein [Clostridium sp. CAG:354]	Clostridium sp. CAG:354	24.4	24.4	1	3461	1	379	CDE10248.1
Select seq ref|WP_226259519.1|	polysaccharide pyruvyl transferase family protein [Clostridium sp. CS001]	Clostridium sp. CS001	24.4	24.4	1	3461	1	379	WP_226259519.1
Select seq ref|WP_052476163.1|	class I SAM-dependent methyltransferase [Cohnella kolymensis]	Cohnella kolymensis	24.4	24.4	1	3493	1	231	WP_052476163.1
Select seq gb|KIL36052.1|	hypothetical protein SD71_11230 [Cohnella kolymensis]	Cohnella kolymensis	24.4	24.4	1	3495	1	226	KIL36052.1
Select seq ref|XP_010198351.1|	PREDICTED: protein MMS22-like [Colius striatus]	Colius striatus	24.4	24.4	1	3473	1	306	XP_010198351.1
Select seq gb|KAF4823189.1|	hypothetical protein CGCSCA5_v001772 [Colletotrichum siamense]	Colletotrichum siamense	24.4	24.4	1	3450	1	490	KAF4823189.1
Select seq gb|TKW49570.1|	hypothetical protein CTA1_656 [Colletotrichum tanaceti]	Colletotrichum tanaceti	24.4	24.4	1	3465	1	352	TKW49570.1
Select seq gb|KAF4832018.1|	hypothetical protein CGCTS75_v004924 [Colletotrichum tropicale]	Colletotrichum tropicale	24.4	24.4	1	3447	1	534	KAF4832018.1
Select seq gb|MBK9443409.1|	UbiX family flavin prenyltransferase [Comamonadaceae bacterium]	Comamonadaceae bacterium	24.4	24.4	1	3505	1	201	MBK9443409.1
Select seq gb|OIP14902.1|	3-octaprenyl-4-hydroxybenzoate carboxy-lyase [Comamonadaceae bacterium CG2_30_59_20]	Comamonadaceae bacterium CG2_30_59_20	24.4	24.4	1	3509	1	194	OIP14902.1
Select seq ref|WP_027014486.1|	AAA family ATPase [Comamonas composti]	Comamonas composti	24.4	24.4	1	3448	1	516	WP_027014486.1
Select seq ref|XP_004689060.1|	PREDICTED: ral guanine nucleotide dissociation stimulator-like 3 isoform X1 [Condylura cristata]	Condylura cristata	24.4	24.4	1	3438	1	705	XP_004689060.1
Select seq ref|XP_012585048.1|	PREDICTED: ral guanine nucleotide dissociation stimulator-like 3 isoform X2 [Condylura cristata]	Condylura cristata	24.4	24.4	1	3439	1	696	XP_012585048.1
Select seq ref|XP_012585049.1|	PREDICTED: ral guanine nucleotide dissociation stimulator-like 3 isoform X3 [Condylura cristata]	Condylura cristata	24.4	24.4	1	3440	1	673	XP_012585049.1
Select seq ref|XP_012585050.1|	PREDICTED: ral guanine nucleotide dissociation stimulator-like 3 isoform X4 [Condylura cristata]	Condylura cristata	24.4	24.4	1	3446	1	547	XP_012585050.1
Select seq ref|WP_008292749.1|	asparagine--tRNA ligase [Congregibacter litoralis]	Congregibacter litoralis	24.4	24.4	1	3452	1	465	WP_008292749.1
Select seq gb|KAH6890779.1|	hypothetical protein BKA70DRAFT_1327331 [Coprinopsis sp. MPI-PUGE-AT-0042]	Coprinopsis sp. MPI-PUGE-AT-0042	24.4	24.4	1	3455	1	435	KAH6890779.1
Select seq gb|KAH6885542.1|	hypothetical protein BKA70DRAFT_1337741 [Coprinopsis sp. MPI-PUGE-AT-0042]	Coprinopsis sp. MPI-PUGE-AT-0042	24.4	24.4	1	3456	1	420	KAH6885542.1
Select seq ref|WP_171414915.1|	arsenate reductase ArsC [Corallococcus exercitus]	Corallococcus exercitus	24.4	24.4	1	3554	1	132	WP_171414915.1
Select seq ref|WP_207048491.1|	arsenate reductase ArsC [Corallococcus macrosporus]	Corallococcus macrosporus	24.4	24.4	1	3553	1	133	WP_207048491.1
Select seq ref|WP_154878742.1|	ABC transporter family substrate-binding protein [Corynebacterium godavarianum]	Corynebacterium godavarianum	24.4	24.4	1	3446	1	548	WP_154878742.1
Select seq ref|WP_122084799.1|	ABC transporter family substrate-binding protein [Corynebacterium gottingense]	Corynebacterium gottingense	24.4	24.4	1	3446	1	548	WP_122084799.1
Select seq ref|WP_239215699.1|	ABC transporter family substrate-binding protein [Corynebacterium hadale]	Corynebacterium hadale	24.4	24.4	1	3446	1	548	WP_239215699.1
Select seq ref|WP_095275820.1|	ABC transporter family substrate-binding protein [Corynebacterium hadale]	Corynebacterium hadale	24.4	24.4	1	3446	1	548	WP_095275820.1
Select seq ref|WP_095535129.1|	ABC transporter family substrate-binding protein [Corynebacterium hadale]	Corynebacterium hadale	24.4	24.4	1	3446	1	548	WP_095535129.1
Select seq ref|WP_095554583.1|	ABC transporter family substrate-binding protein [Corynebacterium hadale]	Corynebacterium hadale	24.4	24.4	1	3446	1	548	WP_095554583.1
Select seq ref|WP_095548382.1|	ABC transporter family substrate-binding protein [Corynebacterium hadale]	Corynebacterium hadale	24.4	24.4	1	3446	1	548	WP_095548382.1
Select seq ref|WP_095537012.1|	ABC transporter family substrate-binding protein [Corynebacterium hadale]	Corynebacterium hadale	24.4	24.4	1	3446	1	548	WP_095537012.1
Select seq ref|WP_070763059.1|	ABC transporter family substrate-binding protein [Corynebacterium sp. HMSC071B10]	Corynebacterium sp. HMSC071B10	24.4	24.4	1	3446	1	542	WP_070763059.1
Select seq ref|WP_095546216.1|	ABC transporter family substrate-binding protein [Corynebacterium sp. NML 120412]	Corynebacterium sp. NML 120412	24.4	24.4	1	3446	1	548	WP_095546216.1
Select seq ref|WP_095553147.1|	ABC transporter family substrate-binding protein [Corynebacterium sp. NML 150383]	Corynebacterium sp. NML 150383	24.4	24.4	1	3446	1	548	WP_095553147.1
Select seq ref|WP_144717117.1|	ABC transporter family substrate-binding protein [Corynebacterium sp. NML180780]	Corynebacterium sp. NML180780	24.4	24.4	1	3446	1	548	WP_144717117.1
Select seq ref|WP_227282196.1|	proteasome accessory factor PafA2 [Corynebacterium uberis]	Corynebacterium uberis	24.4	24.4	1	3448	1	517	WP_227282196.1
Select seq gb|KAG7258718.1|	hypothetical protein CRUP_030911 [Coryphaenoides rupestris]	Coryphaenoides rupestris	24.4	24.4	1	3478	1	285	KAG7258718.1
Select seq ref|WP_105036224.1|	ABC transporter permease [Cryobacterium aureum]	Cryobacterium aureum	24.4	24.4	1	3475	1	295	WP_105036224.1
Select seq ref|WP_134577371.1|	ABC transporter permease [Cryobacterium sp. Hh11]	Cryobacterium sp. Hh11	24.4	24.4	1	3475	1	295	WP_134577371.1
Select seq ref|WP_134488227.1|	ABC transporter permease [Cryobacterium sp. Sr47]	Cryobacterium sp. Sr47	24.4	24.4	1	3480	1	275	WP_134488227.1
Select seq ref|WP_134443413.1|	ABC transporter permease [Cryobacterium sp. TMS1-20-1]	Cryobacterium sp. TMS1-20-1	24.4	24.4	1	3475	1	295	WP_134443413.1
Select seq ref|WP_134404113.1|	ABC transporter permease [Cryobacterium sp. TMT2-23]	Cryobacterium sp. TMT2-23	24.4	24.4	1	3480	1	275	WP_134404113.1
Select seq ref|WP_134402331.1|	ABC transporter permease [Cryobacterium sp. TMT4-10]	Cryobacterium sp. TMT4-10	24.4	24.4	1	3480	1	275	WP_134402331.1
Select seq gb|NWJ03617.1|	MMS22 protein [Crypturellus undulatus]	Crypturellus undulatus	24.4	24.4	1	3439	1	684	NWJ03617.1
Select seq ref|WP_055953108.1|	ATP-binding cassette domain-containing protein [Curtobacterium sp. Leaf261]	Curtobacterium sp. Leaf261	24.4	24.4	1	3473	1	307	WP_055953108.1
Select seq gb|MBS2000589.1|	3-phosphoshikimate 1-carboxyvinyltransferase [Cyanobacteria bacterium SZAS LIN-5]	Cyanobacteria bacterium SZAS LIN-5	24.4	24.4	1	3455	1	439	MBS2000589.1
Select seq gb|MBS1955361.1|	3-phosphoshikimate 1-carboxyvinyltransferase [Cyanobacteria bacterium SZAS-4]	Cyanobacteria bacterium SZAS-4	24.4	24.4	1	3455	1	435	MBS1955361.1
Select seq dbj|GDX74404.1|	tryptophan synthase alpha chain [Cyanobium sp.]	Cyanobium sp.	24.4	24.4	1	3475	1	297	GDX74404.1
Select seq gb|MCE2839293.1|	tryptophan synthase subunit alpha [Cyanobium sp. 49614_E6]	Cyanobium sp. 49614_E6	24.4	24.4	1	3480	1	277	MCE2839293.1
Select seq gb|PHJ17978.1|	cbf mak21 family protein [Cystoisospora suis]	Cystoisospora suis	24.4	24.4	1	3462	1	374	PHJ17978.1
Select seq sp|P53681.1|	RecName: Full=CDPK-related protein kinase; AltName: Full=PK421 [Daucus carota]	Daucus carota	24.4	24.4	1	3443	1	602	P53681.1
Select seq gb|QLH38383.1|	transcriptional repressor [Defluviicoccus sp.]	Defluviicoccus sp.	24.4	24.4	1	3541	1	145	QLH38383.1
Select seq ref|WP_190262166.1|	ATP-dependent DNA helicase RecG [Defluviicoccus vanus]	Defluviicoccus vanus	24.4	24.4	1	3439	1	693	WP_190262166.1
Select seq gb|KPK47088.1|	ribosome-binding factor A [Dehalococcoidia bacterium SM23_28_2]	Dehalococcoidia bacterium SM23_28_2	24.4	24.4	1	3568	1	120	KPK47088.1
Select seq gb|PPD57394.1|	radical SAM protein [Dehalogenimonas sp. GP]	Dehalogenimonas sp. GP	24.4	24.4	1	3438	1	714	PPD57394.1
Select seq ref|WP_162486021.1|	B12-binding domain-containing radical SAM protein [Dehalogenimonas sp. GP]	Dehalogenimonas sp. GP	24.4	24.4	1	3438	1	712	WP_162486021.1
Select seq ref|WP_019011429.1|	medium chain dehydrogenase/reductase family protein [Deinococcus aquatilis]	Deinococcus aquatilis	24.4	24.4	1	3465	1	350	WP_019011429.1
Select seq ref|WP_107138155.1|	iron ABC transporter permease [Deinococcus arcticus]	Deinococcus arcticus	24.4	24.4	1	3448	1	513	WP_107138155.1
Select seq ref|WP_084048261.1|	iron ABC transporter permease [Deinococcus hopiensis]	Deinococcus hopiensis	24.4	24.4	1	3448	1	512	WP_084048261.1
Select seq ref|WP_152871616.1|	iron ABC transporter permease [Deinococcus terrestris]	Deinococcus terrestris	24.4	24.4	1	3448	1	515	WP_152871616.1
Select seq gb|PJO38298.1|	glucose-1-phosphate cytidylyltransferase [Delftia acidovorans]	Delftia acidovorans	24.4	24.4	1	3485	1	257	PJO38298.1
Select seq gb|MBT4268890.1|	DUF4105 domain-containing protein [Deltaproteobacteria bacterium]	Deltaproteobacteria bacterium	24.4	24.4	1	3440	1	660	MBT4268890.1
Select seq gb|MBN8548919.1|	DUF2075 domain-containing protein [Deltaproteobacteria bacterium]	Deltaproteobacteria bacterium	24.4	24.4	1	3441	1	651	MBN8548919.1
Select seq gb|MBT6501757.1|	DUF4105 domain-containing protein [Deltaproteobacteria bacterium]	Deltaproteobacteria bacterium	24.4	24.4	1	3445	1	566	MBT6501757.1
Select seq gb|MCD6306971.1|	MerR family transcriptional regulator [Deltaproteobacteria bacterium]	Deltaproteobacteria bacterium	24.4	24.4	1	3448	1	518	MCD6306971.1
Select seq gb|MBW1710406.1|	SagB/ThcOx family dehydrogenase [Deltaproteobacteria bacterium]	Deltaproteobacteria bacterium	24.4	24.4	1	3450	1	488	MBW1710406.1
Select seq gb|MBT7154339.1|	DUF4105 domain-containing protein [Deltaproteobacteria bacterium]	Deltaproteobacteria bacterium	24.4	24.4	1	3455	1	435	MBT7154339.1
Select seq gb|TMB05807.1|	AI-2E family transporter [Deltaproteobacteria bacterium]	Deltaproteobacteria bacterium	24.4	24.4	1	3462	1	371	TMB05807.1
Select seq gb|MBT6501969.1|	DUF4105 domain-containing protein [Deltaproteobacteria bacterium]	Deltaproteobacteria bacterium	24.4	24.4	1	3463	1	367	MBT6501969.1
Select seq gb|MBT4640354.1|	hypothetical protein [Deltaproteobacteria bacterium]	Deltaproteobacteria bacterium	24.4	24.4	1	3477	1	288	MBT4640354.1
Select seq gb|RLB13058.1|	DUF72 domain-containing protein [Deltaproteobacteria bacterium]	Deltaproteobacteria bacterium	24.4	24.4	1	3477	1	287	RLB13058.1
Select seq gb|RLB57700.1|	hypothetical protein DRI90_17680 [Deltaproteobacteria bacterium]	Deltaproteobacteria bacterium	24.4	24.4	1	3484	1	259	RLB57700.1
Select seq gb|NIO07905.1|	hypothetical protein [Deltaproteobacteria bacterium]	Deltaproteobacteria bacterium	24.4	24.4	1	3543	1	143	NIO07905.1
Select seq gb|MBP6939405.1|	DUF488 family protein [Deltaproteobacteria bacterium]	Deltaproteobacteria bacterium	24.4	24.4	1	3557	1	129	MBP6939405.1
Select seq gb|MBM4348423.1|	DUF488 family protein [Deltaproteobacteria bacterium]	Deltaproteobacteria bacterium	24.4	24.4	1	3558	1	128	MBM4348423.1
Select seq gb|MBS3919302.1|	DUF488 family protein [Deltaproteobacteria bacterium]	Deltaproteobacteria bacterium	24.4	24.4	1	3558	1	128	MBS3919302.1
Select seq gb|MSP40097.1|	DUF488 family protein [Deltaproteobacteria bacterium]	Deltaproteobacteria bacterium	24.4	24.4	1	3558	1	128	MSP40097.1
Select seq gb|MBP1696909.1|	hypothetical protein [Deltaproteobacteria bacterium]	Deltaproteobacteria bacterium	24.4	24.4	1	3558	1	128	MBP1696909.1
Select seq gb|MCB2148917.1|	DUF488 family protein [Deltaproteobacteria bacterium]	Deltaproteobacteria bacterium	24.4	24.4	1	3558	1	128	MCB2148917.1
Select seq gb|MBP1700777.1|	hypothetical protein [Deltaproteobacteria bacterium]	Deltaproteobacteria bacterium	24.4	24.4	1	3558	1	128	MBP1700777.1
Select seq gb|MBP7324047.1|	response regulator [Deltaproteobacteria bacterium]	Deltaproteobacteria bacterium	24.4	24.4	1	3630	1	86	MBP7324047.1
Select seq gb|OYV66705.1|	hypothetical protein B7Z74_10690 [Deltaproteobacteria bacterium 21-66-5]	Deltaproteobacteria bacterium 21-66-5	24.4	24.4	1	3507	1	197	OYV66705.1
Select seq gb|OGP59109.1|	outer membrane protein assembly factor BamA [Deltaproteobacteria bacterium RBG_13_61_14]	Deltaproteobacteria bacterium RBG_13_61_14	24.4	24.4	1	3441	1	636	OGP59109.1
Select seq gb|OGP74136.1|	hypothetical protein A2V86_13945 [Deltaproteobacteria bacterium RBG_16_49_23]	Deltaproteobacteria bacterium RBG_16_49_23	24.4	24.4	1	3558	1	128	OGP74136.1
Select seq ref|XP_028834876.1|	coiled-coil domain-containing protein 105 [Denticeps clupeoides]	Denticeps clupeoides	24.4	24.4	1	3454	1	441	XP_028834876.1
Select seq ref|XP_028821881.1|	reticulon-1-A-like isoform X3 [Denticeps clupeoides]	Denticeps clupeoides	24.4	24.4	1	3506	1	200	XP_028821881.1
Select seq ref|XP_028830382.1|	reticulon-1-A-like isoform X3 [Denticeps clupeoides]	Denticeps clupeoides	24.4	24.4	1	3506	1	200	XP_028830382.1
Select seq ref|WP_028314221.1|	Hsp70 family protein [Desulfatibacillum aliphaticivorans]	Desulfatibacillum aliphaticivorans	24.4	24.4	1	3443	1	599	WP_028314221.1
Select seq ref|WP_012609910.1|	Hsp70 family protein [Desulfatibacillum aliphaticivorans]	Desulfatibacillum aliphaticivorans	24.4	24.4	1	3443	1	599	WP_012609910.1
Select seq ref|WP_073477567.1|	Hsp70 family protein [Desulfatibacillum alkenivorans]	Desulfatibacillum alkenivorans	24.4	24.4	1	3443	1	599	WP_073477567.1
Select seq gb|MBL7101584.1|	adenylate/guanylate cyclase domain-containing protein [Desulfobacteraceae bacterium]	Desulfobacteraceae bacterium	24.4	24.4	1	3453	1	452	MBL7101584.1
Select seq gb|MBL7171637.1|	adenylate/guanylate cyclase domain-containing protein [Desulfobacteraceae bacterium]	Desulfobacteraceae bacterium	24.4	24.4	1	3488	1	246	MBL7171637.1
Select seq gb|MBC8420225.1|	hypothetical protein [Desulfobacterales bacterium]	Desulfobacterales bacterium	24.4	24.4	1	3447	1	528	MBC8420225.1
Select seq gb|MCF8050391.1|	DUF488 family protein [Desulfobacterales bacterium]	Desulfobacterales bacterium	24.4	24.4	1	3558	1	128	MCF8050391.1
Select seq tpg|HFQ89008.1|	TPA: basic amino acid ABC transporter substrate-binding protein [Desulfobulbus sp.]	Desulfobulbus sp.	24.4	24.4	1	3489	1	244	HFQ89008.1
Select seq ref|WP_015403786.1|	phosphonate C-P lyase system protein PhnL [Desulfocapsa sulfexigens]	Desulfocapsa sulfexigens	24.4	24.4	1	3485	1	255	WP_015403786.1
Select seq gb|MCF8104667.1|	transcription termination factor Rho [Desulfohalobiaceae bacterium]	Desulfohalobiaceae bacterium	24.4	24.4	1	3457	1	415	MCF8104667.1
Select seq gb|MCF8040192.1|	transcription termination factor Rho [Desulfohalobiaceae bacterium]	Desulfohalobiaceae bacterium	24.4	24.4	1	3487	1	251	MCF8040192.1
Select seq ref|WP_008871586.1|	transcription termination factor Rho [Desulfonatronospira thiodismutans]	Desulfonatronospira thiodismutans	24.4	24.4	1	3457	1	415	WP_008871586.1
Select seq ref|WP_155313922.1|	ATP-binding cassette domain-containing protein [Desulfosarcina ovata]	Desulfosarcina ovata	24.4	24.4	1	3449	1	498	WP_155313922.1
Select seq ref|WP_006524023.1|	DUF445 family protein [Desulfoscipio gibsoniae]	Desulfoscipio gibsoniae	24.4	24.4	1	3448	1	516	WP_006524023.1
Select seq ref|WP_096152724.1|	prephenate dehydratase [Desulfovibrio]	Desulfovibrio	24.4	24.4	1	3457	1	419	WP_096152724.1
Select seq gb|MBE6442055.1|	prephenate dehydratase [Desulfovibrio desulfuricans]	Desulfovibrio desulfuricans	24.4	24.4	1	3459	1	400	MBE6442055.1
Select seq gb|MBO5490049.1|	prephenate dehydratase [Desulfovibrio sp.]	Desulfovibrio sp.	24.4	24.4	1	3459	1	401	MBO5490049.1
Select seq gb|MBQ9453360.1|	prephenate dehydratase [Desulfovibrio sp.]	Desulfovibrio sp.	24.4	24.4	1	3459	1	401	MBQ9453360.1
Select seq gb|MBR3664433.1|	DUF1992 domain-containing protein [Desulfovibrio sp.]	Desulfovibrio sp.	24.4	24.4	1	3551	1	135	MBR3664433.1
Select seq gb|NOQ52939.1|	FAD-dependent oxidoreductase [Desulfuromonadaceae bacterium]	Desulfuromonadaceae bacterium	24.4	24.4	1	3451	1	482	NOQ52939.1
Select seq gb|PLX92972.1|	hypothetical protein C0621_08465 [Desulfuromonas sp.]	Desulfuromonas sp.	24.4	24.4	1	3446	1	547	PLX92972.1
Select seq gb|KAI1693977.1|	ATPase family associated with various cellular activities (AAA) domain-containing protein [Ditylenchus destructor]	Ditylenchus destructor	24.4	24.4	1	3439	1	689	KAI1693977.1
Select seq gb|RHZ77076.1|	hypothetical protein Glove_186g4 [Diversispora epigaea]	Diversispora epigaea	24.4	24.4	1	3441	1	640	RHZ77076.1
Select seq gb|RHZ47541.1|	hypothetical protein Glove_578g18 [Diversispora epigaea]	Diversispora epigaea	24.4	24.4	1	3502	1	208	RHZ47541.1
Select seq gb|KZV50428.1|	actin-depolymerizing factor [Dorcoceras hygrometricum]	Dorcoceras hygrometricum	24.4	24.4	1	3666	1	74	KZV50428.1
Select seq gb|KAH3792343.1|	hypothetical protein DPMN_145837 [Dreissena polymorpha]	Dreissena polymorpha	24.4	24.4	1	3457	1	414	KAH3792343.1
Select seq ref|WP_215242028.1|	hypothetical protein [Dyadobacter sp. CECT 9275]	Dyadobacter sp. CECT 9275	24.4	24.4	1	3461	1	384	WP_215242028.1
Select seq gb|MBR3181029.1|	ATP-binding cassette domain-containing protein [Eggerthellaceae bacterium]	Eggerthellaceae bacterium	24.4	24.4	1	3483	1	265	MBR3181029.1
Select seq gb|MBV9080896.1|	PAS domain-containing protein [Elusimicrobia bacterium]	Elusimicrobia bacterium	24.4	24.4	1	3457	1	415	MBV9080896.1
Select seq gb|RUS85904.1|	hypothetical protein EGW08_006307 [Elysia chlorotica]	Elysia chlorotica	24.4	24.4	1	3464	1	360	RUS85904.1
Select seq dbj|GFS07223.1|	coiled-coil domain-containing protein 105-like [Elysia marginata]	Elysia marginata	24.4	24.4	1	3475	1	298	GFS07223.1
Select seq ref|WP_052546022.1|	O-antigen ligase family protein [Enhygromyxa salina]	Enhygromyxa salina	24.4	24.4	1	3457	1	419	WP_052546022.1
Select seq gb|ODR92771.1|	dipeptide ABC transporter ATP-binding protein DppD [Ensifer alkalisoli]	Ensifer alkalisoli	24.4	24.4	1	3467	1	339	ODR92771.1
Select seq ref|WP_151613679.1|	ABC transporter ATP-binding protein [Ensifer alkalisoli]	Ensifer alkalisoli	24.4	24.4	1	3468	1	334	WP_151613679.1
Select seq ref|WP_083265217.1|	ABC transporter ATP-binding protein [Ensifer alkalisoli]	Ensifer alkalisoli	24.4	24.4	1	3468	1	334	WP_083265217.1
Select seq ref|WP_083846245.1|	ABC transporter ATP-binding protein [Ensifer sojae]	Ensifer sojae	24.4	24.4	1	3468	1	334	WP_083846245.1
Select seq gb|ASY65901.1|	Oligopeptide transport ATP-binding protein OppD [Ensifer sojae CCBAU 05684]	Ensifer sojae CCBAU 05684	24.4	24.4	1	3470	1	325	ASY65901.1
Select seq ref|WP_225191795.1|	ABC transporter ATP-binding protein [Ensifer sp. NBAIM29]	Ensifer sp. NBAIM29	24.4	24.4	1	3468	1	334	WP_225191795.1
Select seq ref|XP_047881077.1|	cytochrome P450 [Epithele typhae]	Epithele typhae	24.4	24.4	1	3446	1	547	XP_047881077.1
Select seq gb|NLJ89018.1|	polysaccharide pyruvyl transferase family protein [Epulopiscium sp.]	Epulopiscium sp.	24.4	24.4	1	3496	1	222	NLJ89018.1
Select seq ref|WP_096843277.1|	DUF1471 family protein YjfY [Escherichia coli]	Escherichia coli	24.4	24.4	1	3618	1	91	WP_096843277.1
Select seq tpg|HAE63147.1|	TPA: aromatic acid decarboxylase [Eubacteriaceae bacterium]	Eubacteriaceae bacterium	24.4	24.4	1	3511	1	190	HAE63147.1
Select seq gb|MAL51236.1|	hypothetical protein [Euryarchaeota archaeon]	Euryarchaeota archaeon	24.4	24.4	1	3441	1	650	MAL51236.1
Select seq gb|RZD49681.1|	ABC transporter [Euryarchaeota archaeon]	Euryarchaeota archaeon	24.4	24.4	1	3443	1	607	RZD49681.1
Select seq gb|PXF19104.1|	ABC transporter [Euryarchaeota archaeon]	Euryarchaeota archaeon	24.4	24.4	1	3443	1	601	PXF19104.1
Select seq gb|RZD51841.1|	ABC transporter [Euryarchaeota archaeon]	Euryarchaeota archaeon	24.4	24.4	1	3443	1	601	RZD51841.1
Select seq gb|MAU18430.1|	ABC transporter [Euryarchaeota archaeon]	Euryarchaeota archaeon	24.4	24.4	1	3444	1	591	MAU18430.1
Select seq gb|MBR17456.1|	ABC transporter [Euryarchaeota archaeon]	Euryarchaeota archaeon	24.4	24.4	1	3444	1	590	MBR17456.1
Select seq gb|MBF46595.1|	ABC transporter [Euryarchaeota archaeon]	Euryarchaeota archaeon	24.4	24.4	1	3444	1	590	MBF46595.1
Select seq gb|MBM48028.1|	ABC transporter [Euryarchaeota archaeon]	Euryarchaeota archaeon	24.4	24.4	1	3444	1	590	MBM48028.1
Select seq gb|MBU04042.1|	ABC transporter [Euryarchaeota archaeon]	Euryarchaeota archaeon	24.4	24.4	1	3444	1	589	MBU04042.1
Select seq gb|MAI09591.1|	hypothetical protein [Euryarchaeota archaeon]	Euryarchaeota archaeon	24.4	24.4	1	3444	1	589	MAI09591.1
Select seq gb|RZD50879.1|	ABC transporter [Euryarchaeota archaeon]	Euryarchaeota archaeon	24.4	24.4	1	3444	1	589	RZD50879.1
Select seq gb|MBS65842.1|	ABC transporter [Euryarchaeota archaeon]	Euryarchaeota archaeon	24.4	24.4	1	3444	1	589	MBS65842.1
Select seq gb|MBP72699.1|	ABC transporter [Euryarchaeota archaeon]	Euryarchaeota archaeon	24.4	24.4	1	3444	1	589	MBP72699.1
Select seq gb|MBJ17207.1|	ABC transporter [Euryarchaeota archaeon]	Euryarchaeota archaeon	24.4	24.4	1	3444	1	589	MBJ17207.1
Select seq gb|MAQ57124.1|	ABC transporter [Euryarchaeota archaeon]	Euryarchaeota archaeon	24.4	24.4	1	3444	1	581	MAQ57124.1
Select seq gb|MAX46005.1|	lysine--tRNA ligase [Euryarchaeota archaeon]	Euryarchaeota archaeon	24.4	24.4	1	3449	1	501	MAX46005.1
Select seq gb|MBU38227.1|	ABC transporter [Euryarchaeota archaeon]	Euryarchaeota archaeon	24.4	24.4	1	3451	1	475	MBU38227.1
Select seq gb|MBO53681.1|	ABC transporter [Euryarchaeota archaeon]	Euryarchaeota archaeon	24.4	24.4	1	3456	1	428	MBO53681.1
Select seq gb|MBS65875.1|	ABC transporter [Euryarchaeota archaeon]	Euryarchaeota archaeon	24.4	24.4	1	3460	1	389	MBS65875.1
Select seq gb|MAN00187.1|	ABC transporter [Euryarchaeota archaeon]	Euryarchaeota archaeon	24.4	24.4	1	3481	1	271	MAN00187.1
Select seq tpg|HGD44651.1|	TPA: UbiX family flavin prenyltransferase [Euryarchaeota archaeon]	Euryarchaeota archaeon	24.4	24.4	1	3515	1	182	HGD44651.1
Select seq gb|OQB23264.1|	Sodium:neurotransmitter symporter family protein [Euryarchaeota archaeon ADurb.Bin190]	Euryarchaeota archaeon ADurb.Bin190	24.4	24.4	1	3457	1	418	OQB23264.1
Select seq gb|AOG19178.1|	glyceraldehyde 3-phosphate dehydrogenase [Eurythoe complanata]	Eurythoe complanata	24.4	24.4	1	3467	1	339	AOG19178.1
Select seq gb|KZV96893.1|	LmbE-like protein [Exidia glandulosa HHB12029]	Exidia glandulosa HHB12029	24.4	24.4	1	3487	1	249	KZV96893.1
Select seq gb|KZV96903.1|	LmbE-like protein [Exidia glandulosa HHB12029]	Exidia glandulosa HHB12029	24.4	24.4	1	3487	1	249	KZV96903.1
Select seq gb|KZV81133.1|	LmbE-like protein [Exidia glandulosa HHB12029]	Exidia glandulosa HHB12029	24.4	24.4	1	3487	1	248	KZV81133.1
Select seq ref|WP_061971816.1|	acyltransferase family protein [Fictibacillus enclensis]	Fictibacillus enclensis	24.4	24.4	1	3464	1	360	WP_061971816.1
Select seq ref|WP_090235839.1|	acyltransferase family protein [Fictibacillus solisalsi]	Fictibacillus solisalsi	24.4	24.4	1	3464	1	360	WP_090235839.1
Select seq ref|WP_129479751.1|	acyltransferase family protein [Fictibacillus sp. S7]	Fictibacillus sp. S7	24.4	24.4	1	3464	1	360	WP_129479751.1
Select seq gb|MBW7929412.1|	AAA-like domain-containing protein [Fimbriimonadaceae bacterium]	Fimbriimonadaceae bacterium	24.4	24.4	1	3440	1	668	MBW7929412.1
Select seq gb|MBR2262728.1|	HlyC/CorC family transporter [Firmicutes bacterium]	Firmicutes bacterium	24.4	24.4	1	3457	1	419	MBR2262728.1
Select seq ref|WP_187255671.1|	AraC family transcriptional regulator [Flavihumibacter stibioxidans]	Flavihumibacter stibioxidans	24.4	24.4	1	3463	1	363	WP_187255671.1
Select seq gb|MBK9758491.1|	gliding motility-associated protein GldE [Flavobacteriales bacterium]	Flavobacteriales bacterium	24.4	24.4	1	3455	1	439	MBK9758491.1
Select seq gb|MBL0044432.1|	gliding motility-associated protein GldE [Flavobacteriales bacterium]	Flavobacteriales bacterium	24.4	24.4	1	3455	1	439	MBL0044432.1
Select seq gb|MBK6831074.1|	glycosyltransferase family 9 protein [Flavobacteriales bacterium]	Flavobacteriales bacterium	24.4	24.4	1	3468	1	331	MBK6831074.1
Select seq gb|MBK9193414.1|	glycosyltransferase family 9 protein [Flavobacteriales bacterium]	Flavobacteriales bacterium	24.4	24.4	1	3468	1	331	MBK9193414.1
Select seq gb|MBP7407527.1|	glycosyltransferase family 9 protein [Flavobacteriales bacterium]	Flavobacteriales bacterium	24.4	24.4	1	3468	1	331	MBP7407527.1
Select seq ref|WP_222853301.1|	ABC transporter substrate-binding protein [Fodinicola acaciae]	Fodinicola acaciae	24.4	24.4	1	3447	1	536	WP_222853301.1
Select seq gb|TKA80372.1|	hypothetical protein B0A55_01904 [Friedmanniomyces simplex]	Friedmanniomyces simplex	24.4	24.4	1	3439	1	695	TKA80372.1
Select seq ref|XP_047755846.1|	uncharacterized protein CLAFUR5_00271 [Fulvia fulva]	Fulvia fulva	24.4	24.4	1	3470	1	322	XP_047755846.1
Select seq ref|XP_047763772.1|	Mitochondrial 37S ribosomal protein S27 [Fulvia fulva]	Fulvia fulva	24.4	24.4	1	3587	1	107	XP_047763772.1
Select seq dbj|GAW24719.1|	hypothetical protein ANO14919_143100 [fungal sp. No.14919]	fungal sp. No.14919	24.4	24.4	1	3472	1	310	GAW24719.1
Select seq gb|KAF5240790.1|	hypothetical protein FAUST_4171 [Fusarium austroamericanum]	Fusarium austroamericanum	24.4	24.4	1	3439	1	677	KAF5240790.1
Select seq gb|KAF4335934.1|	GAL4-like transcriptional activator [Fusarium beomiforme]	Fusarium beomiforme	24.4	24.4	1	3438	1	706	KAF4335934.1
Select seq gb|QPC67829.1|	hypothetical protein HYE67_010060 [Fusarium culmorum]	Fusarium culmorum	24.4	24.4	1	3439	1	679	QPC67829.1
Select seq gb|PTD11464.1|	hypothetical protein FCULG_00005009 [Fusarium culmorum]	Fusarium culmorum	24.4	24.4	1	3446	1	542	PTD11464.1
Select seq gb|KAF4994978.1|	hypothetical protein FDECE_12943 [Fusarium decemcellulare]	Fusarium decemcellulare	24.4	24.4	1	3528	1	162	KAF4994978.1
Select seq gb|PCD39235.1|	hypothetical protein FGRA07_00506 [Fusarium graminearum]	Fusarium graminearum	24.4	24.4	1	3439	1	682	PCD39235.1
Select seq gb|EYB29315.1|	hypothetical protein FG05_12099 [Fusarium graminearum]	Fusarium graminearum	24.4	24.4	1	3439	1	682	EYB29315.1
Select seq emb|CZS77761.1|	unnamed protein product [Fusarium graminearum]	Fusarium graminearum	24.4	24.4	1	3439	1	682	CZS77761.1
Select seq emb|CEF74488.1|	unnamed protein product [Fusarium graminearum]	Fusarium graminearum	24.4	24.4	1	3439	1	682	CEF74488.1
Select seq emb|CAF3638717.1|	unnamed protein product [Fusarium graminearum]	Fusarium graminearum	24.4	24.4	1	3440	1	656	CAF3638717.1
Select seq emb|CAG1997179.1|	unnamed protein product [Fusarium graminearum]	Fusarium graminearum	24.4	24.4	1	3440	1	653	CAG1997179.1
Select seq emb|VTO83167.1|	unnamed protein product [Fusarium graminearum]	Fusarium graminearum	24.4	24.4	1	3440	1	653	VTO83167.1
Select seq ref|XP_011318121.1|	hypothetical protein FGSG_12099 [Fusarium graminearum PH-1]	Fusarium graminearum PH-1	24.4	24.4	1	3506	1	199	XP_011318121.1
Select seq dbj|GKU10712.1|	unnamed protein product [Fusarium langsethiae]	Fusarium langsethiae	24.4	24.4	1	3506	1	199	GKU10712.1
Select seq ref|XP_044712840.1|	hypothetical protein FPOAC1_002344 [Fusarium poae]	Fusarium poae	24.4	24.4	1	3439	1	697	XP_044712840.1
Select seq gb|OBS28287.1|	hypothetical protein FPOA_02228 [Fusarium poae]	Fusarium poae	24.4	24.4	1	3439	1	682	OBS28287.1
Select seq gb|QPC76706.1|	hypothetical protein HYE68_007458 [Fusarium pseudograminearum]	Fusarium pseudograminearum	24.4	24.4	1	3439	1	682	QPC76706.1
Select seq gb|KAF0645752.1|	hypothetical protein FPSE5266_00240 [Fusarium pseudograminearum]	Fusarium pseudograminearum	24.4	24.4	1	3439	1	682	KAF0645752.1
Select seq ref|XP_009251635.1|	hypothetical protein FPSE_00240 [Fusarium pseudograminearum CS3096]	Fusarium pseudograminearum CS3096	24.4	24.4	1	3440	1	656	XP_009251635.1
Select seq ref|WP_052118846.1|	type VI secretion system protein TssA [Gallibacterium anatis]	Gallibacterium anatis	24.4	24.4	1	3453	1	450	WP_052118846.1
Select seq gb|EED30669.1|	asparaginyl-tRNA synthetase [gamma proteobacterium NOR5-3]	gamma proteobacterium NOR5-3	24.4	24.4	1	3452	1	465	EED30669.1
Select seq gb|NRA84391.1|	GGDEF domain-containing protein [Gammaproteobacteria bacterium]	Gammaproteobacteria bacterium	24.4	24.4	1	3441	1	638	NRA84391.1
Select seq gb|MXW45469.1|	ABC transporter ATP-binding protein [Gammaproteobacteria bacterium]	Gammaproteobacteria bacterium	24.4	24.4	1	3447	1	538	MXW45469.1
Select seq gb|MYA30589.1|	ABC transporter ATP-binding protein [Gammaproteobacteria bacterium]	Gammaproteobacteria bacterium	24.4	24.4	1	3447	1	538	MYA30589.1
Select seq gb|MBU0743854.1|	tRNA uridine-5-carboxymethylaminomethyl(34) synthesis enzyme MnmG [Gammaproteobacteria bacterium]	Gammaproteobacteria bacterium	24.4	24.4	1	3470	1	323	MBU0743854.1
Select seq gb|MCB1860054.1|	DUF1131 family protein [Gammaproteobacteria bacterium]	Gammaproteobacteria bacterium	24.4	24.4	1	3498	1	218	MCB1860054.1
Select seq gb|TNF01471.1|	DUF488 family protein [Gammaproteobacteria bacterium]	Gammaproteobacteria bacterium	24.4	24.4	1	3557	1	129	TNF01471.1
Select seq gb|TNE75312.1|	DUF488 family protein [Gammaproteobacteria bacterium]	Gammaproteobacteria bacterium	24.4	24.4	1	3557	1	129	TNE75312.1
Select seq tpg|HCB12152.1|	TPA: hypothetical protein [Gammaproteobacteria bacterium]	Gammaproteobacteria bacterium	24.4	24.4	1	3653	1	78	HCB12152.1
Select seq gb|TFH69055.1|	UbiX family flavin prenyltransferase [Gammaproteobacteria bacterium LSUCC0057]	Gammaproteobacteria bacterium LSUCC0057	24.4	24.4	1	3511	1	189	TFH69055.1
Select seq gb|PIL26669.1|	cytochrome P450 [Ganoderma sinense ZZ0214-1]	Ganoderma sinense ZZ0214-1	24.4	24.4	1	3446	1	541	PIL26669.1
Select seq gb|MBE0593496.1|	DUF3536 domain-containing protein [Gemmatimonadales bacterium]	Gemmatimonadales bacterium	24.4	24.4	1	3440	1	668	MBE0593496.1
Select seq gb|MBX3147759.1|	type II toxin-antitoxin system VapC family toxin [Gemmatimonadales bacterium]	Gemmatimonadales bacterium	24.4	24.4	1	3570	1	119	MBX3147759.1
Select seq gb|MBA3970116.1|	fused MFS/spermidine synthase [Gemmatimonadetes bacterium]	Gemmatimonadetes bacterium	24.4	24.4	1	3438	1	716	MBA3970116.1
Select seq gb|MCA9753381.1|	Na/Pi cotransporter family protein [Gemmatimonadetes bacterium]	Gemmatimonadetes bacterium	24.4	24.4	1	3438	1	702	MCA9753381.1
Select seq gb|UCG85377.1|	adenylosuccinate lyase [Gemmatimonadetes bacterium]	Gemmatimonadetes bacterium	24.4	24.4	1	3451	1	480	UCG85377.1
Select seq gb|MBI4540928.1|	nucleotidyltransferase family protein [Gemmatimonadetes bacterium]	Gemmatimonadetes bacterium	24.4	24.4	1	3455	1	435	MBI4540928.1
Select seq gb|MXW79522.1|	alpha-E domain-containing protein [Gemmatimonadetes bacterium]	Gemmatimonadetes bacterium	24.4	24.4	1	3466	1	349	MXW79522.1
Select seq gb|NJD91216.1|	UbiX family flavin prenyltransferase [Geobacter sp.]	Geobacter sp.	24.4	24.4	1	3594	1	103	NJD91216.1
Select seq gb|MBA2415366.1|	type II toxin-antitoxin system VapC family toxin [Geodermatophilaceae bacterium]	Geodermatophilaceae bacterium	24.4	24.4	1	3561	1	126	MBA2415366.1
Select seq gb|TRW44397.1|	ATP-binding cassette domain-containing protein [Georgenia yuyongxinii]	Georgenia yuyongxinii	24.4	24.4	1	3501	1	211	TRW44397.1
Select seq ref|WP_221934910.1|	ATP-binding cassette domain-containing protein [Georgenia yuyongxinii]	Georgenia yuyongxinii	24.4	24.4	1	3502	1	209	WP_221934910.1
Select seq ref|WP_085010687.1|	DUF488 family protein [Geothermobacter hydrogeniphilus]	Geothermobacter hydrogeniphilus	24.4	24.4	1	3548	1	138	WP_085010687.1
Select seq ref|XP_041368268.1|	coiled-coil domain-containing protein 105-like [Gigantopelta aegis]	Gigantopelta aegis	24.4	24.4	1	3457	1	412	XP_041368268.1
Select seq gb|MBF2098409.1|	DUF697 domain-containing protein [Gloeomargaritaceae cyanobacterium C42_A2020_066]	Gloeomargaritaceae cyanobacterium C42_A2020_066	24.4	24.4	1	3448	1	516	MBF2098409.1
Select seq gb|OCL04691.1|	hypothetical protein AOQ84DRAFT_399958 [Glonium stellatum]	Glonium stellatum	24.4	24.4	1	3581	1	111	OCL04691.1
Select seq ref|WP_188452445.1|	DNA polymerase III subunit gamma/tau [Glycocaulis albus]	Glycocaulis albus	24.4	24.4	1	3443	1	596	WP_188452445.1
Select seq ref|WP_127565671.1|	DNA polymerase III subunit gamma/tau [Glycocaulis alkaliphilus]	Glycocaulis alkaliphilus	24.4	24.4	1	3443	1	592	WP_127565671.1
Select seq ref|WP_233350998.1|	DNA polymerase III subunit gamma/tau [Glycocaulis profundi]	Glycocaulis profundi	24.4	24.4	1	3442	1	614	WP_233350998.1
Select seq gb|TRO96986.1|	DNA polymerase III subunit gamma/tau [Glycocaulis profundi]	Glycocaulis profundi	24.4	24.4	1	3442	1	613	TRO96986.1
Select seq ref|WP_086537853.1|	SGNH/GDSL hydrolase family protein [Gordonia lacunae]	Gordonia lacunae	24.4	24.4	1	3485	1	258	WP_086537853.1
Select seq gb|RUP41471.1|	glycine oxidase ThiO [Gordonia sp.]	Gordonia sp.	24.4	24.4	1	3466	1	343	RUP41471.1
Select seq ref|WP_240857136.1|	AAA family ATPase [Gordonia sp. ABSL49_1]	Gordonia sp. ABSL49_1	24.4	24.4	1	3441	1	642	WP_240857136.1
Select seq gb|KAG4171882.1|	hypothetical protein ERO13_A12G238300v2 [Gossypium hirsutum]	Gossypium hirsutum	24.4	24.4	1	3483	1	262	KAG4171882.1
Select seq gb|KAG4171884.1|	hypothetical protein ERO13_A12G238300v2 [Gossypium hirsutum]	Gossypium hirsutum	24.4	24.4	1	3522	1	171	KAG4171884.1
Select seq dbj|GFH08024.1|	hypothetical protein HaLaN_02919 [Haematococcus lacustris]	Haematococcus lacustris	24.4	24.4	1	3486	1	252	GFH08024.1
Select seq dbj|GFH24994.1|	peptide-methionine (R)-S-oxide reductase [Haematococcus lacustris]	Haematococcus lacustris	24.4	24.4	1	3529	1	160	GFH24994.1
Select seq dbj|GFH18018.1|	hypothetical protein HaLaN_14752 [Haematococcus lacustris]	Haematococcus lacustris	24.4	24.4	1	3710	1	63	GFH18018.1
Select seq gb|OEG62663.1|	GTP cyclohydrolase [Halanaerobium sp. MDAL1]	Halanaerobium sp. MDAL1	24.4	24.4	1	3468	1	333	OEG62663.1
Select seq ref|XP_046579274.1|	coiled-coil domain-containing protein 105-like [Haliotis rubra]	Haliotis rubra	24.4	24.4	1	3457	1	417	XP_046579274.1
Select seq gb|PSQ59542.1|	multidrug ABC transporter ATP-binding protein [Halobacteriales archaeon SW_9_67_25]	Halobacteriales archaeon SW_9_67_25	24.4	24.4	1	3441	1	631	PSQ59542.1
Select seq ref|WP_222914874.1|	MarR family transcriptional regulator [Halobaculum rubrum]	Halobaculum rubrum	24.4	24.4	1	3507	1	197	WP_222914874.1
Select seq ref|WP_049981139.1|	MarR family transcriptional regulator [Halolamina rubra]	Halolamina rubra	24.4	24.4	1	3508	1	195	WP_049981139.1
Select seq ref|WP_152527133.1|	hypothetical protein [Halomonas sp. PBN3]	Halomonas sp. PBN3	24.4	24.4	1	3449	1	509	WP_152527133.1
Select seq gb|MBA8823822.1|	hypothetical protein [Halosaccharopolyspora lacisalsi]	Halosaccharopolyspora lacisalsi	24.4	24.4	1	3490	1	241	MBA8823822.1
Select seq ref|WP_182543540.1|	glycosyltransferase family 2 protein [Halosaccharopolyspora lacisalsi]	Halosaccharopolyspora lacisalsi	24.4	24.4	1	3493	1	230	WP_182543540.1
Select seq gb|KIM40544.1|	hypothetical protein M413DRAFT_445987 [Hebeloma cylindrosporum h7]	Hebeloma cylindrosporum h7	24.4	24.4	1	3453	1	452	KIM40544.1
Select seq ref|XP_021185839.1|	ral guanine nucleotide dissociation stimulator isoform X4 [Helicoverpa armigera]	Helicoverpa armigera	24.4	24.4	1	3438	1	713	XP_021185839.1
Select seq ref|XP_021185840.1|	ral guanine nucleotide dissociation stimulator isoform X5 [Helicoverpa armigera]	Helicoverpa armigera	24.4	24.4	1	3438	1	712	XP_021185840.1
Select seq ref|XP_021185841.1|	ral guanine nucleotide dissociation stimulator isoform X6 [Helicoverpa armigera]	Helicoverpa armigera	24.4	24.4	1	3439	1	697	XP_021185841.1
Select seq ref|XP_021185842.1|	ral guanine nucleotide dissociation stimulator isoform X7 [Helicoverpa armigera]	Helicoverpa armigera	24.4	24.4	1	3439	1	696	XP_021185842.1
Select seq ref|XP_047041772.1|	ral guanine nucleotide dissociation stimulator isoform X3 [Helicoverpa zea]	Helicoverpa zea	24.4	24.4	1	3438	1	712	XP_047041772.1
Select seq ref|XP_047041773.1|	ral guanine nucleotide dissociation stimulator isoform X4 [Helicoverpa zea]	Helicoverpa zea	24.4	24.4	1	3439	1	697	XP_047041773.1
Select seq ref|XP_047041774.1|	ral guanine nucleotide dissociation stimulator isoform X5 [Helicoverpa zea]	Helicoverpa zea	24.4	24.4	1	3439	1	696	XP_047041774.1
Select seq ref|XP_047041775.1|	ral guanine nucleotide dissociation stimulator isoform X6 [Helicoverpa zea]	Helicoverpa zea	24.4	24.4	1	3439	1	690	XP_047041775.1
Select seq gb|TFK55971.1|	hypothetical protein OE88DRAFT_1641724 [Heliocybe sulcata]	Heliocybe sulcata	24.4	24.4	1	3452	1	466	TFK55971.1
Select seq ref|WP_039784628.1|	hypothetical protein [Herbaspirillum huttiense]	Herbaspirillum huttiense	24.4	24.4	1	3480	1	275	WP_039784628.1
Select seq gb|MBN9359760.1|	hypothetical protein [Herbaspirillum huttiense]	Herbaspirillum huttiense	24.4	24.4	1	3480	1	275	MBN9359760.1
Select seq gb|MAF04901.1|	hypothetical protein [Herbaspirillum sp.]	Herbaspirillum sp.	24.4	24.4	1	3480	1	275	MAF04901.1
Select seq ref|WP_209567235.1|	hypothetical protein [Herbaspirillum sp. 1130]	Herbaspirillum sp. 1130	24.4	24.4	1	3480	1	275	WP_209567235.1
Select seq ref|XP_021289763.1|	LOW QUALITY PROTEIN: acyl carrier protein, mitochondrial-like [Herrania umbratica]	Herrania umbratica	24.4	24.4	1	3536	1	151	XP_021289763.1
Select seq gb|KJZ78204.1|	hypothetical protein HIM_02242 [Hirsutella minnesotensis 3608]	Hirsutella minnesotensis 3608	24.4	24.4	1	3445	1	566	KJZ78204.1
Select seq ref|WP_111720244.1|	ABC transporter permease [Homoserinimonas sp. OAct 916]	Homoserinimonas sp. OAct 916	24.4	24.4	1	3480	1	275	WP_111720244.1
Select seq gb|KAF9507574.1|	hypothetical protein BS47DRAFT_1398504 [Hydnum rufescens UP504]	Hydnum rufescens UP504	24.4	24.4	1	3439	1	680	KAF9507574.1
Select seq gb|MBL8574186.1|	undecaprenyl-phosphate glucose phosphotransferase [Hyphomicrobiaceae bacterium]	Hyphomicrobiaceae bacterium	24.4	24.4	1	3448	1	523	MBL8574186.1
Select seq gb|MBL8573847.1|	MarR family transcriptional regulator [Hyphomicrobiaceae bacterium]	Hyphomicrobiaceae bacterium	24.4	24.4	1	3548	1	138	MBL8573847.1
Select seq gb|MBL1406777.1|	undecaprenyl-phosphate glucose phosphotransferase [Hyphomicrobiales bacterium]	Hyphomicrobiales bacterium	24.4	24.4	1	3448	1	515	MBL1406777.1
Select seq gb|MBL8551060.1|	TadE/TadG family protein [Hyphomonadaceae bacterium]	Hyphomonadaceae bacterium	24.4	24.4	1	3441	1	645	MBL8551060.1
Select seq ref|XP_026325556.1|	ral guanine nucleotide dissociation stimulator isoform X2 [Hyposmocoma kahamanoa]	Hyposmocoma kahamanoa	24.4	24.4	1	3438	1	709	XP_026325556.1
Select seq ref|XP_026325565.1|	ral guanine nucleotide dissociation stimulator isoform X3 [Hyposmocoma kahamanoa]	Hyposmocoma kahamanoa	24.4	24.4	1	3439	1	694	XP_026325565.1
Select seq ref|XP_026325574.1|	ral guanine nucleotide dissociation stimulator isoform X4 [Hyposmocoma kahamanoa]	Hyposmocoma kahamanoa	24.4	24.4	1	3439	1	693	XP_026325574.1
Select seq tpg|HAS23839.1|	TPA: DEAD/DEAH box helicase [Idiomarina loihiensis]	Idiomarina loihiensis	24.4	24.4	1	3438	1	718	HAS23839.1
Select seq ref|WP_248264769.1|	DEAD/DEAH box helicase [Idiomarina sp. ATCH4]	Idiomarina sp. ATCH4	24.4	24.4	1	3438	1	718	WP_248264769.1
Select seq gb|KAF8893862.1|	armadillo-type protein [Infundibulicybe gibba]	Infundibulicybe gibba	24.4	24.4	1	3444	1	585	KAF8893862.1
Select seq ref|WP_034830333.1|	FAD-dependent thymidylate synthase [Inquilinus limosus]	Inquilinus limosus	24.4	24.4	1	3472	1	313	WP_034830333.1
Select seq ref|WP_026873528.1|	FAD-dependent thymidylate synthase [Inquilinus limosus]	Inquilinus limosus	24.4	24.4	1	3472	1	313	WP_026873528.1
Select seq ref|WP_225768321.1|	FAD-dependent thymidylate synthase [Inquilinus sp. Marseille-Q2685]	Inquilinus sp. Marseille-Q2685	24.4	24.4	1	3472	1	313	WP_225768321.1
Select seq ref|WP_076261501.1|	lipopolysaccharide biosynthesis protein [Intrasporangium flavum]	Intrasporangium flavum	24.4	24.4	1	3446	1	544	WP_076261501.1
Select seq gb|PFG44797.1|	UvrD-like helicase family protein [Isoptericola jiangsuensis]	Isoptericola jiangsuensis	24.4	24.4	1	3445	1	560	PFG44797.1
Select seq ref|WP_098465458.1|	NERD domain-containing protein [Isoptericola jiangsuensis]	Isoptericola jiangsuensis	24.4	24.4	1	3445	1	558	WP_098465458.1
Select seq ref|XP_022463164.1|	hypothetical protein KNAG_0B04840 [Kazachstania naganishii CBS 8797]	Kazachstania naganishii CBS 8797	24.4	24.4	1	3439	1	689	XP_022463164.1
Select seq ref|XP_022466069.1|	hypothetical protein KNAG_0I00330 [Kazachstania naganishii CBS 8797]	Kazachstania naganishii CBS 8797	24.4	24.4	1	3497	1	221	XP_022466069.1
Select seq gb|MBC8207406.1|	hypothetical protein [Kiritimatiellaeota bacterium]	Kiritimatiellaeota bacterium	24.4	24.4	1	3493	1	231	MBC8207406.1
Select seq ref|WP_184918479.1|	glycosyltransferase family 2 protein [Kitasatospora gansuensis]	Kitasatospora gansuensis	24.4	24.4	1	3486	1	252	WP_184918479.1
Select seq ref|WP_043914885.1|	glycosyltransferase family 2 protein [Kitasatospora griseola]	Kitasatospora griseola	24.4	24.4	1	3486	1	252	WP_043914885.1
Select seq ref|WP_191288985.1|	glycosyltransferase [Kitasatospora herbaricolor]	Kitasatospora herbaricolor	24.4	24.4	1	3487	1	251	WP_191288985.1
Select seq ref|WP_190210913.1|	glycosyltransferase family 2 protein [Kitasatospora indigofera]	Kitasatospora indigofera	24.4	24.4	1	3487	1	251	WP_190210913.1
Select seq ref|WP_035799133.1|	hypothetical protein [Kitasatospora mediocidica]	Kitasatospora mediocidica	24.4	24.4	1	3441	1	638	WP_035799133.1
Select seq ref|WP_220496489.1|	hypothetical protein [Klebsiella pneumoniae]	Klebsiella pneumoniae	24.4	24.4	1	3549	1	137	WP_220496489.1
Select seq gb|MBN2218736.1|	DNA-processing protein DprA [Kosmotogaceae bacterium]	Kosmotogaceae bacterium	24.4	24.4	1	3467	1	339	MBN2218736.1
Select seq ref|WP_141854223.1|	HAD hydrolase-like protein [Kribbella jejuensis]	Kribbella jejuensis	24.4	24.4	1	3493	1	231	WP_141854223.1
Select seq gb|KIJ94849.1|	hypothetical protein K443DRAFT_125056 [Laccaria amethystina LaAM-08-1]	Laccaria amethystina LaAM-08-1	24.4	24.4	1	3460	1	388	KIJ94849.1
Select seq ref|XP_001881573.1|	predicted protein [Laccaria bicolor S238N-H82]	Laccaria bicolor S238N-H82	24.4	24.4	1	3466	1	348	XP_001881573.1
Select seq gb|MBQ7582076.1|	EAL domain-containing protein [Lachnospiraceae bacterium]	Lachnospiraceae bacterium	24.4	24.4	1	3440	1	675	MBQ7582076.1
Select seq gb|MCD8074786.1|	HAMP domain-containing histidine kinase [Lachnospiraceae bacterium]	Lachnospiraceae bacterium	24.4	24.4	1	3455	1	433	MCD8074786.1
Select seq gb|MCD7956401.1|	HAMP domain-containing histidine kinase [Lachnospiraceae bacterium]	Lachnospiraceae bacterium	24.4	24.4	1	3456	1	425	MCD7956401.1
Select seq gb|MCD8337491.1|	HAMP domain-containing histidine kinase [Lachnospiraceae bacterium]	Lachnospiraceae bacterium	24.4	24.4	1	3458	1	407	MCD8337491.1
Select seq gb|MBO5092873.1|	glycosyltransferase family 2 protein [Lachnospiraceae bacterium]	Lachnospiraceae bacterium	24.4	24.4	1	3467	1	340	MBO5092873.1
Select seq gb|RKW47733.1|	ATP-binding cassette domain-containing protein [Lachnospiraceae bacterium]	Lachnospiraceae bacterium	24.4	24.4	1	3473	1	305	RKW47733.1
Select seq gb|MBO4651997.1|	ComF family protein [Lachnospiraceae bacterium]	Lachnospiraceae bacterium	24.4	24.4	1	3489	1	244	MBO4651997.1
Select seq gb|MBR3516680.1|	helix-turn-helix domain-containing protein [Lachnospiraceae bacterium]	Lachnospiraceae bacterium	24.4	24.4	1	3581	1	111	MBR3516680.1
Select seq gb|MBO6297846.1|	helix-turn-helix domain-containing protein [Lachnospiraceae bacterium]	Lachnospiraceae bacterium	24.4	24.4	1	3583	1	110	MBO6297846.1
Select seq gb|MBO6207183.1|	helix-turn-helix domain-containing protein [Lachnospiraceae bacterium]	Lachnospiraceae bacterium	24.4	24.4	1	3583	1	110	MBO6207183.1
Select seq gb|MBQ6967980.1|	helix-turn-helix domain-containing protein [Lachnospiraceae bacterium]	Lachnospiraceae bacterium	24.4	24.4	1	3584	1	109	MBQ6967980.1
Select seq gb|MBR4574474.1|	helix-turn-helix domain-containing protein [Lachnospiraceae bacterium]	Lachnospiraceae bacterium	24.4	24.4	1	3598	1	101	MBR4574474.1
Select seq gb|MBQ6128492.1|	helix-turn-helix domain-containing protein [Lachnospiraceae bacterium]	Lachnospiraceae bacterium	24.4	24.4	1	3662	1	75	MBQ6128492.1
Select seq ref|WP_069963149.1|	peptidase domain-containing ABC transporter [Lacunisphaera limnophila]	Lacunisphaera limnophila	24.4	24.4	1	3438	1	707	WP_069963149.1
Select seq gb|KAE8285775.1|	hypothetical protein D5F01_LYC15443 [Larimichthys crocea]	Larimichthys crocea	24.4	24.4	1	3467	1	339	KAE8285775.1
Select seq gb|MBX2953198.1|	hypothetical protein [Leadbetterella sp.]	Leadbetterella sp.	24.4	24.4	1	3457	1	418	MBX2953198.1
Select seq ref|WP_073098435.1|	hypothetical protein [Leeuwenhoekiella marinoflava]	Leeuwenhoekiella marinoflava	24.4	24.4	1	3439	1	693	WP_073098435.1
Select seq ref|WP_179579780.1|	ABC transporter permease [Leifsonia psychrotolerans]	Leifsonia psychrotolerans	24.4	24.4	1	3480	1	275	WP_179579780.1
Select seq gb|TDQ01982.1|	oxygen-dependent protoporphyrinogen oxidase [Leifsonia sp. 115AMFTsu3.1]	Leifsonia sp. 115AMFTsu3.1	24.4	24.4	1	3446	1	549	TDQ01982.1
Select seq emb|SDH01356.1|	oxygen-dependent protoporphyrinogen oxidase [Leifsonia sp. 197AMF]	Leifsonia sp. 197AMF	24.4	24.4	1	3446	1	549	SDH01356.1
Select seq gb|MBE6372907.1|	hypothetical protein [Lentisphaerae bacterium]	Lentisphaerae bacterium	24.4	24.4	1	3438	1	724	MBE6372907.1
Select seq gb|MBQ6596577.1|	hypothetical protein [Lentisphaeria bacterium]	Lentisphaeria bacterium	24.4	24.4	1	3438	1	724	MBQ6596577.1
Select seq gb|MBR4665954.1|	hypothetical protein [Lentisphaeria bacterium]	Lentisphaeria bacterium	24.4	24.4	1	3448	1	520	MBR4665954.1
Select seq gb|MBQ6352348.1|	aldolase [Lentisphaeria bacterium]	Lentisphaeria bacterium	24.4	24.4	1	3491	1	237	MBQ6352348.1
Select seq ref|WP_030472132.1|	glycosyltransferase [Lentzea aerocolonigenes]	Lentzea aerocolonigenes	24.4	24.4	1	3488	1	245	WP_030472132.1
Select seq ref|XP_009945482.1|	PREDICTED: protein MMS22-like [Leptosomus discolor]	Leptosomus discolor	24.4	24.4	1	3439	1	687	XP_009945482.1
Select seq gb|KFQ07240.1|	Protein MMS22-like [Leptosomus discolor]	Leptosomus discolor	24.4	24.4	1	3439	1	683	KFQ07240.1
Select seq gb|TGK48370.1|	HAD family hydrolase [Leptospira bouyouniensis]	Leptospira bouyouniensis	24.4	24.4	1	3496	1	224	TGK48370.1
Select seq gb|TGL04341.1|	HAD family hydrolase [Leptospira bouyouniensis]	Leptospira bouyouniensis	24.4	24.4	1	3496	1	224	TGL04341.1
Select seq ref|WP_244935882.1|	HAD family hydrolase [Leptospira bouyouniensis]	Leptospira bouyouniensis	24.4	24.4	1	3500	1	214	WP_244935882.1
Select seq ref|WP_244242804.1|	HAD family hydrolase [Leptospira bouyouniensis]	Leptospira bouyouniensis	24.4	24.4	1	3500	1	214	WP_244242804.1
Select seq dbj|GBF42050.1|	phosphatase [Leptospira ellinghausenii]	Leptospira ellinghausenii	24.4	24.4	1	3496	1	224	GBF42050.1
Select seq ref|WP_245918307.1|	HAD family hydrolase [Leptospira ellinghausenii]	Leptospira ellinghausenii	24.4	24.4	1	3500	1	214	WP_245918307.1
Select seq gb|TGL99425.1|	HAD family hydrolase [Leptospira jelokensis]	Leptospira jelokensis	24.4	24.4	1	3496	1	224	TGL99425.1
Select seq gb|TGL61340.1|	HAD family hydrolase [Leptospira jelokensis]	Leptospira jelokensis	24.4	24.4	1	3496	1	224	TGL61340.1
Select seq ref|WP_244241804.1|	HAD family hydrolase [Leptospira jelokensis]	Leptospira jelokensis	24.4	24.4	1	3500	1	214	WP_244241804.1
Select seq ref|WP_244934937.1|	HAD family hydrolase [Leptospira jelokensis]	Leptospira jelokensis	24.4	24.4	1	3500	1	214	WP_244934937.1
Select seq ref|WP_135624685.1|	HAD hydrolase-like protein [Leptospira ognonensis]	Leptospira ognonensis	24.4	24.4	1	3494	1	227	WP_135624685.1
Select seq gb|TGL18718.1|	HAD family hydrolase [Leptospira yanagawae]	Leptospira yanagawae	24.4	24.4	1	3496	1	224	TGL18718.1
Select seq ref|WP_015678150.1|	HAD family hydrolase [Leptospira yanagawae]	Leptospira yanagawae	24.4	24.4	1	3500	1	214	WP_015678150.1
Select seq gb|MCB1325944.1|	rhomboid family intramembrane serine protease [Leptospiraceae bacterium]	Leptospiraceae bacterium	24.4	24.4	1	3475	1	297	MCB1325944.1
Select seq ref|WP_183496128.1|	hypothetical protein [Lewinella aquimaris]	Lewinella aquimaris	24.4	24.4	1	3449	1	503	WP_183496128.1
Select seq ref|WP_136458009.1|	hypothetical protein [Lewinella litorea]	Lewinella litorea	24.4	24.4	1	3449	1	502	WP_136458009.1
Select seq ref|WP_099105790.1|	hypothetical protein [Lewinella marina]	Lewinella marina	24.4	24.4	1	3449	1	502	WP_099105790.1
Select seq ref|WP_245184138.1|	hypothetical protein [Lewinella marina]	Lewinella marina	24.4	24.4	1	3456	1	422	WP_245184138.1
Select seq ref|WP_116125981.1|	RagB/SusD family nutrient uptake outer membrane protein [Lewinella sp. IMCC34183]	Lewinella sp. IMCC34183	24.4	24.4	1	3455	1	435	WP_116125981.1
Select seq ref|WP_157975929.1|	hypothetical protein [Lewinella sp. IMCC34191]	Lewinella sp. IMCC34191	24.4	24.4	1	3449	1	499	WP_157975929.1
Select seq ref|WP_104418843.1|	hypothetical protein [Lewinella xylanilytica]	Lewinella xylanilytica	24.4	24.4	1	3449	1	499	WP_104418843.1
Select seq gb|PKU31034.1|	protein mms22- hypothetical protein [Limosa lapponica baueri]	Limosa lapponica baueri	24.4	24.4	1	3528	1	161	PKU31034.1
Select seq ref|WP_184573715.1|	TIGR02678 family protein [Lipingzhangella halophila]	Lipingzhangella halophila	24.4	24.4	1	3458	1	407	WP_184573715.1
Select seq ref|WP_153713933.1|	hypothetical protein [Litoricola lipolytica]	Litoricola lipolytica	24.4	24.4	1	3486	1	252	WP_153713933.1
Select seq gb|KAF2106747.1|	mitochondrial ribosomal subunit S27-domain-containing protein [Lophiotrema nucula]	Lophiotrema nucula	24.4	24.4	1	3589	1	106	KAF2106747.1
Select seq ref|XP_009052658.1|	hypothetical protein LOTGIDRAFT_202010 [Lottia gigantea]	Lottia gigantea	24.4	24.4	1	3457	1	419	XP_009052658.1
Select seq gb|KNC24450.1|	hypothetical protein FF38_02784 [Lucilia cuprina]	Lucilia cuprina	24.4	24.4	1	3447	1	530	KNC24450.1
Select seq ref|WP_153021814.1|	sugar phosphate isomerase/epimerase [Luteimicrobium xylanilyticum]	Luteimicrobium xylanilyticum	24.4	24.4	1	3466	1	347	WP_153021814.1
Select seq ref|WP_152669881.1|	hypothetical protein [Lysobacter capsici]	Lysobacter capsici	24.4	24.4	1	3475	1	297	WP_152669881.1
Select seq ref|WP_191823046.1|	hypothetical protein [Lysobacter capsici]	Lysobacter capsici	24.4	24.4	1	3475	1	297	WP_191823046.1
Select seq ref|WP_153018964.1|	hypothetical protein [Lysobacter capsici]	Lysobacter capsici	24.4	24.4	1	3475	1	297	WP_153018964.1
Select seq ref|WP_148650231.1|	hypothetical protein [Lysobacter capsici]	Lysobacter capsici	24.4	24.4	1	3475	1	297	WP_148650231.1
Select seq ref|WP_157753845.1|	hypothetical protein [Lysobacter capsici]	Lysobacter capsici	24.4	24.4	1	3475	1	297	WP_157753845.1
Select seq gb|ALN84599.1|	hypothetical protein LC55x_1308 [Lysobacter capsici]	Lysobacter capsici	24.4	24.4	1	3483	1	263	ALN84599.1
Select seq gb|ATE70950.1|	hypothetical protein CNO08_05965 [Lysobacter capsici]	Lysobacter capsici	24.4	24.4	1	3483	1	263	ATE70950.1
Select seq ref|WP_157477119.1|	hypothetical protein [Lysobacter sp. Root690]	Lysobacter sp. Root690	24.4	24.4	1	3474	1	302	WP_157477119.1
Select seq gb|KRB02556.1|	hypothetical protein ASD86_23880 [Lysobacter sp. Root690]	Lysobacter sp. Root690	24.4	24.4	1	3476	1	291	KRB02556.1
Select seq gb|PAA84663.1|	hypothetical protein BOX15_Mlig031924g4 [Macrostomum lignano]	Macrostomum lignano	24.4	24.4	1	3498	1	217	PAA84663.1
Select seq gb|PAA65752.1|	hypothetical protein BOX15_Mlig031924g2 [Macrostomum lignano]	Macrostomum lignano	24.4	24.4	1	3499	1	215	PAA65752.1
Select seq gb|PAA69890.1|	hypothetical protein BOX15_Mlig031924g1 [Macrostomum lignano]	Macrostomum lignano	24.4	24.4	1	3499	1	215	PAA69890.1
Select seq ref|XP_030031541.2|	ral guanine nucleotide dissociation stimulator isoform X3 [Manduca sexta]	Manduca sexta	24.4	24.4	1	3438	1	714	XP_030031541.2
Select seq ref|XP_030031542.2|	ral guanine nucleotide dissociation stimulator isoform X4 [Manduca sexta]	Manduca sexta	24.4	24.4	1	3439	1	699	XP_030031542.2
Select seq ref|XP_030031544.2|	ral guanine nucleotide dissociation stimulator isoform X5 [Manduca sexta]	Manduca sexta	24.4	24.4	1	3439	1	698	XP_030031544.2
Select seq ref|XP_034825822.1|	ral guanine nucleotide dissociation stimulator isoform X3 [Maniola hyperantus]	Maniola hyperantus	24.4	24.4	1	3438	1	714	XP_034825822.1
Select seq ref|XP_034825831.1|	ral guanine nucleotide dissociation stimulator isoform X4 [Maniola hyperantus]	Maniola hyperantus	24.4	24.4	1	3438	1	713	XP_034825831.1
Select seq ref|XP_034825839.1|	ral guanine nucleotide dissociation stimulator isoform X5 [Maniola hyperantus]	Maniola hyperantus	24.4	24.4	1	3439	1	699	XP_034825839.1
Select seq ref|XP_034825847.1|	ral guanine nucleotide dissociation stimulator isoform X6 [Maniola hyperantus]	Maniola hyperantus	24.4	24.4	1	3439	1	698	XP_034825847.1
Select seq ref|XP_045785446.1|	ral guanine nucleotide dissociation stimulator isoform X3 [Maniola jurtina]	Maniola jurtina	24.4	24.4	1	3438	1	715	XP_045785446.1
Select seq ref|XP_045785455.1|	ral guanine nucleotide dissociation stimulator isoform X4 [Maniola jurtina]	Maniola jurtina	24.4	24.4	1	3438	1	714	XP_045785455.1
Select seq ref|XP_045785463.1|	ral guanine nucleotide dissociation stimulator isoform X5 [Maniola jurtina]	Maniola jurtina	24.4	24.4	1	3439	1	700	XP_045785463.1
Select seq ref|XP_045785472.1|	ral guanine nucleotide dissociation stimulator isoform X6 [Maniola jurtina]	Maniola jurtina	24.4	24.4	1	3439	1	699	XP_045785472.1
Select seq gb|KAF9259045.1|	kinase-like protein [Marasmius fiardii PR-910]	Marasmius fiardii PR-910	24.4	44.1	1	3440	1	664	KAF9259045.1
Select seq gb|KIE52876.1|	hypothetical protein MB55_06585 [marine actinobacterium MedAcidi-G3]	marine actinobacterium MedAcidi-G3	24.4	24.4	1	3460	1	390	KIE52876.1
Select seq gb|PDH26906.1|	ABC transporter [Marine Group II euryarchaeote MED-G34]	Marine Group II euryarchaeote MED-G34	24.4	24.4	1	3443	1	607	PDH26906.1
Select seq gb|PDH24732.1|	ABC transporter [Marine Group II euryarchaeote MED-G35]	Marine Group II euryarchaeote MED-G35	24.4	24.4	1	3444	1	589	PDH24732.1
Select seq ref|WP_135996293.1|	DNA polymerase III subunit gamma/tau [Marinicauda algicola]	Marinicauda algicola	24.4	24.4	1	3443	1	607	WP_135996293.1
Select seq dbj|GGE40732.1|	DNA polymerase III subunit gamma/tau [Marinicauda pacifica]	Marinicauda pacifica	24.4	24.4	1	3443	1	610	GGE40732.1
Select seq ref|WP_135944374.1|	DNA polymerase III subunit gamma/tau [Marinicauda pacifica]	Marinicauda pacifica	24.4	24.4	1	3443	1	609	WP_135944374.1
Select seq ref|WP_109252053.1|	DNA polymerase III subunit gamma/tau [Marinicauda salina]	Marinicauda salina	24.4	24.4	1	3443	1	593	WP_109252053.1
Select seq ref|WP_217414807.1|	elongation factor P hydroxylase [Marinobacterium ramblicola]	Marinobacterium ramblicola	24.4	24.4	1	3505	1	202	WP_217414807.1
Select seq ref|WP_133572760.1|	tellurite resistance TerB family protein [Maritalea mobilis]	Maritalea mobilis	24.4	24.4	1	3551	1	135	WP_133572760.1
Select seq ref|WP_036220895.1|	tellurite resistance TerB family protein [Maritalea myrionectae]	Maritalea myrionectae	24.4	24.4	1	3551	1	135	WP_036220895.1
Select seq ref|WP_236113197.1|	tellurite resistance TerB family protein [Maritalea sp. P4.10X]	Maritalea sp. P4.10X	24.4	24.4	1	3551	1	135	WP_236113197.1
Select seq gb|KAF2868193.1|	hypothetical protein BDV95DRAFT_610160 [Massariosphaeria phaeospora]	Massariosphaeria phaeospora	24.4	24.4	1	3456	1	423	KAF2868193.1
Select seq ref|XP_003617939.1|	serine carboxypeptidase-like 50 [Medicago truncatula]	Medicago truncatula	24.4	24.4	1	3453	1	455	XP_003617939.1
Select seq gb|KAG7469622.1|	hypothetical protein MATL_G00130770 [Megalops atlanticus]	Megalops atlanticus	24.4	24.4	1	3442	1	613	KAG7469622.1
Select seq ref|XP_036394607.1|	coiled-coil domain-containing protein 105 [Megalops cyprinoides]	Megalops cyprinoides	24.4	24.4	1	3452	1	470	XP_036394607.1
Select seq ref|XP_031408383.1|	protein MMS22-like [Meleagris gallopavo]	Meleagris gallopavo	24.4	24.4	1	3453	1	450	XP_031408383.1
Select seq ref|XP_045874006.1|	anoctamin-7 isoform X6 [Meles meles]	Meles meles	24.4	24.4	1	3438	1	705	XP_045874006.1
Select seq ref|XP_045188086.1|	LOW QUALITY PROTEIN: coiled-coil domain-containing protein 105-like [Mercenaria mercenaria]	Mercenaria mercenaria	24.4	24.4	1	3457	1	414	XP_045188086.1
Select seq ref|XP_008938741.1|	PREDICTED: protein MMS22-like [Merops nubicus]	Merops nubicus	24.4	24.4	1	3439	1	692	XP_008938741.1
Select seq gb|KFQ29861.1|	Protein MMS22-like [Merops nubicus]	Merops nubicus	24.4	24.4	1	3439	1	683	KFQ29861.1
Select seq ref|WP_214475694.1|	D-glycero-beta-D-manno-heptose 1,7-bisphosphate 7-phosphatase [Mesorhizobium sp. dw_380]	Mesorhizobium sp. dw_380	24.4	24.4	1	3498	1	217	WP_214475694.1
Select seq emb|CCU85690.1|	DNA protecting protein DprA [Mesotoga infera]	Mesotoga infera	24.4	24.4	1	3467	1	339	CCU85690.1
Select seq ref|WP_014730269.1|	DNA-processing protein DprA [Mesotoga prima]	Mesotoga prima	24.4	24.4	1	3467	1	339	WP_014730269.1
Select seq gb|MCB1222381.1|	DNA-protecting protein DprA [Mesotoga sp.]	Mesotoga sp.	24.4	24.4	1	3553	1	133	MCB1222381.1
Select seq ref|WP_121509736.1|	DNA-processing protein DprA [Mesotoga sp. H07pep.5.4]	Mesotoga sp. H07pep.5.4	24.4	24.4	1	3467	1	339	WP_121509736.1
Select seq ref|WP_019176925.1|	ABC transporter ATP-binding protein [Methanomassiliicoccus luminyensis]	Methanomassiliicoccus luminyensis	24.4	24.4	1	3464	1	362	WP_019176925.1
Select seq gb|MBN1432421.1|	PAS domain-containing protein [Methanomicrobiaceae archaeon]	Methanomicrobiaceae archaeon	24.4	24.4	1	3460	1	390	MBN1432421.1
Select seq gb|MBP7070608.1|	sodium-dependent transporter [Methanothrix sp.]	Methanothrix sp.	24.4	24.4	1	3456	1	428	MBP7070608.1
Select seq ref|WP_174483365.1|	hydrogenase expression/formation protein HypE [methanotrophic endosymbiont of Bathymodiolus puteoserpentis (Logatchev)]	methanotrophic endosymbiont of Bathymodiolus puteoserpentis (Logatchev)	24.4	24.4	1	3466	1	348	WP_174483365.1
Select seq gb|MCE0483422.1|	type II toxin-antitoxin system VapC family toxin [Methylacidiphilales bacterium]	Methylacidiphilales bacterium	24.4	24.4	1	3545	1	141	MCE0483422.1
Select seq ref|WP_031436827.1|	helix-turn-helix domain-containing protein [Methylobacter tundripaludum]	Methylobacter tundripaludum	24.4	24.4	1	3481	1	273	WP_031436827.1
Select seq ref|WP_238208449.1|	ABC transporter ATP-binding protein [Methylobacterium marchantiae]	Methylobacterium marchantiae	24.4	24.4	1	3447	1	537	WP_238208449.1
Select seq gb|ODT54874.1|	alpha-hydroxy-acid oxidizing enzyme [Methylobacterium sp. SCN 67-24]	Methylobacterium sp. SCN 67-24	24.4	24.4	1	3460	1	389	ODT54874.1
Select seq ref|WP_026610504.1|	ATP-binding cassette domain-containing protein [Methylocaldum szegediense]	Methylocaldum szegediense	24.4	24.4	1	3498	1	218	WP_026610504.1
Select seq gb|MCF7970195.1|	hydrogenase expression/formation protein HypE [Methylococcaceae bacterium]	Methylococcaceae bacterium	24.4	24.4	1	3466	1	348	MCF7970195.1
Select seq gb|NOU12710.1|	hydrogenase expression/formation protein HypE [Methylococcaceae bacterium]	Methylococcaceae bacterium	24.4	24.4	1	3466	1	348	NOU12710.1
Select seq gb|NOT12301.1|	hydrogenase expression/formation protein HypE [Methylococcaceae bacterium]	Methylococcaceae bacterium	24.4	24.4	1	3466	1	348	NOT12301.1
Select seq gb|NOS74515.1|	hydrogenase expression/formation protein HypE [Methyloglobulus sp.]	Methyloglobulus sp.	24.4	24.4	1	3466	1	348	NOS74515.1
Select seq ref|WP_142862817.1|	DUF1778 domain-containing protein [Methylosinus]	Methylosinus	24.4	24.4	1	3618	1	91	WP_142862817.1
Select seq ref|WP_018227734.1|	CatB-related O-acetyltransferase [Methyloversatilis universalis]	Methyloversatilis universalis	24.4	24.4	1	3495	1	226	WP_018227734.1
Select seq ref|WP_067262782.1|	protein-L-isoaspartate O-methyltransferase [Methylovorus sp. MM2]	Methylovorus sp. MM2	24.4	24.4	1	3498	1	219	WP_067262782.1
Select seq tpg|HAM25940.1|	TPA: hypothetical protein [Microbacteriaceae bacterium]	Microbacteriaceae bacterium	24.4	24.4	1	3440	1	665	HAM25940.1
Select seq ref|WP_247962443.1|	hypothetical protein [Microbacterium aerolatum]	Microbacterium aerolatum	24.4	24.4	1	3480	1	274	WP_247962443.1
Select seq gb|NHI15699.1|	ABC transporter ATP-binding protein [Microbacterium excoecariae]	Microbacterium excoecariae	24.4	24.4	1	3446	1	549	NHI15699.1
Select seq ref|WP_205827295.1|	ABC transporter ATP-binding protein [Microbacterium excoecariae]	Microbacterium excoecariae	24.4	24.4	1	3446	1	545	WP_205827295.1
Select seq ref|WP_229703224.1|	arsenate reductase ArsC [Microbacterium murale]	Microbacterium murale	24.4	24.4	1	3471	1	318	WP_229703224.1
Select seq ref|WP_241244607.1|	hypothetical protein [Microbacterium oxydans]	Microbacterium oxydans	24.4	24.4	1	3471	1	319	WP_241244607.1
Select seq ref|WP_235272454.1|	arsenate reductase ArsC [Microbacterium profundi]	Microbacterium profundi	24.4	24.4	1	3471	1	318	WP_235272454.1
Select seq gb|NYD54475.1|	protein-tyrosine-phosphatase [Microbacterium pseudoresistens]	Microbacterium pseudoresistens	24.4	24.4	1	3471	1	318	NYD54475.1
Select seq ref|WP_246286226.1|	heat-shock protein HtpX [Microbacterium pseudoresistens]	Microbacterium pseudoresistens	24.4	24.4	1	3567	1	121	WP_246286226.1
Select seq gb|AVL98667.1|	arsenate reductase ArsC [Microbacterium sp. str. 'China']	Microbacterium sp. str. 'China'	24.4	24.4	1	3491	1	238	AVL98667.1
Select seq ref|WP_220290705.1|	ABC transporter ATP-binding protein [Microbacterium trichothecenolyticum]	Microbacterium trichothecenolyticum	24.4	24.4	1	3442	1	628	WP_220290705.1
Select seq ref|WP_045300350.1|	ABC transporter ATP-binding protein [Microbacterium trichothecenolyticum]	Microbacterium trichothecenolyticum	24.4	24.4	1	3442	1	627	WP_045300350.1
Select seq ref|WP_220340225.1|	ABC transporter ATP-binding protein [Microbacterium ureisolvens]	Microbacterium ureisolvens	24.4	24.4	1	3442	1	628	WP_220340225.1
[truncated: 1,498 more rows]
