# Supplementary material for: The human microbiota is a beneficial reservoir for SARS-CoV-2 mutations
Source: mBio. 2024 Mar 26;15(5):e03187-23. doi: 10.1128/mbio.03187-23 (PMC11237538; doi:10.1128/mbio.03187-23)
Supplement: Table S3-3 — Original data for HFs on membrane protein. [file mbio.03187-23-s0005.xlsx]

## Sheet: D3G
Select for downloading or viewing reports	Description	Scientific Name	Max Score	Total Score	Query Cover	E value	Per. Ident	Acc. Len	Accession
Select seq ref|WP_166115415.1|	DNA polymerase III subunit gamma/tau [Acetobacter lovaniensis]	Acetobacter lovaniensis	24.4	24.4	1	3441	1	681	WP_166115415.1
Select seq ref|WP_099332468.1|	DNA polymerase III subunit gamma/tau [Actinomyces minihominis]	Actinomyces minihominis	24.4	24.4	1	3441	1	701	WP_099332468.1
Select seq gb|MBB4907187.1|	DNA topoisomerase-1 [Actinophytocola algeriensis]	Actinophytocola algeriensis	24.4	24.4	1	3434	1	929	MBB4907187.1
Select seq emb|CAF9942158.1|	hypothetical protein ALECFALPRED_009549 [Alectoria fallacina]	Alectoria fallacina	24.4	24.4	1	3486	1	261	CAF9942158.1
Select seq gb|OYU51339.1|	hypothetical protein CFE27_12565 [Alphaproteobacteria bacterium PA1]	Alphaproteobacteria bacterium PA1	24.4	24.4	1	3446	1	580	OYU51339.1
Select seq ref|WP_018700068.1|	succinate dehydrogenase flavoprotein subunit [Amorphus coralli]	Amorphus coralli	24.4	24.4	1	3444	1	621	WP_018700068.1
Select seq gb|ROL47620.1|	Olfactory receptor 2M5 [Anabarilius grahami]	Anabarilius grahami	24.4	24.4	1	3472	1	322	ROL47620.1
Select seq gb|KFB53831.1|	hypothetical protein ZHAS_00022356 [Anopheles sinensis]	Anopheles sinensis	24.4	24.4	1	3423	1	1955	KFB53831.1
Select seq gb|MCA3698128.1|	flagellar hook-length control protein FliK [Aquidulcibacter sp.]	Aquidulcibacter sp.	24.4	24.4	1	3447	1	563	MCA3698128.1
Select seq ref|WP_234757228.1|	sugar ABC transporter substrate-binding protein [Arthrobacter alkaliphilus]	Arthrobacter alkaliphilus	24.4	24.4	1	3454	1	472	WP_234757228.1
Select seq ref|WP_090800087.1|	SPW repeat protein [Asanoa ishikariensis]	Asanoa ishikariensis	24.4	24.4	1	3491	1	243	WP_090800087.1
Select seq gb|NLI24653.1|	T9SS type A sorting domain-containing protein [Bacteroidales bacterium]	Bacteroidales bacterium	24.4	24.4	1	3444	1	619	NLI24653.1
Select seq tpg|HHS80233.1|	TPA: T9SS type A sorting domain-containing protein [Bacteroidetes bacterium]	Bacteroidetes bacterium	24.4	24.4	1	3444	1	619	HHS80233.1
Select seq gb|PKO97865.1|	hypothetical protein CVU14_09095 [Bacteroidetes bacterium HGW-Bacteroidetes-9]	Bacteroidetes bacterium HGW-Bacteroidetes-9	24.4	24.4	1	3440	1	722	PKO97865.1
Select seq gb|MCC6721011.1|	T9SS type A sorting domain-containing protein [Bacteroidia bacterium]	Bacteroidia bacterium	24.4	24.4	1	3443	1	646	MCC6721011.1
Select seq gb|MBC7425037.1|	catechol 1,2-dioxygenase [Bacteroidia bacterium]	Bacteroidia bacterium	24.4	24.4	1	3477	1	296	MBC7425037.1
Select seq gb|ODS51111.1|	hypothetical protein ABS42_00110 [Bdellovibrio sp. SCN 50-8]	Bdellovibrio sp. SCN 50-8	24.4	24.4	1	3427	1	1419	ODS51111.1
Select seq gb|PQK08697.1|	hypothetical protein BB8028_0001g07700 [Beauveria bassiana]	Beauveria bassiana	24.4	24.4	1	3433	1	1002	PQK08697.1
Select seq ref|WP_195789718.1|	hypothetical protein [Bradyrhizobium genosp. L]	Bradyrhizobium genosp. L	24.4	24.4	1	3469	1	341	WP_195789718.1
Select seq ref|WP_229179276.1|	hypothetical protein [Bradyrhizobium ivorense]	Bradyrhizobium ivorense	24.4	24.4	1	3465	1	367	WP_229179276.1
Select seq ref|WP_139482972.1|	hypothetical protein [Bradyrhizobium ivorense]	Bradyrhizobium ivorense	24.4	24.4	1	3465	1	367	WP_139482972.1
Select seq ref|WP_139861220.1|	hypothetical protein [Bradyrhizobium ivorense]	Bradyrhizobium ivorense	24.4	24.4	1	3466	1	357	WP_139861220.1
Select seq gb|KWV61159.1|	hypothetical protein AS156_25375 [Bradyrhizobium macuxiense]	Bradyrhizobium macuxiense	24.4	24.4	1	3471	1	331	KWV61159.1
Select seq ref|WP_194474765.1|	hypothetical protein [Bradyrhizobium sp. CCBAU 51753]	Bradyrhizobium sp. CCBAU 51753	24.4	24.4	1	3466	1	361	WP_194474765.1
Select seq gb|MBN8509325.1|	beta-lactamase family protein [Burkholderiales bacterium]	Burkholderiales bacterium	24.4	24.4	1	3459	1	412	MBN8509325.1
Select seq tpg|HIR82657.1|	TPA: fimbrillin family protein [Candidatus Cryptobacteroides pullicola]	Candidatus Cryptobacteroides pullicola	24.4	24.4	1	3445	1	594	HIR82657.1
Select seq tpg|HIY72114.1|	TPA: efflux RND transporter permease subunit [Candidatus Luteimonas excrementigallinarum]	Candidatus Luteimonas excrementigallinarum	24.4	24.4	1	3431	1	1115	HIY72114.1
Select seq ref|WP_186412286.1|	phosphotransferase [Candidatus Propionivibrio aalborgensis]	Candidatus Propionivibrio aalborgensis	24.4	24.4	1	3467	1	350	WP_186412286.1
Select seq gb|MBO7720618.1|	hypothetical protein [Candidatus Saccharibacteria bacterium]	Candidatus Saccharibacteria bacterium	24.4	24.4	1	3447	1	560	MBO7720618.1
Select seq ref|XP_026052863.1|	odorant receptor 131-2-like [Carassius auratus]	Carassius auratus	24.4	24.4	1	3472	1	324	XP_026052863.1
Select seq ref|XP_026113659.1|	odorant receptor 131-2-like [Carassius auratus]	Carassius auratus	24.4	24.4	1	3472	1	322	XP_026113659.1
Select seq ref|XP_026089831.1|	odorant receptor 131-2-like [Carassius auratus]	Carassius auratus	24.4	24.4	1	3472	1	322	XP_026089831.1
Select seq ref|WP_224503686.1|	FAD-binding protein [Celeribacter litoreus]	Celeribacter litoreus	24.4	24.4	1	3463	1	379	WP_224503686.1
Select seq ref|WP_244836036.1|	hypothetical protein [Chitinophaga sp. R8]	Chitinophaga sp. R8	24.4	24.4	1	3461	1	401	WP_244836036.1
Select seq gb|MBK8299385.1|	hypothetical protein [Chitinophagaceae bacterium]	Chitinophagaceae bacterium	24.4	24.4	1	3466	1	361	MBK8299385.1
Select seq gb|MBK6383729.1|	hypothetical protein [Chitinophagaceae bacterium]	Chitinophagaceae bacterium	24.4	24.4	1	3466	1	361	MBK6383729.1
Select seq ref|WP_119401015.1|	carbohydrate binding domain-containing protein [Clavibacter michiganensis]	Clavibacter michiganensis	24.4	24.4	1	3437	1	820	WP_119401015.1
Select seq ref|XP_040784564.1|	uncharacterized protein K460DRAFT_345441 [Cucurbitaria berberidis CBS 394.84]	Cucurbitaria berberidis CBS 394.84	24.4	24.4	1	3443	1	638	XP_040784564.1
Select seq ref|XP_042567473.1|	odorant receptor 131-2-like [Cyprinus carpio]	Cyprinus carpio	24.4	24.4	1	3472	1	323	XP_042567473.1
Select seq gb|KAI0845337.1|	FAD binding domain-containing protein [Daldinia vernicosa]	Daldinia vernicosa	24.4	24.4	1	3445	1	597	KAI0845337.1
Select seq ref|XP_009293550.2|	odorant receptor, family H, subfamily 132, member 1 isoform X1 [Danio rerio]	Danio rerio	24.4	24.4	1	3466	1	358	XP_009293550.2
Select seq ref|NP_001124269.1|	odorant receptor 132-1 [Danio rerio]	Danio rerio	24.4	24.4	1	3472	1	323	NP_001124269.1
Select seq ref|NP_001373206.1|	odorant receptor, family H, subfamily 132, member 5 [Danio rerio]	Danio rerio	24.4	24.4	1	3472	1	322	NP_001373206.1
Select seq ref|WP_213328595.1|	Ig-like domain-containing protein [Enterobacter sp. 120016]	Enterobacter sp. 120016	24.4	24.4	1	3419	1	3362	WP_213328595.1
Select seq ref|WP_094251948.1|	penicillin-binding protein 2 [Fictibacillus aquaticus]	Fictibacillus aquaticus	24.4	24.4	1	3441	1	679	WP_094251948.1
Select seq ref|WP_083480837.1|	restriction endonuclease subunit S [Flavobacterium chungangense]	Flavobacterium chungangense	24.4	24.4	1	3460	1	410	WP_083480837.1
Select seq ref|WP_185965490.1|	hypothetical protein [Flavobacterium zepuense]	Flavobacterium zepuense	24.4	24.4	1	3469	1	339	WP_185965490.1
Select seq gb|KAF5027599.1|	hypothetical protein F66182_341 [Fusarium sp. NRRL 66182]	Fusarium sp. NRRL 66182	24.4	24.4	1	3467	1	356	KAF5027599.1
Select seq gb|PMD28592.1|	WD40 repeat-like protein [Hyaloscypha hepaticicola]	Hyaloscypha hepaticicola	24.4	24.4	1	3445	1	595	PMD28592.1
Select seq ref|WP_241936469.1|	fibronectin type III domain-containing protein [Hymenobacter sp. DH14]	Hymenobacter sp. DH14	24.4	24.4	1	3425	1	1626	WP_241936469.1
Select seq tpg|HCP65414.1|	TPA: hypothetical protein [Hyphomonadaceae bacterium]	Hyphomonadaceae bacterium	24.4	24.4	1	3489	1	249	HCP65414.1
Select seq gb|AMS28581.1|	hypothetical protein AEM38_02300 [Hyphomonadaceae bacterium UKL13-1]	Hyphomonadaceae bacterium UKL13-1	24.4	24.4	1	3447	1	567	AMS28581.1
Select seq ref|WP_033252563.1|	right-handed parallel beta-helix repeat-containing protein [Kitasatospora phosalacinea]	Kitasatospora phosalacinea	24.4	24.4	1	3449	1	530	WP_033252563.1
Select seq dbj|GAQ90042.1|	Protein of unknown function DUF810 [Klebsormidium nitens]	Klebsormidium nitens	24.4	24.4	1	3430	1	1146	GAQ90042.1
Select seq gb|KAI2651338.1|	Odorant receptor 131-2 [Labeo rohita]	Labeo rohita	24.4	73.2	1	3428	1	1278	KAI2651338.1
Select seq ref|WP_146388470.1|	efflux RND transporter permease subunit [Luteimonas marina]	Luteimonas marina	24.4	24.4	1	3431	1	1106	WP_146388470.1
Select seq gb|MCF8240327.1|	hypothetical protein [Melioribacteraceae bacterium]	Melioribacteraceae bacterium	24.4	24.4	1	3440	1	731	MCF8240327.1
Select seq ref|WP_191562658.1|	sigma 54-interacting transcriptional regulator [Metabacillus idriensis]	Metabacillus idriensis	24.4	24.4	1	3453	1	481	WP_191562658.1
Select seq ref|WP_191567063.1|	sigma 54-interacting transcriptional regulator [Metabacillus idriensis]	Metabacillus idriensis	24.4	24.4	1	3453	1	481	WP_191567063.1
Select seq ref|WP_048434930.1|	phosphatidate cytidylyltransferase [Methylobacterium platani]	Methylobacterium platani	24.4	24.4	1	3478	1	292	WP_048434930.1
Select seq emb|CAD6232439.1|	unnamed protein product [Miscanthus lutarioriparius]	Miscanthus lutarioriparius	24.4	24.4	1	3447	1	572	CAD6232439.1
Select seq ref|WP_205633263.1|	carboxylesterase family protein [Mycobacteroides immunogenum]	Mycobacteroides immunogenum	24.4	24.4	1	3450	1	516	WP_205633263.1
Select seq gb|OAT69274.1|	hypothetical protein AWB85_21930 [Mycobacteroides immunogenum]	Mycobacteroides immunogenum	24.4	24.4	1	3451	1	505	OAT69274.1
Select seq gb|MBL1074056.1|	asparagine synthase (glutamine-hydrolyzing) [Nocardia acididurans]	Nocardia acididurans	24.4	24.4	1	3444	1	617	MBL1074056.1
Select seq ref|WP_232850949.1|	asparagine synthase (glutamine-hydrolyzing) [Nocardia acididurans]	Nocardia acididurans	24.4	24.4	1	3445	1	605	WP_232850949.1
Select seq ref|WP_157389749.1|	MMPL family transporter [Nocardia terrae]	Nocardia terrae	24.4	24.4	1	3438	1	783	WP_157389749.1
Select seq ref|XP_009176442.1|	hypothetical protein T265_11506 [Opisthorchis viverrini]	Opisthorchis viverrini	24.4	24.4	1	3428	1	1317	XP_009176442.1
Select seq gb|OON19504.1|	hypothetical protein X801_04627 [Opisthorchis viverrini]	Opisthorchis viverrini	24.4	24.4	1	3428	1	1298	OON19504.1
Select seq gb|REJ15397.1|	1,4-beta-xylanase [Paenibacillaceae bacterium]	Paenibacillaceae bacterium	30.8	30.8	1	29	1	1473	REJ15397.1
Select seq gb|REJ15397.1|	1,4-beta-xylanase [Paenibacillaceae bacterium]	Paenibacillaceae bacterium	24.4	24.4	1	3427	1	1473	REJ15397.1
Select seq gb|RLM92092.1|	hypothetical protein C2845_PM08G24370 [Panicum miliaceum]	Panicum miliaceum	24.4	24.4	1	3440	1	707	RLM92092.1
Select seq ref|WP_118317552.1|	fimbrillin family protein [Parabacteroides bouchesdurhonensis]	Parabacteroides bouchesdurhonensis	24.4	24.4	1	3461	1	395	WP_118317552.1
Select seq gb|MBY0262864.1|	glutamine synthetase III [Phycisphaerales bacterium]	Phycisphaerales bacterium	24.4	24.4	1	3440	1	723	MBY0262864.1
Select seq ref|WP_105742344.1|	helix-turn-helix transcriptional regulator [Phyllobacterium phragmitis]	Phyllobacterium phragmitis	24.4	24.4	1	3470	1	333	WP_105742344.1
Select seq gb|MBT6055530.1|	hypothetical protein [Planctomycetaceae bacterium]	Planctomycetaceae bacterium	24.4	24.4	1	3433	1	1002	MBT6055530.1
Select seq gb|MBT6643213.1|	hypothetical protein [Planctomycetaceae bacterium]	Planctomycetaceae bacterium	24.4	24.4	1	3433	1	977	MBT6643213.1
Select seq gb|MBT6459409.1|	hypothetical protein [Planctomycetaceae bacterium]	Planctomycetaceae bacterium	24.4	24.4	1	3435	1	876	MBT6459409.1
Select seq gb|MBT4157792.1|	hypothetical protein [Planctomycetaceae bacterium]	Planctomycetaceae bacterium	24.4	24.4	1	3445	1	596	MBT4157792.1
Select seq gb|MBT3211984.1|	hypothetical protein [Planctomycetaceae bacterium]	Planctomycetaceae bacterium	24.4	24.4	1	3451	1	508	MBT3211984.1
Select seq gb|MBT4887143.1|	hypothetical protein [Planctomycetaceae bacterium]	Planctomycetaceae bacterium	24.4	24.4	1	3459	1	412	MBT4887143.1
Select seq gb|MBO4811633.1|	right-handed parallel beta-helix repeat-containing protein [Prevotella sp.]	Prevotella sp.	24.4	24.4	1	3436	1	857	MBO4811633.1
Select seq gb|MBK7564590.1|	phosphotransferase [Propionivibrio sp.]	Propionivibrio sp.	24.4	24.4	1	3467	1	350	MBK7564590.1
Select seq gb|MBK7327452.1|	phosphotransferase [Propionivibrio sp.]	Propionivibrio sp.	24.4	24.4	1	3467	1	350	MBK7327452.1
Select seq gb|MBK9029553.1|	phosphotransferase [Propionivibrio sp.]	Propionivibrio sp.	24.4	24.4	1	3467	1	350	MBK9029553.1
Select seq ref|WP_065615327.1|	YdgA family protein [Pseudomonas]	Pseudomonas	24.4	24.4	1	3451	1	501	WP_065615327.1
Select seq ref|WP_130899321.1|	YdgA family protein [Pseudomonas]	Pseudomonas	24.4	24.4	1	3451	1	501	WP_130899321.1
Select seq ref|WP_096796921.1|	YdgA family protein [Pseudomonas]	Pseudomonas	24.4	24.4	1	3451	1	501	WP_096796921.1
Select seq ref|WP_116029356.1|	YdgA family protein [Pseudomonas]	Pseudomonas	24.4	24.4	1	3451	1	501	WP_116029356.1
Select seq ref|WP_097086798.1|	YdgA family protein [Pseudomonas]	Pseudomonas	24.4	24.4	1	3451	1	501	WP_097086798.1
Select seq ref|WP_016772258.1|	YdgA family protein [Pseudomonas]	Pseudomonas	24.4	24.4	1	3451	1	501	WP_016772258.1
Select seq ref|WP_150618388.1|	YdgA family protein [Pseudomonas]	Pseudomonas	24.4	24.4	1	3451	1	501	WP_150618388.1
Select seq ref|WP_115146086.1|	YdgA family protein [Pseudomonas]	Pseudomonas	24.4	24.4	1	3451	1	501	WP_115146086.1
Select seq ref|WP_098966588.1|	YdgA family protein [Pseudomonas]	Pseudomonas	24.4	24.4	1	3451	1	501	WP_098966588.1
Select seq ref|WP_123470406.1|	YdgA family protein [Pseudomonas]	Pseudomonas	24.4	24.4	1	3451	1	501	WP_123470406.1
Select seq ref|WP_095125232.1|	YdgA family protein [Pseudomonas]	Pseudomonas	24.4	24.4	1	3451	1	501	WP_095125232.1
Select seq ref|WP_041477422.1|	YdgA family protein [Pseudomonas]	Pseudomonas	24.4	24.4	1	3451	1	501	WP_041477422.1
Select seq ref|WP_083353942.1|	YdgA family protein [Pseudomonas]	Pseudomonas	24.4	24.4	1	3451	1	501	WP_083353942.1
Select seq ref|WP_207808069.1|	DUF945 family protein [Pseudomonas]	Pseudomonas	24.4	24.4	1	3451	1	501	WP_207808069.1
Select seq ref|WP_008568658.1|	DUF1329 domain-containing protein [Pseudomonas]	Pseudomonas	24.4	24.4	1	3455	1	457	WP_008568658.1
Select seq ref|WP_102899654.1|	YdgA family protein [Pseudomonas asplenii]	Pseudomonas asplenii	24.4	24.4	1	3451	1	501	WP_102899654.1
Select seq ref|WP_217879116.1|	DUF945 family protein [Pseudomonas atacamensis]	Pseudomonas atacamensis	24.4	24.4	1	3451	1	501	WP_217879116.1
Select seq ref|WP_166217945.1|	YdgA family protein [Pseudomonas atagonensis]	Pseudomonas atagonensis	24.4	24.4	1	3451	1	501	WP_166217945.1
Select seq ref|WP_100846634.1|	YdgA family protein [Pseudomonas baetica]	Pseudomonas baetica	24.4	24.4	1	3451	1	501	WP_100846634.1
Select seq ref|WP_221730959.1|	DUF945 family protein [Pseudomonas baetica]	Pseudomonas baetica	24.4	24.4	1	3451	1	501	WP_221730959.1
Select seq ref|WP_061338430.1|	DUF1329 domain-containing protein [Pseudomonas balearica]	Pseudomonas balearica	24.4	24.4	1	3455	1	457	WP_061338430.1
Select seq ref|WP_038367300.1|	YdgA family protein [Pseudomonas chlororaphis]	Pseudomonas chlororaphis	24.4	24.4	1	3451	1	501	WP_038367300.1
Select seq ref|WP_039606928.1|	DUF1329 domain-containing protein [Pseudomonas flexibilis]	Pseudomonas flexibilis	24.4	24.4	1	3455	1	457	WP_039606928.1
Select seq ref|WP_034151809.1|	YdgA family protein [Pseudomonas fluorescens]	Pseudomonas fluorescens	24.4	24.4	1	3451	1	501	WP_034151809.1
Select seq ref|WP_123449531.1|	YdgA family protein [Pseudomonas fluorescens]	Pseudomonas fluorescens	24.4	24.4	1	3451	1	501	WP_123449531.1
Select seq ref|WP_150593783.1|	YdgA family protein [Pseudomonas fluorescens]	Pseudomonas fluorescens	24.4	24.4	1	3451	1	501	WP_150593783.1
Select seq ref|WP_150811807.1|	YdgA family protein [Pseudomonas fluorescens]	Pseudomonas fluorescens	24.4	24.4	1	3451	1	501	WP_150811807.1
Select seq ref|WP_223025560.1|	YdgA family protein [Pseudomonas fluorescens]	Pseudomonas fluorescens	24.4	24.4	1	3451	1	501	WP_223025560.1
Select seq ref|WP_123375670.1|	YdgA family protein [Pseudomonas fluorescens]	Pseudomonas fluorescens	24.4	24.4	1	3451	1	501	WP_123375670.1
Select seq emb|CAB1400137.1|	GTP-binding protein [Pseudomonas fluorescens]	Pseudomonas fluorescens	24.4	24.4	1	3451	1	501	CAB1400137.1
Select seq ref|WP_150708648.1|	YdgA family protein [Pseudomonas fluorescens]	Pseudomonas fluorescens	24.4	24.4	1	3451	1	501	WP_150708648.1
Select seq ref|WP_042557046.1|	YdgA family protein [Pseudomonas fluorescens]	Pseudomonas fluorescens	24.4	24.4	1	3451	1	501	WP_042557046.1
Select seq ref|WP_123585701.1|	YdgA family protein [Pseudomonas fluorescens]	Pseudomonas fluorescens	24.4	24.4	1	3451	1	501	WP_123585701.1
Select seq ref|WP_150742988.1|	YdgA family protein [Pseudomonas fluorescens]	Pseudomonas fluorescens	24.4	24.4	1	3451	1	501	WP_150742988.1
Select seq ref|WP_150692854.1|	YdgA family protein [Pseudomonas fluorescens]	Pseudomonas fluorescens	24.4	24.4	1	3451	1	501	WP_150692854.1
Select seq ref|WP_150795219.1|	YdgA family protein [Pseudomonas fluorescens]	Pseudomonas fluorescens	24.4	24.4	1	3451	1	501	WP_150795219.1
Select seq ref|WP_150730777.1|	YdgA family protein [Pseudomonas fluorescens]	Pseudomonas fluorescens	24.4	24.4	1	3451	1	501	WP_150730777.1
Select seq ref|WP_150750262.1|	YdgA family protein [Pseudomonas fluorescens]	Pseudomonas fluorescens	24.4	24.4	1	3451	1	501	WP_150750262.1
Select seq ref|WP_150649869.1|	YdgA family protein [Pseudomonas fluorescens]	Pseudomonas fluorescens	24.4	24.4	1	3451	1	501	WP_150649869.1
Select seq ref|WP_150603966.1|	YdgA family protein [Pseudomonas fluorescens]	Pseudomonas fluorescens	24.4	24.4	1	3451	1	501	WP_150603966.1
Select seq ref|WP_126358963.1|	YdgA family protein [Pseudomonas fluorescens]	Pseudomonas fluorescens	24.4	24.4	1	3451	1	501	WP_126358963.1
Select seq ref|WP_123529583.1|	YdgA family protein [Pseudomonas fluorescens]	Pseudomonas fluorescens	24.4	24.4	1	3451	1	501	WP_123529583.1
Select seq ref|WP_064117440.1|	YdgA family protein [Pseudomonas fluorescens]	Pseudomonas fluorescens	24.4	24.4	1	3451	1	501	WP_064117440.1
Select seq ref|WP_042610157.1|	YdgA family protein [Pseudomonas fluorescens]	Pseudomonas fluorescens	24.4	24.4	1	3451	1	501	WP_042610157.1
Select seq ref|WP_047299247.1|	YdgA family protein [Pseudomonas fluorescens]	Pseudomonas fluorescens	24.4	24.4	1	3451	1	501	WP_047299247.1
Select seq ref|WP_125918251.1|	YdgA family protein [Pseudomonas fluorescens]	Pseudomonas fluorescens	24.4	24.4	1	3451	1	501	WP_125918251.1
Select seq ref|WP_039756313.1|	YdgA family protein [Pseudomonas fluorescens]	Pseudomonas fluorescens	24.4	24.4	1	3451	1	501	WP_039756313.1
Select seq ref|WP_003220484.1|	YdgA family protein [Pseudomonas fluorescens]	Pseudomonas fluorescens	24.4	24.4	1	3451	1	500	WP_003220484.1
Select seq ref|WP_203420247.1|	YdgA family protein [Pseudomonas granadensis]	Pseudomonas granadensis	24.4	24.4	1	3451	1	501	WP_203420247.1
Select seq ref|WP_090288121.1|	YdgA family protein [Pseudomonas granadensis]	Pseudomonas granadensis	24.4	24.4	1	3451	1	501	WP_090288121.1
Select seq ref|WP_134176152.1|	YdgA family protein [Pseudomonas helmanticensis]	Pseudomonas helmanticensis	24.4	24.4	1	3451	1	501	WP_134176152.1
Select seq ref|WP_186568454.1|	YdgA family protein [Pseudomonas iranensis]	Pseudomonas iranensis	24.4	24.4	1	3451	1	501	WP_186568454.1
Select seq ref|WP_139053647.1|	YdgA family protein [Pseudomonas jessenii]	Pseudomonas jessenii	24.4	24.4	1	3451	1	501	WP_139053647.1
Select seq ref|WP_110720838.1|	YdgA family protein [Pseudomonas jessenii]	Pseudomonas jessenii	24.4	24.4	1	3451	1	501	WP_110720838.1
Select seq ref|WP_186533996.1|	YdgA family protein [Pseudomonas khorasanensis]	Pseudomonas khorasanensis	24.4	24.4	1	3451	1	501	WP_186533996.1
Select seq ref|WP_166496270.1|	YdgA family protein [Pseudomonas koreensis]	Pseudomonas koreensis	24.4	24.4	1	3451	1	501	WP_166496270.1
Select seq ref|WP_064585407.1|	YdgA family protein [Pseudomonas koreensis]	Pseudomonas koreensis	24.4	24.4	1	3451	1	501	WP_064585407.1
Select seq ref|WP_169842719.1|	YdgA family protein [Pseudomonas koreensis]	Pseudomonas koreensis	24.4	24.4	1	3451	1	501	WP_169842719.1
Select seq ref|WP_077570087.1|	YdgA family protein [Pseudomonas koreensis]	Pseudomonas koreensis	24.4	24.4	1	3451	1	501	WP_077570087.1
Select seq ref|WP_083367376.1|	YdgA family protein [Pseudomonas koreensis]	Pseudomonas koreensis	24.4	24.4	1	3451	1	501	WP_083367376.1
Select seq ref|WP_129998385.1|	YdgA family protein [Pseudomonas koreensis]	Pseudomonas koreensis	24.4	24.4	1	3451	1	501	WP_129998385.1
Select seq ref|WP_186748094.1|	YdgA family protein [Pseudomonas monsensis]	Pseudomonas monsensis	24.4	24.4	1	3451	1	501	WP_186748094.1
Select seq ref|WP_123419713.1|	YdgA family protein [Pseudomonas moraviensis]	Pseudomonas moraviensis	24.4	24.4	1	3451	1	501	WP_123419713.1
Select seq ref|WP_194935341.1|	YdgA family protein [Pseudomonas neuropathica]	Pseudomonas neuropathica	24.4	24.4	1	3451	1	501	WP_194935341.1
Select seq ref|WP_225137012.1|	YdgA family protein [Pseudomonas putida]	Pseudomonas putida	24.4	24.4	1	3451	1	501	WP_225137012.1
Select seq ref|WP_212546341.1|	DUF945 family protein [Pseudomonas rustica]	Pseudomonas rustica	24.4	24.4	1	3451	1	501	WP_212546341.1
Select seq gb|MBA4272457.1|	DUF945 domain-containing protein [Pseudomonas sp.]	Pseudomonas sp.	24.4	24.4	1	3451	1	501	MBA4272457.1
Select seq ref|WP_159811942.1|	YdgA family protein [Pseudomonas sp. 18058]	Pseudomonas sp. 18058	24.4	24.4	1	3451	1	501	WP_159811942.1
Select seq ref|WP_076564940.1|	YdgA family protein [Pseudomonas sp. B10]	Pseudomonas sp. B10	24.4	24.4	1	3451	1	501	WP_076564940.1
Select seq ref|WP_137215009.1|	YdgA family protein [Pseudomonas sp. CFBP13508]	Pseudomonas sp. CFBP13508	24.4	24.4	1	3451	1	501	WP_137215009.1
Select seq ref|WP_101157060.1|	YdgA family protein [Pseudomonas sp. Choline-02u-1]	Pseudomonas sp. Choline-02u-1	24.4	24.4	1	3451	1	501	WP_101157060.1
Select seq ref|WP_129387377.1|	YdgA family protein [Pseudomonas sp. DTU12.3]	Pseudomonas sp. DTU12.3	24.4	24.4	1	3451	1	501	WP_129387377.1
Select seq ref|WP_007961460.1|	YdgA family protein [Pseudomonas sp. GM30]	Pseudomonas sp. GM30	24.4	24.4	1	3451	1	501	WP_007961460.1
Select seq ref|WP_128615445.1|	YdgA family protein [Pseudomonas sp. HMWF006]	Pseudomonas sp. HMWF006	24.4	24.4	1	3451	1	501	WP_128615445.1
Select seq ref|WP_108591734.1|	YdgA family protein [Pseudomonas sp. HMWF021]	Pseudomonas sp. HMWF021	24.4	24.4	1	3451	1	503	WP_108591734.1
Select seq ref|WP_131650268.1|	DUF1329 domain-containing protein [Pseudomonas sp. IC_126]	Pseudomonas sp. IC_126	24.4	24.4	1	3455	1	457	WP_131650268.1
Select seq ref|WP_095190387.1|	YdgA family protein [Pseudomonas sp. Irchel 3E19]	Pseudomonas sp. Irchel 3E19	24.4	24.4	1	3451	1	501	WP_095190387.1
Select seq ref|WP_095113888.1|	YdgA family protein [Pseudomonas sp. Irchel 3H7]	Pseudomonas sp. Irchel 3H7	24.4	24.4	1	3451	1	501	WP_095113888.1
Select seq ref|WP_095137841.1|	YdgA family protein [Pseudomonas sp. Irchel s3a10]	Pseudomonas sp. Irchel s3a10	24.4	24.4	1	3451	1	501	WP_095137841.1
Select seq ref|WP_095122311.1|	YdgA family protein [Pseudomonas sp. Irchel s3f10]	Pseudomonas sp. Irchel s3f10	24.4	24.4	1	3451	1	501	WP_095122311.1
Select seq ref|WP_095047039.1|	YdgA family protein [Pseudomonas sp. Irchel s3h9]	Pseudomonas sp. Irchel s3h9	24.4	24.4	1	3451	1	501	WP_095047039.1
Select seq ref|WP_056786963.1|	YdgA family protein [Pseudomonas sp. Leaf434]	Pseudomonas sp. Leaf434	24.4	24.4	1	3451	1	501	WP_056786963.1
Select seq ref|WP_212550028.1|	DUF945 family protein [Pseudomonas sp. MBT-17]	Pseudomonas sp. MBT-17	24.4	24.4	1	3451	1	501	WP_212550028.1
Select seq gb|MBA5981463.1|	YdgA family protein [Pseudomonas sp. MD195_PC81_125]	Pseudomonas sp. MD195_PC81_125	24.4	24.4	1	3451	1	501	MBA5981463.1
Select seq ref|WP_200616435.1|	YdgA family protein [Pseudomonas sp. MF6776]	Pseudomonas sp. MF6776	24.4	24.4	1	3451	1	501	WP_200616435.1
Select seq ref|WP_103306499.1|	YdgA family protein [Pseudomonas sp. MPR-ANC1]	Pseudomonas sp. MPR-ANC1	24.4	24.4	1	3451	1	501	WP_103306499.1
Select seq gb|RBL73457.1|	DUF945 domain-containing protein [Pseudomonas sp. MWU13-2625]	Pseudomonas sp. MWU13-2625	24.4	24.4	1	3451	1	500	RBL73457.1
Select seq ref|WP_226499746.1|	YdgA family protein [Pseudomonas sp. MWU16-30322]	Pseudomonas sp. MWU16-30322	24.4	24.4	1	3451	1	500	WP_226499746.1
Select seq ref|WP_187680301.1|	YdgA family protein [Pseudomonas sp. N40(2020)]	Pseudomonas sp. N40(2020)	24.4	24.4	1	3451	1	501	WP_187680301.1
Select seq ref|WP_116658732.1|	YdgA family protein [Pseudomonas sp. NDM]	Pseudomonas sp. NDM	24.4	24.4	1	3451	1	501	WP_116658732.1
Select seq ref|WP_093440331.1|	YdgA family protein [Pseudomonas sp. ok266]	Pseudomonas sp. ok266	24.4	24.4	1	3451	1	501	WP_093440331.1
Select seq ref|WP_053116454.1|	YdgA family protein [Pseudomonas sp. P1.31]	Pseudomonas sp. P1.31	24.4	24.4	1	3451	1	501	WP_053116454.1
Select seq ref|WP_210623946.1|	DUF945 family protein [Pseudomonas sp. P42]	Pseudomonas sp. P42	24.4	24.4	1	3451	1	501	WP_210623946.1
Select seq ref|WP_158830284.1|	YdgA family protein [Pseudomonas sp. PB103]	Pseudomonas sp. PB103	24.4	24.4	1	3451	1	501	WP_158830284.1
Select seq ref|WP_158959090.1|	YdgA family protein [Pseudomonas sp. PB106]	Pseudomonas sp. PB106	24.4	24.4	1	3451	1	501	WP_158959090.1
Select seq ref|WP_160054638.1|	YdgA family protein [Pseudomonas sp. R84]	Pseudomonas sp. R84	24.4	24.4	1	3451	1	501	WP_160054638.1
Select seq ref|WP_047601046.1|	YdgA family protein [Pseudomonas sp. RIT288]	Pseudomonas sp. RIT288	24.4	24.4	1	3451	1	501	WP_047601046.1
Select seq ref|WP_064361648.1|	YdgA family protein [Pseudomonas sp. RIT-PI-o]	Pseudomonas sp. RIT-PI-o	24.4	24.4	1	3451	1	501	WP_064361648.1
Select seq ref|WP_127925379.1|	YdgA family protein [Pseudomonas sp. RU47]	Pseudomonas sp. RU47	24.4	24.4	1	3451	1	501	WP_127925379.1
Select seq ref|WP_134785142.1|	YdgA family protein [Pseudomonas sp. S150]	Pseudomonas sp. S150	24.4	24.4	1	3451	1	501	WP_134785142.1
Select seq ref|WP_160037715.1|	YdgA family protein [Pseudomonas sp. S49]	Pseudomonas sp. S49	24.4	24.4	1	3451	1	501	WP_160037715.1
Select seq ref|WP_130902978.1|	YdgA family protein [Pseudomonas sp. Sample_23]	Pseudomonas sp. Sample_23	24.4	24.4	1	3451	1	501	WP_130902978.1
Select seq ref|WP_212620647.1|	DUF945 family protein [Pseudomonas sp. SCA2728.1_7]	Pseudomonas sp. SCA2728.1_7	24.4	24.4	1	3451	1	501	WP_212620647.1
Select seq ref|WP_201236050.1|	YdgA family protein [Pseudomonas sp. TH06]	Pseudomonas sp. TH06	24.4	24.4	1	3451	1	501	WP_201236050.1
Select seq ref|WP_027611132.1|	YdgA family protein [Pseudomonas sp. URIL14HWK12:I6]	Pseudomonas sp. URIL14HWK12:I6	24.4	24.4	1	3451	1	501	WP_027611132.1
Select seq ref|WP_247268451.1|	YdgA family protein [Pseudomonas sp. YL2]	Pseudomonas sp. YL2	24.4	24.4	1	3451	1	501	WP_247268451.1
Select seq ref|WP_093095996.1|	YdgA family protein [Pseudomonas sp. Z003-0.4C(8344-21)]	Pseudomonas sp. Z003-0.4C(8344-21)	24.4	24.4	1	3451	1	501	WP_093095996.1
Select seq ref|WP_230724678.1|	DUF1329 domain-containing protein [Pseudomonas stutzeri]	Pseudomonas stutzeri	24.4	24.4	1	3455	1	457	WP_230724678.1
Select seq ref|WP_181101112.1|	DUF1329 domain-containing protein [Pseudomonas stutzeri]	Pseudomonas stutzeri	24.4	24.4	1	3455	1	457	WP_181101112.1
Select seq ref|WP_054094706.1|	DUF1329 domain-containing protein [Pseudomonas stutzeri]	Pseudomonas stutzeri	24.4	24.4	1	3455	1	457	WP_054094706.1
Select seq ref|WP_170799460.1|	DUF1329 domain-containing protein [Pseudomonas stutzeri]	Pseudomonas stutzeri	24.4	24.4	1	3455	1	457	WP_170799460.1
Select seq ref|WP_186616263.1|	YdgA family protein [Pseudomonas tensinigenes]	Pseudomonas tensinigenes	24.4	24.4	1	3451	1	501	WP_186616263.1
Select seq ref|WP_217864702.1|	DUF945 family protein [Pseudomonas triticicola]	Pseudomonas triticicola	24.4	24.4	1	3451	1	501	WP_217864702.1
Select seq ref|WP_122693183.1|	YdgA family protein [Pseudomonas viridiflava]	Pseudomonas viridiflava	24.4	24.4	1	3451	1	501	WP_122693183.1
Select seq ref|WP_122594099.1|	YdgA family protein [Pseudomonas viridiflava]	Pseudomonas viridiflava	24.4	24.4	1	3451	1	501	WP_122594099.1
Select seq ref|WP_122601357.1|	YdgA family protein [Pseudomonas viridiflava]	Pseudomonas viridiflava	24.4	24.4	1	3451	1	501	WP_122601357.1
Select seq ref|WP_122844375.1|	YdgA family protein [Pseudomonas viridiflava]	Pseudomonas viridiflava	24.4	24.4	1	3451	1	501	WP_122844375.1
Select seq ref|WP_122597698.1|	YdgA family protein [Pseudomonas viridiflava]	Pseudomonas viridiflava	24.4	24.4	1	3451	1	501	WP_122597698.1
Select seq ref|WP_122605643.1|	YdgA family protein [Pseudomonas viridiflava]	Pseudomonas viridiflava	24.4	24.4	1	3451	1	501	WP_122605643.1
Select seq ref|WP_122508371.1|	YdgA family protein [Pseudomonas viridiflava]	Pseudomonas viridiflava	24.4	24.4	1	3451	1	501	WP_122508371.1
Select seq ref|WP_186620832.1|	YdgA family protein [Pseudomonas zeae]	Pseudomonas zeae	24.4	24.4	1	3451	1	501	WP_186620832.1
Select seq ref|XP_043078076.1|	odorant receptor 131-2-like [Puntigrus tetrazona]	Puntigrus tetrazona	24.4	24.4	1	3472	1	324	XP_043078076.1
Select seq ref|XP_043078129.1|	odorant receptor 131-2-like [Puntigrus tetrazona]	Puntigrus tetrazona	24.4	24.4	1	3472	1	323	XP_043078129.1
Select seq ref|XP_043076618.1|	odorant receptor 131-2-like [Puntigrus tetrazona]	Puntigrus tetrazona	24.4	24.4	1	3472	1	322	XP_043076618.1
Select seq ref|WP_085753517.1|	thiamine phosphate synthase [Rhizobacter gummiphilus]	Rhizobacter gummiphilus	24.4	24.4	1	3453	1	485	WP_085753517.1
Select seq ref|WP_095970983.1|	MCE family protein [Rhodococcus erythropolis]	Rhodococcus erythropolis	24.4	24.4	1	3469	1	343	WP_095970983.1
Select seq ref|XP_018222444.1|	SDA1-like protein [Saccharomyces eubayanus]	Saccharomyces eubayanus	24.4	24.4	1	3438	1	767	XP_018222444.1
Select seq gb|MBE6091661.1|	calcium-binding protein [Selenomonas ruminantium]	Selenomonas ruminantium	24.4	48.8	1	3429	1	1211	MBE6091661.1
Select seq ref|WP_095095608.1|	LysR family transcriptional regulator [Serratia ficaria]	Serratia ficaria	24.4	24.4	1	3474	1	310	WP_095095608.1
Select seq ref|WP_061794804.1|	LysR family transcriptional regulator [Serratia ficaria]	Serratia ficaria	24.4	24.4	1	3474	1	310	WP_061794804.1
Select seq ref|WP_160859493.1|	hypothetical protein [Shinella kummerowiae]	Shinella kummerowiae	24.4	24.4	1	3439	1	747	WP_160859493.1
Select seq dbj|GKV05268.1|	hypothetical protein SLEP1_g17299 [Shorea leprosula]	Shorea leprosula	24.4	24.4	1	3473	1	318	GKV05268.1
Select seq dbj|GKV05269.1|	hypothetical protein SLEP1_g17299 [Shorea leprosula]	Shorea leprosula	24.4	24.4	1	3481	1	281	GKV05269.1
Select seq ref|XP_016356954.1|	PREDICTED: olfactory receptor 2M3-like [Sinocyclocheilus anshuiensis]	Sinocyclocheilus anshuiensis	24.4	24.4	1	3472	1	323	XP_016356954.1
Select seq ref|XP_016356953.1|	PREDICTED: olfactory receptor 2M3-like [Sinocyclocheilus anshuiensis]	Sinocyclocheilus anshuiensis	24.4	24.4	1	3472	1	323	XP_016356953.1
Select seq ref|XP_016084185.1|	PREDICTED: olfactory receptor 2M3-like [Sinocyclocheilus grahami]	Sinocyclocheilus grahami	24.4	24.4	1	3472	1	325	XP_016084185.1
Select seq ref|XP_016084181.1|	PREDICTED: olfactory receptor 2M3-like [Sinocyclocheilus grahami]	Sinocyclocheilus grahami	24.4	24.4	1	3472	1	323	XP_016084181.1
Select seq ref|XP_016084182.1|	PREDICTED: olfactory receptor 2M5-like isoform X1 [Sinocyclocheilus grahami]	Sinocyclocheilus grahami	24.4	24.4	1	3472	1	322	XP_016084182.1
Select seq ref|XP_016428617.1|	PREDICTED: olfactory receptor 2M3-like [Sinocyclocheilus rhinocerous]	Sinocyclocheilus rhinocerous	24.4	24.4	1	3472	1	323	XP_016428617.1
Select seq ref|XP_016428539.1|	PREDICTED: olfactory receptor 2M5-like [Sinocyclocheilus rhinocerous]	Sinocyclocheilus rhinocerous	24.4	24.4	1	3472	1	323	XP_016428539.1
Select seq ref|XP_016428618.1|	PREDICTED: olfactory receptor 2M3-like [Sinocyclocheilus rhinocerous]	Sinocyclocheilus rhinocerous	24.4	24.4	1	3472	1	323	XP_016428618.1
Select seq ref|XP_016428619.1|	PREDICTED: olfactory receptor 2M5-like isoform X1 [Sinocyclocheilus rhinocerous]	Sinocyclocheilus rhinocerous	24.4	24.4	1	3472	1	322	XP_016428619.1
Select seq ref|XP_002438681.1|	polyphenol oxidase, chloroplastic [Sorghum bicolor]	Sorghum bicolor	24.4	24.4	1	3445	1	596	XP_002438681.1
Select seq ref|WP_218016263.1|	glycerate kinase [Sphingomonas asaccharolytica]	Sphingomonas asaccharolytica	24.4	24.4	1	3455	1	460	WP_218016263.1
Select seq ref|WP_159758871.1|	AAA family ATPase [Sphingomonas sp. 8AM]	Sphingomonas sp. 8AM	24.4	24.4	1	3440	1	704	WP_159758871.1
Select seq ref|WP_185025558.1|	Xaa-Pro dipeptidyl-peptidase [Streptomyces candidus]	Streptomyces candidus	24.4	24.4	1	3443	1	645	WP_185025558.1
Select seq emb|CAE6968072.1|	Parp12 [Symbiodinium natans]	Symbiodinium natans	24.4	24.4	1	3463	1	384	CAE6968072.1
Select seq emb|CAE7698712.1|	Klhl17 [Symbiodinium pilosum]	Symbiodinium pilosum	24.4	24.4	1	3452	1	491	CAE7698712.1
Select seq emb|CAE7634226.1|	Parp12 [Symbiodinium pilosum]	Symbiodinium pilosum	24.4	24.4	1	3453	1	483	CAE7634226.1
Select seq ref|XP_038627271.1|	mucin-16-like isoform X1 [Tachyglossus aculeatus]	Tachyglossus aculeatus	24.4	44.1	1	3419	1	3731	XP_038627271.1
Select seq ref|XP_038627272.1|	mucin-16-like isoform X2 [Tachyglossus aculeatus]	Tachyglossus aculeatus	24.4	44.1	1	3419	1	3706	XP_038627272.1
Select seq ref|XP_038627274.1|	mucin-16-like isoform X4 [Tachyglossus aculeatus]	Tachyglossus aculeatus	24.4	44.1	1	3419	1	3576	XP_038627274.1
Select seq ref|XP_038627273.1|	mucin-16-like isoform X3 [Tachyglossus aculeatus]	Tachyglossus aculeatus	24.4	44.1	1	3419	1	3576	XP_038627273.1
Select seq ref|XP_038627276.1|	mucin-16-like isoform X5 [Tachyglossus aculeatus]	Tachyglossus aculeatus	24.4	44.1	1	3419	1	3576	XP_038627276.1
Select seq ref|XP_038627277.1|	mucin-16-like isoform X6 [Tachyglossus aculeatus]	Tachyglossus aculeatus	24.4	44.1	1	3420	1	3266	XP_038627277.1
Select seq gb|KAF8409770.1|	hypothetical protein HHK36_005849 [Tetracentron sinense]	Tetracentron sinense	24.4	24.4	1	3466	1	363	KAF8409770.1
Select seq gb|OQS02088.1|	hypothetical protein THRCLA_05512 [Thraustotheca clavata]	Thraustotheca clavata	24.4	24.4	1	3438	1	761	OQS02088.1
Select seq ref|XP_010223643.1|	PREDICTED: interferon-related developmental regulator 2 [Tinamus guttatus]	Tinamus guttatus	24.4	24.4	1	3461	1	400	XP_010223643.1
Select seq gb|ODV89281.1|	hypothetical protein CANCADRAFT_137010 [Tortispora caseinolytica NRRL Y-17796]	Tortispora caseinolytica NRRL Y-17796	24.4	24.4	1	3464	1	374	ODV89281.1
Select seq gb|AAT07414.1|	85 kDa surface glycoprotein [Trypanosoma cruzi]	Trypanosoma cruzi	24.4	24.4	1	3445	1	605	AAT07414.1
Select seq ref|WP_007917699.1|	YdgA family protein [unclassified Pseudomonas]	unclassified Pseudomonas	24.4	24.4	1	3451	1	501	WP_007917699.1
Select seq ref|WP_207849350.1|	DUF945 family protein [unclassified Pseudomonas]	unclassified Pseudomonas	24.4	24.4	1	3451	1	501	WP_207849350.1
Select seq ref|WP_201229720.1|	YdgA family protein [unclassified Pseudomonas]	unclassified Pseudomonas	24.4	24.4	1	3451	1	501	WP_201229720.1
Select seq ref|WP_242208781.1|	YdgA family protein [unclassified Pseudomonas]	unclassified Pseudomonas	24.4	24.4	1	3451	1	501	WP_242208781.1
Select seq ref|WP_202370910.1|	YdgA family protein [unclassified Pseudomonas]	unclassified Pseudomonas	24.4	24.4	1	3451	1	501	WP_202370910.1
Select seq ref|WP_175552839.1|	YdgA family protein [unclassified Pseudomonas]	unclassified Pseudomonas	24.4	24.4	1	3451	1	501	WP_175552839.1
Select seq ref|WP_151551817.1|	YdgA family protein [unclassified Pseudomonas]	unclassified Pseudomonas	24.4	24.4	1	3451	1	501	WP_151551817.1
Select seq ref|WP_103367787.1|	YdgA family protein [unclassified Pseudomonas]	unclassified Pseudomonas	24.4	24.4	1	3451	1	501	WP_103367787.1
Select seq ref|WP_103485247.1|	YdgA family protein [unclassified Pseudomonas]	unclassified Pseudomonas	24.4	24.4	1	3451	1	500	WP_103485247.1
Select seq ref|WP_197446088.1|	DUF1329 domain-containing protein [unclassified Pseudomonas]	unclassified Pseudomonas	24.4	24.4	1	3455	1	457	WP_197446088.1
Select seq ref|WP_171161951.1|	DUF1501 domain-containing protein [Usitatibacter palustris]	Usitatibacter palustris	24.4	24.4	1	3455	1	453	WP_171161951.1
Select seq ref|XP_022670002.1|	ethanolamine kinase 2-like isoform X1 [Varroa destructor]	Varroa destructor	24.4	24.4	1	3464	1	371	XP_022670002.1
Select seq ref|XP_022670005.1|	ethanolamine kinase 2-like isoform X2 [Varroa destructor]	Varroa destructor	24.4	24.4	1	3466	1	362	XP_022670005.1
Select seq ref|XP_022670006.1|	ethanolamine kinase 2-like isoform X3 [Varroa destructor]	Varroa destructor	24.4	24.4	1	3466	1	361	XP_022670006.1
Select seq ref|XP_022670009.1|	ethanolamine kinase 2-like isoform X5 [Varroa destructor]	Varroa destructor	24.4	24.4	1	3467	1	353	XP_022670009.1
Select seq ref|XP_022670013.1|	ethanolamine kinase 1-like isoform X6 [Varroa destructor]	Varroa destructor	24.4	24.4	1	3469	1	339	XP_022670013.1
Select seq dbj|GIL53763.1|	hypothetical protein Vafri_9355 [Volvox africanus]	Volvox africanus	24.4	24.4	1	3468	1	347	GIL53763.1
Select seq dbj|GIL79438.1|	hypothetical protein Vretifemale_8774 [Volvox reticuliferus]	Volvox reticuliferus	24.4	24.4	1	3467	1	353	GIL79438.1
Select seq ref|WP_167765666.1|	TonB-dependent siderophore receptor [Xanthomonas arboricola]	Xanthomonas arboricola	24.4	24.4	1	3439	1	743	WP_167765666.1
Select seq gb|ACG28948.1|	polyphenol oxidase [Zea mays]	Zea mays	24.4	24.4	1	3447	1	569	ACG28948.1
Select seq gb|PWZ06435.1|	Polyphenol oxidase, chloroplastic [Zea mays]	Zea mays	24.4	24.4	1	3447	1	569	PWZ06435.1
Select seq ref|NP_001147867.2|	Polyphenol oxidase, chloroplastic precursor [Zea mays]	Zea mays	24.4	24.4	1	3447	1	569	NP_001147867.2

## Sheet: Q19E
Select for downloading or viewing reports	Description	Scientific Name	Max Score	Total Score	Query Cover	E value	Per. Ident	Acc. Len	Accession
Select seq ref|XP_027335504.1|	F-box/LRR-repeat protein 12 isoform X1 [Abrus precatorius]	Abrus precatorius	27.8	27.8	1	212	1	386	XP_027335504.1
Select seq ref|XP_027335505.1|	F-box/LRR-repeat protein 12 isoform X2 [Abrus precatorius]	Abrus precatorius	27.8	27.8	1	213	1	362	XP_027335505.1
Select seq gb|OUX06348.1|	hypothetical protein CBE04_01890 [Acidimicrobiaceae bacterium TMED244]	Acidimicrobiaceae bacterium TMED244	27.8	27.8	1	211	1	650	OUX06348.1
Select seq gb|NND24166.1|	hypothetical protein [Acidimicrobiia bacterium]	Acidimicrobiia bacterium	27.8	27.8	1	211	1	650	NND24166.1
Select seq gb|MBO71197.1|	hypothetical protein [Actinomycetia bacterium]	Actinomycetia bacterium	27.8	27.8	1	211	1	650	MBO71197.1
Select seq gb|MBC8480521.1|	hypothetical protein [Actinomycetia bacterium]	Actinomycetia bacterium	27.8	27.8	1	211	1	650	MBC8480521.1
Select seq gb|PKA55939.1|	F-box/LRR-repeat protein 12 [Apostasia shenzhenica]	Apostasia shenzhenica	27.8	27.8	1	212	1	377	PKA55939.1
Select seq gb|PKA60825.1|	F-box/LRR-repeat protein 12 [Apostasia shenzhenica]	Apostasia shenzhenica	27.8	27.8	1	213	1	368	PKA60825.1
Select seq ref|XP_015947983.1|	F-box/LRR-repeat protein 12 [Arachis duranensis]	Arachis duranensis	27.8	27.8	1	212	1	389	XP_015947983.1
Select seq ref|XP_016180357.1|	F-box/LRR-repeat protein 12 [Arachis ipaensis]	Arachis ipaensis	27.8	27.8	1	212	1	389	XP_016180357.1
Select seq gb|KHO52258.1|	hypothetical protein QT08_C0012G0012 [archaeon GW2011_AR17]	archaeon GW2011_AR17	27.8	27.8	1	212	1	445	KHO52258.1
Select seq gb|KAG9446982.1|	hypothetical protein H6P81_013110 [Aristolochia fimbriata]	Aristolochia fimbriata	27.8	27.8	1	212	1	490	KAG9446982.1
Select seq gb|MBM3443189.1|	penicillin acylase family protein [Bacteroidetes bacterium]	Bacteroidetes bacterium	27.8	27.8	1	210	1	811	MBM3443189.1
Select seq gb|MCB0310883.1|	ATP-binding cassette domain-containing protein [Bdellovibrionales bacterium]	Bdellovibrionales bacterium	27.8	27.8	1	215	1	241	MCB0310883.1
Select seq gb|KDQ16020.1|	hypothetical protein BOTBODRAFT_43642 [Botryobasidium botryosum FD-172 SS1]	Botryobasidium botryosum FD-172 SS1	27.8	27.8	1	212	1	428	KDQ16020.1
Select seq gb|KAG8371623.1|	hypothetical protein BUALT_Bualt13G0107500 [Buddleja alternifolia]	Buddleja alternifolia	27.8	27.8	1	212	1	423	KAG8371623.1
Select seq ref|WP_022755402.1|	hypothetical protein [Butyrivibrio fibrisolvens]	Butyrivibrio fibrisolvens	27.8	27.8	1	212	1	475	WP_022755402.1
Select seq ref|XP_020225459.1|	F-box/LRR-repeat protein 12 [Cajanus cajan]	Cajanus cajan	27.8	27.8	1	213	1	363	XP_020225459.1
Select seq ref|XP_020226588.1|	F-box/LRR-repeat protein 12-like [Cajanus cajan]	Cajanus cajan	27.8	27.8	1	213	1	329	XP_020226588.1
Select seq gb|KYP57655.1|	F-box/LRR-repeat protein 12 [Cajanus cajan]	Cajanus cajan	27.8	27.8	1	213	1	305	KYP57655.1
Select seq gb|KAA3616926.1|	xanthine dehydrogenase [Calditrichaeota bacterium]	Calditrichaeota bacterium	27.8	27.8	1	210	1	797	KAA3616926.1
Select seq ref|XP_028119115.1|	uncharacterized protein LOC114316618 [Camellia sinensis]	Camellia sinensis	27.8	27.8	1	211	1	711	XP_028119115.1
Select seq gb|MBL6833220.1|	hypothetical protein [Candidatus Actinomarina sp.]	Candidatus Actinomarina sp.	27.8	27.8	1	211	1	650	MBL6833220.1
Select seq gb|RZP22387.1|	VWA domain-containing protein [Candidatus Actinomarinales bacterium]	Candidatus Actinomarinales bacterium	27.8	27.8	1	211	1	650	RZP22387.1
Select seq gb|MCD6367772.1|	ATP-binding protein [Candidatus Aenigmarchaeota archaeon]	Candidatus Aenigmarchaeota archaeon	27.8	27.8	1	212	1	428	MCD6367772.1
Select seq gb|TMQ69561.1|	DNA repair protein RecN [Candidatus Eisenbacteria bacterium]	Candidatus Eisenbacteria bacterium	27.8	27.8	1	212	1	486	TMQ69561.1
Select seq emb|VFJ94317.1|	Predicted metal-dependent hydrolase, TIM-barrel fold [Candidatus Kentron sp. H]	Candidatus Kentron sp. H	27.8	27.8	1	214	1	258	VFJ94317.1
Select seq tpg|HJC38140.1|	TPA: DNA-processing protein DprA [Candidatus Mediterraneibacter faecigallinarum]	Candidatus Mediterraneibacter faecigallinarum	27.8	27.8	1	213	1	359	HJC38140.1
Select seq tpg|HIY63155.1|	TPA: DNA-processing protein DprA [Candidatus Mediterraneibacter stercoripullorum]	Candidatus Mediterraneibacter stercoripullorum	27.8	27.8	1	213	1	360	HIY63155.1
Select seq ref|WP_151970398.1|	hypothetical protein [Candidatus Uabimicrobium amorphum]	Candidatus Uabimicrobium amorphum	27.8	27.8	1	212	1	397	WP_151970398.1
Select seq ref|XP_021907119.1|	LOW QUALITY PROTEIN: F-box/LRR-repeat protein 12 [Carica papaya]	Carica papaya	27.8	27.8	1	212	1	391	XP_021907119.1
Select seq gb|EAT58745.1|	methyltransferase GidB [Chlorobium ferrooxidans DSM 13031]	Chlorobium ferrooxidans DSM 13031	27.8	27.8	1	215	1	227	EAT58745.1
Select seq ref|WP_083694701.1|	16S rRNA (guanine(527)-N(7))-methyltransferase RsmG [Chlorobium sp. KB01]	Chlorobium sp. KB01	27.8	27.8	1	215	1	227	WP_083694701.1
Select seq gb|MBA3777944.1|	hypothetical protein [Chloroflexi bacterium]	Chloroflexi bacterium	27.8	27.8	1	211	1	531	MBA3777944.1
Select seq gb|MPZ13538.1|	2'-deoxycytidine 5'-triphosphate deaminase [Chloroflexi bacterium]	Chloroflexi bacterium	27.8	27.8	1	212	1	390	MPZ13538.1
Select seq ref|WP_181509889.1|	HTH-type transcriptional regulator YidZ [Citrobacter freundii]	Citrobacter freundii	27.8	27.8	1	213	1	319	WP_181509889.1
Select seq ref|XP_006447907.1|	F-box/LRR-repeat protein 12 [Citrus clementina]	Citrus clementina	27.8	27.8	1	212	1	390	XP_006447907.1
Select seq gb|KDO51031.1|	hypothetical protein CISIN_1g016420mg [Citrus sinensis]	Citrus sinensis	27.8	27.8	1	212	1	390	KDO51031.1
Select seq ref|XP_006469372.2|	F-box/LRR-repeat protein 12 [Citrus sinensis]	Citrus sinensis	27.8	27.8	1	212	1	390	XP_006469372.2
Select seq gb|KAH9793989.1|	F-box/LRR-repeat protein 12 [Citrus sinensis]	Citrus sinensis	27.8	27.8	1	212	1	390	KAH9793989.1
Select seq gb|MBR5422666.1|	hypothetical protein [Clostridia bacterium]	Clostridia bacterium	27.8	27.8	1	211	1	617	MBR5422666.1
Select seq gb|MBQ7089383.1|	stage III sporulation protein AE [Clostridia bacterium]	Clostridia bacterium	27.8	27.8	1	213	1	355	MBQ7089383.1
Select seq ref|WP_014313129.1|	hypothetical protein [Clostridium sp. BNL1100]	Clostridium sp. BNL1100	27.8	27.8	1	210	1	774	WP_014313129.1
Select seq gb|KAF8029504.1|	hypothetical protein BT93_E2036 [Corymbia citriodora subsp. variegata]	Corymbia citriodora subsp. variegata	27.8	27.8	1	210	1	1457	KAF8029504.1
Select seq gb|KAH8739485.1|	phosphatidylinositol 3-kinase [Cryptosporidium ryanae]	Cryptosporidium ryanae	27.8	27.8	1	210	1	946	KAH8739485.1
Select seq emb|VDK45579.1|	unnamed protein product [Cylicostephanus goldi]	Cylicostephanus goldi	27.8	27.8	1	212	1	396	VDK45579.1
Select seq gb|KGP75550.1|	tRNA(Ile)-lysidine synthetase [Desulfosporosinus sp. Tol-M]	Desulfosporosinus sp. Tol-M	27.8	27.8	1	212	1	490	KGP75550.1
Select seq ref|WP_225537423.1|	DUF5688 family protein [Enterocloster clostridioformis]	Enterocloster clostridioformis	27.8	27.8	1	213	1	311	WP_225537423.1
Select seq ref|XP_043638304.1|	F-box/LRR-repeat protein 12-like [Erigeron canadensis]	Erigeron canadensis	27.8	27.8	1	212	1	396	XP_043638304.1
Select seq ref|WP_021737982.1|	extracellular solute-binding protein [Eubacterium ramulus]	Eubacterium ramulus	27.8	27.8	1	211	1	524	WP_021737982.1
Select seq ref|WP_055290693.1|	extracellular solute-binding protein [Eubacterium ramulus]	Eubacterium ramulus	27.8	27.8	1	211	1	524	WP_055290693.1
Select seq gb|KCW74477.1|	hypothetical protein EUGRSUZ_E03184 [Eucalyptus grandis]	Eucalyptus grandis	27.8	27.8	1	209	1	1584	KCW74477.1
Select seq gb|KCW74478.1|	hypothetical protein EUGRSUZ_E03184 [Eucalyptus grandis]	Eucalyptus grandis	27.8	27.8	1	209	1	1583	KCW74478.1
Select seq gb|KCW74471.1|	hypothetical protein EUGRSUZ_E03173 [Eucalyptus grandis]	Eucalyptus grandis	27.8	27.8	1	209	1	1563	KCW74471.1
Select seq ref|XP_039169695.1|	disease resistance protein RGA2-like [Eucalyptus grandis]	Eucalyptus grandis	27.8	27.8	1	210	1	1201	XP_039169695.1
Select seq gb|KCW74481.1|	hypothetical protein EUGRSUZ_E03191 [Eucalyptus grandis]	Eucalyptus grandis	27.8	27.8	1	210	1	1020	KCW74481.1
Select seq ref|XP_039169699.1|	putative disease resistance protein RGA4 [Eucalyptus grandis]	Eucalyptus grandis	27.8	27.8	1	211	1	644	XP_039169699.1
Select seq ref|XP_039169697.1|	putative disease resistance protein RGA1 [Eucalyptus grandis]	Eucalyptus grandis	27.8	27.8	1	211	1	636	XP_039169697.1
Select seq ref|XP_039169706.1|	uncharacterized protein LOC120293948 [Eucalyptus grandis]	Eucalyptus grandis	27.8	27.8	1	212	1	383	XP_039169706.1
Select seq gb|MBP2653178.1|	surE [Firmicutes bacterium]	Firmicutes bacterium	27.8	27.8	1	214	1	253	MBP2653178.1
Select seq ref|XP_011458119.1|	PREDICTED: F-box/LRR-repeat protein 12 [Fragaria vesca subsp. vesca]	Fragaria vesca subsp. vesca	27.8	27.8	1	212	1	394	XP_011458119.1
Select seq ref|WP_238033143.1|	hypothetical protein [Fusicatenibacter saccharivorans]	Fusicatenibacter saccharivorans	27.8	27.8	1	212	1	390	WP_238033143.1
Select seq gb|KAG5021783.1|	hypothetical protein JHK85_018125 [Glycine max]	Glycine max	27.8	27.8	1	211	1	510	KAG5021783.1
Select seq ref|XP_006583257.2|	F-box/LRR-repeat protein 12 [Glycine max]	Glycine max	27.8	27.8	1	212	1	388	XP_006583257.2
Select seq ref|XP_028239447.1|	F-box/LRR-repeat protein 12 [Glycine soja]	Glycine soja	27.8	27.8	1	212	1	388	XP_028239447.1
Select seq ref|XP_005829199.1|	hypothetical protein GUITHDRAFT_141421 [Guillardia theta CCMP2712]	Guillardia theta CCMP2712	27.8	27.8	1	209	1	1560	XP_005829199.1
Select seq emb|VDP15595.1|	unnamed protein product [Heligmosomoides polygyrus]	Heligmosomoides polygyrus	27.8	27.8	1	211	1	545	VDP15595.1
Select seq ref|XP_001881395.1|	predicted protein [Laccaria bicolor S238N-H82]	Laccaria bicolor S238N-H82	27.8	27.8	1	209	1	1641	XP_001881395.1
Select seq ref|XP_023738826.1|	F-box/LRR-repeat protein 12 [Lactuca sativa]	Lactuca sativa	27.8	27.8	1	212	1	387	XP_023738826.1
Select seq ref|WP_051357842.1|	AAA family ATPase [Leisingera caerulea]	Leisingera caerulea	27.8	27.8	1	211	1	616	WP_051357842.1
Select seq ref|WP_174343475.1|	HTH-type transcriptional regulator YidZ [Lelliottia amnigena]	Lelliottia amnigena	27.8	27.8	1	213	1	320	WP_174343475.1
Select seq gb|TFE09966.1|	MarR family transcriptional regulator [Ligilactobacillus salivarius]	Ligilactobacillus salivarius	27.8	27.8	1	157	1	20	TFE09966.1
Select seq ref|XP_022241324.1|	organic cation transporter protein-like [Limulus polyphemus]	Limulus polyphemus	27.8	27.8	1	211	1	582	XP_022241324.1
Select seq ref|XP_023296265.2|	uncharacterized protein LOC111679016 [Lucilia cuprina]	Lucilia cuprina	27.8	27.8	1	211	1	573	XP_023296265.2
Select seq gb|KNC27504.1|	hypothetical protein FF38_12338 [Lucilia cuprina]	Lucilia cuprina	27.8	27.8	1	211	1	573	KNC27504.1
Select seq ref|XP_037815251.1|	uncharacterized protein LOC119605971 [Lucilia sericata]	Lucilia sericata	27.8	27.8	1	211	1	572	XP_037815251.1
Select seq ref|WP_179398299.1|	2-succinyl-5-enolpyruvyl-6-hydroxy-3-cyclohexene-1-carboxylic-acid synthase [Macellibacteroides fermentans]	Macellibacteroides fermentans	27.8	27.8	1	211	1	555	WP_179398299.1
Select seq gb|OCW93716.1|	2-succinyl-5-enolpyruvyl-6-hydroxy-3-cyclohexene-1-carboxylic-acid synthase [Macellibacteroides sp. HH-ZS]	Macellibacteroides sp. HH-ZS	27.8	27.8	1	211	1	555	OCW93716.1
Select seq ref|XP_013444708.1|	F-box/LRR-repeat protein 12 [Medicago truncatula]	Medicago truncatula	27.8	27.8	1	212	1	395	XP_013444708.1
Select seq gb|RHN39791.1|	putative F-box domain, leucine-rich repeat domain, L domain-containing protein [Medicago truncatula]	Medicago truncatula	27.8	27.8	1	212	1	388	RHN39791.1
Select seq gb|KEH18734.1|	F-box/LRR protein [Medicago truncatula]	Medicago truncatula	27.8	27.8	1	213	1	315	KEH18734.1
Select seq emb|CAG6004041.1|	unnamed protein product [Menidia menidia]	Menidia menidia	27.8	27.8	1	210	1	1360	CAG6004041.1
Select seq ref|WP_011832540.1|	hypothetical protein [Methanocorpusculum labreanum]	Methanocorpusculum labreanum	27.8	27.8	1	212	1	377	WP_011832540.1
Select seq gb|MCF7965454.1|	aminomethyl-transferring glycine dehydrogenase [Methylobacter tundripaludum]	Methylobacter tundripaludum	27.8	27.8	1	210	1	965	MCF7965454.1
Select seq ref|WP_104424756.1|	aminomethyl-transferring glycine dehydrogenase [Methylobacter tundripaludum]	Methylobacter tundripaludum	27.8	27.8	1	210	1	965	WP_104424756.1
Select seq ref|WP_031437957.1|	aminomethyl-transferring glycine dehydrogenase [Methylobacter tundripaludum]	Methylobacter tundripaludum	27.8	27.8	1	210	1	964	WP_031437957.1
Select seq ref|WP_027149327.1|	aminomethyl-transferring glycine dehydrogenase [Methylobacter tundripaludum]	Methylobacter tundripaludum	27.8	27.8	1	210	1	964	WP_027149327.1
Select seq ref|WP_104429826.1|	aminomethyl-transferring glycine dehydrogenase [Methylobacter tundripaludum]	Methylobacter tundripaludum	27.8	27.8	1	210	1	963	WP_104429826.1
Select seq ref|WP_006892886.1|	aminomethyl-transferring glycine dehydrogenase [Methylobacter tundripaludum]	Methylobacter tundripaludum	27.8	27.8	1	210	1	963	WP_006892886.1
Select seq emb|CAD6257634.1|	unnamed protein product [Miscanthus lutarioriparius]	Miscanthus lutarioriparius	27.8	27.8	1	212	1	479	CAD6257634.1
Select seq emb|CAD6257671.1|	unnamed protein product [Miscanthus lutarioriparius]	Miscanthus lutarioriparius	27.8	27.8	1	212	1	407	CAD6257671.1
Select seq emb|CAD6254331.1|	unnamed protein product [Miscanthus lutarioriparius]	Miscanthus lutarioriparius	27.8	27.8	1	212	1	380	CAD6254331.1
Select seq gb|EEB89927.1|	hypothetical protein MPER_11928 [Moniliophthora perniciosa FA553]	Moniliophthora perniciosa FA553	27.8	27.8	1	212	1	467	EEB89927.1
Select seq gb|KTB29110.1|	hypothetical protein WG66_18353 [Moniliophthora roreri]	Moniliophthora roreri	27.8	27.8	1	211	1	511	KTB29110.1
Select seq gb|ESK86842.1|	hypothetical protein Moror_3466 [Moniliophthora roreri MCA 2997]	Moniliophthora roreri MCA 2997	27.8	27.8	1	211	1	523	ESK86842.1
Select seq gb|RDY06662.1|	F-box/LRR-repeat protein 12 [Mucuna pruriens]	Mucuna pruriens	27.8	27.8	1	212	1	409	RDY06662.1
Select seq ref|WP_106143487.1|	ATP-binding protein [Muricauda pacifica]	Muricauda pacifica	27.8	27.8	1	213	1	351	WP_106143487.1
Select seq gb|NND28100.1|	Fic family protein [Myxococcales bacterium]	Myxococcales bacterium	27.8	27.8	1	212	1	390	NND28100.1
Select seq gb|NNK07909.1|	Fic family protein [Myxococcales bacterium]	Myxococcales bacterium	27.8	27.8	1	212	1	390	NNK07909.1
Select seq gb|KPK52712.1|	cell filamentation protein Fic [Myxococcales bacterium SG8_38_1]	Myxococcales bacterium SG8_38_1	27.8	27.8	1	212	1	390	KPK52712.1
Select seq ref|WP_006168002.1|	hypothetical protein [Natrialba chahannaoensis]	Natrialba chahannaoensis	27.8	27.8	1	211	1	725	WP_006168002.1
Select seq ref|WP_004213715.1|	hypothetical protein [Natrialba magadii]	Natrialba magadii	27.8	27.8	1	211	1	743	WP_004213715.1
Select seq ref|WP_248560390.1|	AAA family ATPase [Niallia sp. NCCP-28]	Niallia sp. NCCP-28	27.8	27.8	1	210	1	984	WP_248560390.1
Select seq dbj|GKU81687.1|	hypothetical protein NCCP28_10830 [Niallia sp. NCCP-28]	Niallia sp. NCCP-28	27.8	27.8	1	210	1	958	GKU81687.1
Select seq emb|CAA2990072.1|	F-box LRR-repeat 12 [Olea europaea subsp. europaea]	Olea europaea subsp. europaea	27.8	27.8	1	212	1	387	CAA2990072.1
Select seq ref|XP_022847091.1|	F-box/LRR-repeat protein 12 [Olea europaea var. sylvestris]	Olea europaea var. sylvestris	27.8	27.8	1	212	1	387	XP_022847091.1
Select seq ref|WP_079683239.1|	2-succinyl-5-enolpyruvyl-6-hydroxy-3-cyclohexene-1-carboxylic-acid synthase [Parabacteroides chartae]	Parabacteroides chartae	27.8	27.8	1	211	1	555	WP_079683239.1
Select seq emb|CAD8052156.1|	unnamed protein product [Paramecium sonneborni]	Paramecium sonneborni	27.8	27.8	1	214	1	274	CAD8052156.1
Select seq gb|MSU34407.1|	ATP-dependent helicase [Pedosphaera sp.]	Pedosphaera sp.	27.8	27.8	1	211	1	723	MSU34407.1
Select seq dbj|GFP98736.1|	F-box/LRR-repeat protein 12 [Phtheirospermum japonicum]	Phtheirospermum japonicum	27.8	27.8	1	213	1	365	GFP98736.1
Select seq emb|CCW62994.1|	unnamed protein product [Phytomonas sp. isolate EM1]	Phytomonas sp. isolate EM1	27.8	27.8	1	210	1	987	CCW62994.1
Select seq emb|CCW70294.1|	unnamed protein product [Phytomonas sp. isolate Hart1]	Phytomonas sp. isolate Hart1	27.8	27.8	1	210	1	1281	CCW70294.1
Select seq gb|MBS0206850.1|	cyanophycinase [Planctomycetes bacterium]	Planctomycetes bacterium	27.8	27.8	1	211	1	524	MBS0206850.1
Select seq tpg|HAD02169.1|	TPA: 2-succinyl-5-enolpyruvyl-6-hydroxy-3-cyclohexene-1-carboxylic-acid synthase [Porphyromonadaceae bacterium]	Porphyromonadaceae bacterium	27.8	27.8	1	211	1	555	HAD02169.1
Select seq ref|WP_036872802.1|	hypothetical protein [Porphyromonas macacae]	Porphyromonas macacae	27.8	27.8	1	213	1	365	WP_036872802.1
Select seq ref|WP_018360488.1|	hypothetical protein [Porphyromonas macacae]	Porphyromonas macacae	27.8	27.8	1	213	1	365	WP_018360488.1
Select seq ref|WP_036870839.1|	hypothetical protein [Porphyromonas macacae]	Porphyromonas macacae	27.8	27.8	1	213	1	365	WP_036870839.1
Select seq emb|SUB89881.1|	Uncharacterised protein [Porphyromonas macacae]	Porphyromonas macacae	27.8	27.8	1	213	1	364	SUB89881.1
Select seq ref|WP_036850596.1|	hypothetical protein [Porphyromonas macacae]	Porphyromonas macacae	27.8	27.8	1	213	1	319	WP_036850596.1
Select seq gb|KGO00654.1|	hypothetical protein HR11_02055 [Porphyromonas macacae]	Porphyromonas macacae	27.8	27.8	1	213	1	318	KGO00654.1
Select seq gb|MBS0373907.1|	HAD family phosphatase [Proteobacteria bacterium]	Proteobacteria bacterium	27.8	27.8	1	215	1	235	MBS0373907.1
Select seq emb|CAB4291073.1|	unnamed protein product [Prunus armeniaca]	Prunus armeniaca	27.8	27.8	1	212	1	483	CAB4291073.1
Select seq ref|XP_021811261.1|	F-box/LRR-repeat protein 12 [Prunus avium]	Prunus avium	27.8	27.8	1	212	1	393	XP_021811261.1
Select seq ref|XP_034226657.1|	F-box/LRR-repeat protein 12 [Prunus dulcis]	Prunus dulcis	27.8	27.8	1	212	1	393	XP_034226657.1
Select seq ref|XP_008235853.1|	PREDICTED: F-box/LRR-repeat protein 12 [Prunus mume]	Prunus mume	27.8	27.8	1	212	1	393	XP_008235853.1
Select seq ref|XP_020425912.1|	F-box/LRR-repeat protein 12 [Prunus persica]	Prunus persica	27.8	27.8	1	212	1	393	XP_020425912.1
Select seq gb|KXT02132.1|	hypothetical protein AC578_5930 [Pseudocercospora eumusae]	Pseudocercospora eumusae	27.8	27.8	1	209	1	2251	KXT02132.1
Select seq ref|XP_007922357.1|	uncharacterized protein MYCFIDRAFT_29867 [Pseudocercospora fijiensis CIRAD86]	Pseudocercospora fijiensis CIRAD86	27.8	27.8	1	209	1	2235	XP_007922357.1
Select seq gb|KAF7187634.1|	Highly reducing polyketide synthase alnA [Pseudocercospora fuligena]	Pseudocercospora fuligena	27.8	27.8	1	209	1	2252	KAF7187634.1
Select seq gb|KXT11738.1|	hypothetical protein AC579_5038 [Pseudocercospora musae]	Pseudocercospora musae	27.8	27.8	1	209	1	2252	KXT11738.1
Select seq ref|XP_031404465.1|	F-box/LRR-repeat protein 12 [Punica granatum]	Punica granatum	27.8	27.8	1	212	1	382	XP_031404465.1
Select seq ref|WP_171603763.1|	heparinase II/III family protein [Rhizobium changzhiense]	Rhizobium changzhiense	27.8	27.8	1	211	1	598	WP_171603763.1
Select seq ref|XP_024167148.1|	F-box/LRR-repeat protein 12 [Rosa chinensis]	Rosa chinensis	27.8	27.8	1	212	1	394	XP_024167148.1
Select seq gb|PRQ25275.1|	putative leucine-rich repeat domain, L domain-containing protein [Rosa chinensis]	Rosa chinensis	27.8	27.8	1	212	1	378	PRQ25275.1
Select seq gb|PRQ34025.1|	putative leucine-rich repeat domain, L domain-containing protein [Rosa chinensis]	Rosa chinensis	27.8	27.8	1	214	1	251	PRQ34025.1
Select seq gb|AVY91858.1|	F-box protein [Saccharum hybrid cultivar SP80-3280]	Saccharum hybrid cultivar SP80-3280	27.8	27.8	1	212	1	386	AVY91858.1
Select seq gb|MBK8627855.1|	hypothetical protein [Saprospiraceae bacterium]	Saprospiraceae bacterium	27.8	27.8	1	215	1	237	MBK8627855.1
Select seq dbj|BAL27707.1|	Spcc16c4.19-HATA [Schizosaccharomyces pombe expression vector pFOX1-spcc16c4.19-HATA]	Schizosaccharomyces pombe expression vector pFOX1-spcc16c4.19-HATA	27.8	27.8	1	214	1	272	BAL27707.1
Select seq ref|XP_011089569.1|	F-box/LRR-repeat protein 12 [Sesamum indicum]	Sesamum indicum	27.8	27.8	1	212	1	390	XP_011089569.1
Select seq ref|XP_002450521.1|	F-box/LRR-repeat protein 12 [Sorghum bicolor]	Sorghum bicolor	27.8	27.8	1	212	1	386	XP_002450521.1
Select seq gb|TKY64026.1|	F-box/LRR-repeat protein 12 [Spatholobus suberectus]	Spatholobus suberectus	27.8	27.8	1	212	1	388	TKY64026.1
Select seq gb|TKY45439.1|	F-box/LRR-repeat protein 12 [Spatholobus suberectus]	Spatholobus suberectus	27.8	27.8	1	212	1	388	TKY45439.1
Select seq ref|WP_160367234.1|	glycoside hydrolase [Sphingobacterium humi]	Sphingobacterium humi	27.8	27.8	1	210	1	914	WP_160367234.1
Select seq ref|WP_184647453.1|	AAA domain-containing protein [Sphingopyxis sp. JAI128]	Sphingopyxis sp. JAI128	27.8	27.8	1	210	1	1140	WP_184647453.1
Select seq gb|MBP7030203.1|	HPr(Ser) kinase/phosphatase [Spirochaetes bacterium]	Spirochaetes bacterium	27.8	27.8	1	213	1	321	MBP7030203.1
Select seq emb|CAA7404552.1|	unnamed protein product [Spirodela intermedia]	Spirodela intermedia	27.8	27.8	1	213	1	360	CAA7404552.1
Select seq ref|WP_100993984.1|	oxygen-independent coproporphyrinogen III oxidase [Spirosoma pollinicola]	Spirosoma pollinicola	27.8	27.8	1	212	1	453	WP_100993984.1
Select seq gb|KAG6867387.1|	hypothetical protein C0993_003443 [Termitomyces sp. T159_Od127]	Termitomyces sp. T159_Od127	27.8	27.8	1	211	1	709	KAG6867387.1
Select seq gb|NPB08932.1|	hypothetical protein [Thermodesulfobacteria bacterium]	Thermodesulfobacteria bacterium	27.8	27.8	1	214	1	267	NPB08932.1
Select seq ref|WP_221172623.1|	hypothetical protein [Thermosulfurimonas sp. F29]	Thermosulfurimonas sp. F29	27.8	27.8	1	213	1	369	WP_221172623.1
Select seq dbj|GFU94735.1|	transposable element Tcb2 transposase [Trichonephila clavipes]	Trichonephila clavipes	27.8	27.8	1	214	1	283	GFU94735.1
Select seq dbj|GFT07706.1|	transposable element Tcb2 transposase [Trichonephila clavipes]	Trichonephila clavipes	27.8	27.8	1	215	1	245	GFT07706.1
Select seq gb|MCH83814.1|	F-box/LRR-repeat protein 12-like [Trifolium medium]	Trifolium medium	27.8	27.8	1	212	1	388	MCH83814.1
Select seq gb|PNX94462.1|	F-box/LRR-repeat protein 12-like [Trifolium pratense]	Trifolium pratense	27.8	27.8	1	212	1	388	PNX94462.1
Select seq ref|XP_045787813.1|	F-box/LRR-repeat protein 12 [Trifolium pratense]	Trifolium pratense	27.8	27.8	1	212	1	388	XP_045787813.1
Select seq dbj|GAU29967.1|	hypothetical protein TSUD_360820 [Trifolium subterraneum]	Trifolium subterraneum	27.8	27.8	1	212	1	388	GAU29967.1
Select seq gb|MBQ7590396.1|	ATP-dependent helicase [Verrucomicrobia bacterium]	Verrucomicrobia bacterium	27.8	27.8	1	211	1	695	MBQ7590396.1
Select seq gb|MBR6460985.1|	UvrD-helicase domain-containing protein [Verrucomicrobia bacterium]	Verrucomicrobia bacterium	27.8	27.8	1	211	1	694	MBR6460985.1
Select seq gb|MBR5690888.1|	UvrD-helicase domain-containing protein [Verrucomicrobia bacterium]	Verrucomicrobia bacterium	27.8	27.8	1	211	1	694	MBR5690888.1
Select seq gb|MBR5605412.1|	UvrD-helicase domain-containing protein [Verrucomicrobia bacterium]	Verrucomicrobia bacterium	27.8	27.8	1	211	1	694	MBR5605412.1
Select seq gb|MBP5760076.1|	ATP-dependent helicase [Verrucomicrobia bacterium]	Verrucomicrobia bacterium	27.8	27.8	1	211	1	691	MBP5760076.1
Select seq gb|MBR4249527.1|	UvrD-helicase domain-containing protein [Verrucomicrobia bacterium]	Verrucomicrobia bacterium	27.8	27.8	1	211	1	691	MBR4249527.1
Select seq gb|MBR6464434.1|	UvrD-helicase domain-containing protein [Verrucomicrobia bacterium]	Verrucomicrobia bacterium	27.8	27.8	1	211	1	683	MBR6464434.1
Select seq tpg|HHY86463.1|	TPA: UvrD-helicase domain-containing protein [Verrucomicrobia bacterium]	Verrucomicrobia bacterium	27.8	27.8	1	211	1	669	HHY86463.1
Select seq gb|MBO4545450.1|	UvrD-helicase domain-containing protein [Verrucomicrobia bacterium]	Verrucomicrobia bacterium	27.8	27.8	1	211	1	558	MBO4545450.1
Select seq gb|MBO4716124.1|	UvrD-helicase domain-containing protein [Verrucomicrobia bacterium]	Verrucomicrobia bacterium	27.8	27.8	1	211	1	557	MBO4716124.1
Select seq gb|MBO7107284.1|	ATP-dependent helicase [Verrucomicrobia bacterium]	Verrucomicrobia bacterium	27.8	27.8	1	212	1	460	MBO7107284.1
Select seq gb|RZO61298.1|	ATP-dependent helicase [Verrucomicrobia subdivision 3 bacterium]	Verrucomicrobia subdivision 3 bacterium	27.8	27.8	1	211	1	672	RZO61298.1
Select seq gb|MBE87731.1|	DNA helicase UvrD [Verrucomicrobiales bacterium]	Verrucomicrobiales bacterium	27.8	27.8	1	211	1	672	MBE87731.1
Select seq gb|MAD22797.1|	DNA helicase UvrD [Verrucomicrobiales bacterium]	Verrucomicrobiales bacterium	27.8	27.8	1	211	1	672	MAD22797.1
Select seq gb|MBE87652.1|	DNA helicase UvrD [Verrucomicrobiales bacterium]	Verrucomicrobiales bacterium	27.8	27.8	1	211	1	672	MBE87652.1
Select seq gb|MAJ15494.1|	DNA helicase UvrD [Verrucomicrobiales bacterium]	Verrucomicrobiales bacterium	27.8	27.8	1	211	1	672	MAJ15494.1
Select seq ref|WP_009845962.1|	LysR substrate-binding domain-containing protein [Vibrio]	Vibrio	27.8	27.8	1	213	1	311	WP_009845962.1
Select seq ref|WP_102556068.1|	LysR substrate-binding domain-containing protein [Vibrio]	Vibrio	27.8	27.8	1	213	1	311	WP_102556068.1
Select seq gb|ONM26466.1|	F-box/LRR-repeat protein 12 [Zea mays]	Zea mays	27.8	27.8	1	212	1	406	ONM26466.1
Select seq ref|NP_001183050.2|	F-box/LRR-repeat protein 12 [Zea mays]	Zea mays	27.8	27.8	1	212	1	386	NP_001183050.2
Select seq gb|ACR35545.1|	unknown [Zea mays]	Zea mays	27.8	27.8	1	212	1	386	ACR35545.1

## Sheet: A63T
Select for downloading or viewing reports	Description	Scientific Name	Max Score	Total Score	Query Cover	E value	Per. Ident	Acc. Len	Accession
Select seq ref|XP_009080700.1|	PREDICTED: LOW QUALITY PROTEIN: leucine-rich repeat, immunoglobulin-like domain and transmembrane domain-containing protein 2 [Acanthisitta chloris]	Acanthisitta chloris	26.1	26.1	1	854	1	473	XP_009080700.1
Select seq ref|WP_083753919.1|	GGDEF domain-containing protein [Actinosynnema sp. ALI-1.44]	Actinosynnema sp. ALI-1.44	26.1	26.1	1	855	1	437	WP_083753919.1
Select seq gb|ONI73487.1|	GGDEF domain-containing protein [Actinosynnema sp. ALI-1.44]	Actinosynnema sp. ALI-1.44	26.1	26.1	1	856	1	382	ONI73487.1
Select seq gb|NWX23438.1|	LRIT2 protein [Aegotheles bennettii]	Aegotheles bennettii	26.1	26.1	1	853	1	527	NWX23438.1
Select seq gb|NWX71215.1|	LRIT2 protein [Alca torda]	Alca torda	26.1	26.1	1	853	1	524	NWX71215.1
Select seq gb|NXL85731.1|	LRIT2 protein [Alectura lathami]	Alectura lathami	26.1	26.1	1	853	1	528	NXL85731.1
Select seq gb|MBT3789734.1|	AMP-binding protein [Alphaproteobacteria bacterium]	Alphaproteobacteria bacterium	26.1	26.1	1	853	1	518	MBT3789734.1
Select seq gb|MBT7747360.1|	AMP-binding protein [Alphaproteobacteria bacterium]	Alphaproteobacteria bacterium	26.1	26.1	1	853	1	518	MBT7747360.1
Select seq gb|NVK56800.1|	MFS transporter [Alteromonadaceae bacterium]	Alteromonadaceae bacterium	26.1	26.1	1	856	1	400	NVK56800.1
Select seq gb|KQK84953.1|	leucine-rich repeat, immunoglobulin-like domain and transmembrane domain-containing protein 2 [Amazona aestiva]	Amazona aestiva	26.1	26.1	1	853	1	527	KQK84953.1
Select seq gb|NXK84072.1|	LRIT2 protein [Amazona guildingii]	Amazona guildingii	26.1	26.1	1	853	1	527	NXK84072.1
Select seq gb|MBO1064720.1|	MFS transporter [Anabaena sp. 54]	Anabaena sp. 54	26.1	26.1	1	853	1	488	MBO1064720.1
Select seq ref|XP_026207724.1|	leucine-rich repeat, immunoglobulin-like domain and transmembrane domain-containing protein 2 [Anabas testudineus]	Anabas testudineus	26.1	26.1	1	852	1	555	XP_026207724.1
Select seq ref|XP_027316218.2|	leucine-rich repeat, immunoglobulin-like domain and transmembrane domain-containing protein 2 [Anas platyrhynchos]	Anas platyrhynchos	26.1	26.1	1	852	1	570	XP_027316218.2
Select seq gb|NXC66946.1|	LRIT2 protein [Anhinga anhinga]	Anhinga anhinga	26.1	26.1	1	853	1	527	NXC66946.1
Select seq gb|NXT96360.1|	LRIT2 protein [Anhinga rufa]	Anhinga rufa	26.1	26.1	1	853	1	526	NXT96360.1
Select seq ref|XP_013030764.1|	PREDICTED: leucine-rich repeat, immunoglobulin-like domain and transmembrane domain-containing protein 2 [Anser cygnoides domesticus]	Anser cygnoides domesticus	26.1	26.1	1	852	1	535	XP_013030764.1
Select seq gb|NXI63003.1|	LRIT2 protein [Anseranas semipalmata]	Anseranas semipalmata	26.1	26.1	1	853	1	503	NXI63003.1
Select seq ref|XP_010175908.1|	leucine-rich repeat, immunoglobulin-like domain and transmembrane domain-containing protein 2 [Antrostomus carolinensis]	Antrostomus carolinensis	26.1	26.1	1	858	1	342	XP_010175908.1
Select seq ref|XP_009864541.1|	PREDICTED: leucine-rich repeat, immunoglobulin-like domain and transmembrane domain-containing protein 2 [Apaloderma vittatum]	Apaloderma vittatum	26.1	26.1	1	854	1	474	XP_009864541.1
Select seq ref|XP_009281192.2|	PREDICTED: leucine-rich repeat, immunoglobulin-like domain and transmembrane domain-containing protein 2 [Aptenodytes forsteri]	Aptenodytes forsteri	26.1	26.1	1	854	1	442	XP_009281192.2
Select seq gb|KAF1664343.1|	Leucine-rich repeat, immunoglobulin-like domain and transmembrane domain-containing protein 2 [Aptenodytes patagonicus]	Aptenodytes patagonicus	26.1	26.1	1	853	1	526	KAF1664343.1
Select seq ref|XP_029886098.2|	leucine-rich repeat, immunoglobulin-like domain and transmembrane domain-containing protein 2 [Aquila chrysaetos chrysaetos]	Aquila chrysaetos chrysaetos	26.1	26.1	1	852	1	567	XP_029886098.2
Select seq ref|NP_001328015.1|	rhamnogalacturonan xylosyltransferase 1 [Arabidopsis thaliana]	Arabidopsis thaliana	26.1	26.1	1	857	1	367	NP_001328015.1
Select seq gb|NXO56224.1|	LRIT2 protein [Aramus guarauna]	Aramus guarauna	26.1	26.1	1	853	1	524	NXO56224.1
Select seq ref|XP_030590887.1|	immunoglobulin mu heavy chain-like [Archocentrus centrarchus]	Archocentrus centrarchus	26.1	26.1	1	852	1	578	XP_030590887.1
Select seq gb|NXK27021.1|	LRIT2 protein [Arenaria interpres]	Arenaria interpres	26.1	26.1	1	854	1	456	NXK27021.1
Select seq gb|NWZ31606.1|	LRIT2 protein [Asarcornis scutulata]	Asarcornis scutulata	26.1	26.1	1	853	1	528	NWZ31606.1
Select seq ref|XP_026021082.1|	immunoglobulin mu heavy chain-like [Astatotilapia calliptera]	Astatotilapia calliptera	26.1	26.1	1	852	1	587	XP_026021082.1
Select seq ref|XP_026707547.1|	leucine-rich repeat, immunoglobulin-like domain and transmembrane domain-containing protein 2 [Athene cunicularia]	Athene cunicularia	26.1	26.1	1	856	1	397	XP_026707547.1
Select seq gb|NXV75838.1|	LRIT2 protein [Atlantisia rogersi]	Atlantisia rogersi	26.1	26.1	1	853	1	524	NXV75838.1
Select seq gb|MBN3322266.1|	IGHM protein [Atractosteus spatula]	Atractosteus spatula	26.1	26.1	1	852	1	581	MBN3322266.1
Select seq gb|MBN3325695.1|	HVC3 protein [Atractosteus spatula]	Atractosteus spatula	26.1	26.1	1	861	1	293	MBN3325695.1
Select seq ref|XP_032047029.1|	leucine-rich repeat, immunoglobulin-like domain and transmembrane domain-containing protein 2 [Aythya fuligula]	Aythya fuligula	26.1	26.1	1	852	1	570	XP_032047029.1
Select seq gb|MBR1538635.1|	MATE family efflux transporter [Bacteroidales bacterium]	Bacteroidales bacterium	26.1	26.1	1	854	1	458	MBR1538635.1
Select seq gb|NXS48790.1|	LRIT2 protein [Balaeniceps rex]	Balaeniceps rex	26.1	26.1	1	853	1	526	NXS48790.1
Select seq ref|XP_007171816.1|	SLAM family member 5 isoform X1 [Balaenoptera acutorostrata scammoni]	Balaenoptera acutorostrata scammoni	26.1	26.1	1	858	1	341	XP_007171816.1
Select seq ref|XP_007171817.1|	SLAM family member 5 isoform X2 [Balaenoptera acutorostrata scammoni]	Balaenoptera acutorostrata scammoni	26.1	26.1	1	860	1	301	XP_007171817.1
Select seq ref|XP_010305232.1|	PREDICTED: leucine-rich repeat, immunoglobulin-like domain and transmembrane domain-containing protein 2 [Balearica regulorum gibbericeps]	Balearica regulorum gibbericeps	26.1	26.1	1	858	1	342	XP_010305232.1
Select seq gb|NXG77190.1|	LRIT2 protein [Baryphthengus martii]	Baryphthengus martii	26.1	26.1	1	853	1	487	NXG77190.1
Select seq gb|AEJ86600.1|	immunoglobulin M heavy chain secreted form [Bathyraja eatonii]	Bathyraja eatonii	26.1	26.1	1	854	1	469	AEJ86600.1
Select seq gb|NXS59397.1|	LRIT2 protein [Brachypteracias leptosomus]	Brachypteracias leptosomus	26.1	26.1	1	853	1	526	NXS59397.1
Select seq gb|NXH22357.1|	LRIT2 protein [Bucco capensis]	Bucco capensis	26.1	26.1	1	853	1	526	NXH22357.1
Select seq gb|NWQ95663.1|	LRIT2 protein [Burhinus bistriatus]	Burhinus bistriatus	26.1	26.1	1	853	1	526	NWQ95663.1
Select seq ref|WP_174971486.1|	ABC transporter permease subunit [Burkholderia lata]	Burkholderia lata	26.1	26.1	1	860	1	300	WP_174971486.1
Select seq ref|XP_014795894.1|	PREDICTED: leucine-rich repeat, immunoglobulin-like domain and transmembrane domain-containing protein 2 [Calidris pugnax]	Calidris pugnax	26.1	26.1	1	851	1	612	XP_014795894.1
Select seq gb|NXV88449.1|	LRIT2 protein [Calonectris borealis]	Calonectris borealis	26.1	26.1	1	853	1	526	NXV88449.1
Select seq ref|XP_008499696.2|	leucine-rich repeat, immunoglobulin-like domain and transmembrane domain-containing protein 2 [Calypte anna]	Calypte anna	26.1	26.1	1	852	1	562	XP_008499696.2
Select seq gb|NWT23675.1|	LRIT2 protein [Cardinalis cardinalis]	Cardinalis cardinalis	26.1	26.1	1	854	1	450	NWT23675.1
Select seq ref|XP_009707431.1|	PREDICTED: leucine-rich repeat, immunoglobulin-like domain and transmembrane domain-containing protein 2 [Cariama cristata]	Cariama cristata	26.1	26.1	1	860	1	297	XP_009707431.1
Select seq gb|NWR71165.1|	LRIT2 protein [Centropus unirufus]	Centropus unirufus	26.1	26.1	1	853	1	526	NWR71165.1
Select seq gb|NXV11656.1|	LRIT2 protein [Cepphus grylle]	Cepphus grylle	26.1	26.1	1	853	1	524	NXV11656.1
Select seq gb|NXY40310.1|	LRIT2 protein [Ceuthmochares aereus]	Ceuthmochares aereus	26.1	26.1	1	854	1	461	NXY40310.1
Select seq gb|NXY89778.1|	LRIT2 protein [Ceyx cyanopectus]	Ceyx cyanopectus	26.1	26.1	1	853	1	526	NXY89778.1
Select seq ref|XP_009891362.1|	PREDICTED: leucine-rich repeat, immunoglobulin-like domain and transmembrane domain-containing protein 2 [Charadrius vociferus]	Charadrius vociferus	26.1	26.1	1	854	1	463	XP_009891362.1
Select seq gb|NXK52165.1|	LRIT2 protein [Chauna torquata]	Chauna torquata	26.1	26.1	1	853	1	525	NXK52165.1
Select seq gb|NWY52374.1|	LRIT2 protein [Chionis minor]	Chionis minor	26.1	26.1	1	854	1	458	NWY52374.1
Select seq gb|NXI51402.1|	LRIT2 protein [Chloroceryle aenea]	Chloroceryle aenea	26.1	26.1	1	857	1	363	NXI51402.1
Select seq gb|NXL63865.1|	LRIT2 protein [Chordeiles acutipennis]	Chordeiles acutipennis	26.1	26.1	1	853	1	526	NXL63865.1
Select seq gb|NWT40425.1|	LRIT2 protein [Chroicocephalus maculipennis]	Chroicocephalus maculipennis	26.1	26.1	1	853	1	524	NWT40425.1
Select seq gb|NWS53904.1|	LRIT2 protein [Chunga burmeisteri]	Chunga burmeisteri	26.1	26.1	1	853	1	526	NWS53904.1
Select seq gb|NXF62925.1|	LRIT2 protein [Ciccaba nigrolineata]	Ciccaba nigrolineata	26.1	26.1	1	853	1	526	NXF62925.1
Select seq gb|NXJ35886.1|	LRIT2 protein [Ciconia maguari]	Ciconia maguari	26.1	26.1	1	854	1	443	NXJ35886.1
Select seq gb|NXW14994.1|	LRIT2 protein [Circaetus pectoralis]	Circaetus pectoralis	26.1	26.1	1	853	1	526	NXW14994.1
Select seq gb|NXC15724.1|	LRIT2 protein [Corythaeola cristata]	Corythaeola cristata	26.1	26.1	1	854	1	465	NXC15724.1
Select seq gb|NXJ90114.1|	LRIT2 protein [Corythaixoides concolor]	Corythaixoides concolor	26.1	26.1	1	854	1	467	NXJ90114.1
Select seq gb|NWS67632.1|	LRIT2 protein [Crotophaga sulcirostris]	Crotophaga sulcirostris	26.1	26.1	1	853	1	526	NWS67632.1
Select seq ref|XP_009565814.1|	PREDICTED: LOW QUALITY PROTEIN: leucine-rich repeat, immunoglobulin-like domain and transmembrane domain-containing protein 2 [Cuculus canorus]	Cuculus canorus	26.1	26.1	1	851	1	610	XP_009565814.1
Select seq gb|OWY69889.1|	hypothetical protein B7486_18145 [cyanobacterium TDX16]	cyanobacterium TDX16	26.1	26.1	1	853	1	526	OWY69889.1
Select seq ref|XP_035400000.1|	leucine-rich repeat, immunoglobulin-like domain and transmembrane domain-containing protein 2 [Cygnus atratus]	Cygnus atratus	26.1	26.1	1	852	1	570	XP_035400000.1
Select seq ref|XP_040419932.1|	leucine-rich repeat, immunoglobulin-like domain and transmembrane domain-containing protein 2 [Cygnus olor]	Cygnus olor	26.1	26.1	1	853	1	528	XP_040419932.1
Select seq ref|WP_235678266.1|	MFS transporter [Cylindrospermopsis curvispora]	Cylindrospermopsis curvispora	26.1	26.1	1	853	1	493	WP_235678266.1
Select seq gb|QNP31260.1|	MFS transporter [Cylindrospermopsis curvispora GIHE-G1]	Cylindrospermopsis curvispora GIHE-G1	26.1	26.1	1	853	1	488	QNP31260.1
Select seq gb|KAF5915403.1|	hypothetical protein HPG69_003912 [Diceros bicornis minor]	Diceros bicornis minor	26.1	26.1	1	851	1	640	KAF5915403.1
Select seq ref|WP_233455466.1|	MFS transporter [Dolichospermum flos-aquae]	Dolichospermum flos-aquae	26.1	26.1	1	853	1	493	WP_233455466.1
Select seq gb|NWU48111.1|	LRIT2 protein [Dromas ardeola]	Dromas ardeola	26.1	26.1	1	853	1	526	NWU48111.1
Select seq ref|XP_009900033.1|	PREDICTED: leucine-rich repeat, immunoglobulin-like domain and transmembrane domain-containing protein 2 [Dryobates pubescens]	Dryobates pubescens	26.1	26.1	1	851	1	614	XP_009900033.1
Select seq ref|XP_035746705.1|	leucine-rich repeat, immunoglobulin-like domain and transmembrane domain-containing protein 2 [Egretta garzetta]	Egretta garzetta	26.1	26.1	1	852	1	539	XP_035746705.1
Select seq ref|WP_216564030.1|	S41 family peptidase [Eubacterium sp. MSJ-13]	Eubacterium sp. MSJ-13	26.1	26.1	1	855	1	411	WP_216564030.1
Select seq gb|NXF85213.1|	LRIT2 protein [Eubucco bourcierii]	Eubucco bourcierii	26.1	26.1	1	853	1	526	NXF85213.1
Select seq gb|KAF1645068.1|	Leucine-rich repeat, immunoglobulin-like domain and transmembrane domain-containing protein 2 [Eudyptes chrysocome]	Eudyptes chrysocome	26.1	26.1	1	853	1	526	KAF1645068.1
Select seq gb|KAF1622122.1|	Leucine-rich repeat, immunoglobulin-like domain and transmembrane domain-containing protein 2 [Eudyptes chrysolophus]	Eudyptes chrysolophus	26.1	26.1	1	853	1	526	KAF1622122.1
Select seq gb|KAF1638758.1|	Leucine-rich repeat, immunoglobulin-like domain and transmembrane domain-containing protein 2 [Eudyptes filholi]	Eudyptes filholi	26.1	26.1	1	853	1	526	KAF1638758.1
Select seq gb|KAF1575522.1|	Leucine-rich repeat, immunoglobulin-like domain and transmembrane domain-containing protein 2 [Eudyptes moseleyi]	Eudyptes moseleyi	26.1	26.1	1	853	1	526	KAF1575522.1
Select seq gb|KAF1562946.1|	Leucine-rich repeat, immunoglobulin-like domain and transmembrane domain-containing protein 2 [Eudyptes pachyrhynchus]	Eudyptes pachyrhynchus	26.1	26.1	1	853	1	526	KAF1562946.1
Select seq gb|KAF1569112.1|	Leucine-rich repeat, immunoglobulin-like domain and transmembrane domain-containing protein 2 [Eudyptes schlegeli]	Eudyptes schlegeli	26.1	26.1	1	853	1	526	KAF1569112.1
Select seq gb|KAF1523670.1|	Leucine-rich repeat, immunoglobulin-like domain and transmembrane domain-containing protein 2 [Eudyptes sclateri]	Eudyptes sclateri	26.1	26.1	1	853	1	526	KAF1523670.1
Select seq gb|KAF1506562.1|	Leucine-rich repeat, immunoglobulin-like domain and transmembrane domain-containing protein 2 [Eudyptula novaehollandiae]	Eudyptula novaehollandiae	26.1	26.1	1	853	1	526	KAF1506562.1
Select seq ref|XP_010151883.1|	PREDICTED: LOW QUALITY PROTEIN: leucine-rich repeat, immunoglobulin-like domain and transmembrane domain-containing protein 2 [Eurypyga helias]	Eurypyga helias	26.1	26.1	1	855	1	426	XP_010151883.1
Select seq gb|NXW56850.1|	LRIT2 protein [Eurystomus gularis]	Eurystomus gularis	26.1	26.1	1	853	1	526	NXW56850.1
Select seq gb|NXV99741.1|	LRIT2 protein [Fregetta grallaria]	Fregetta grallaria	26.1	26.1	1	854	1	448	NXV99741.1
Select seq ref|XP_009575400.1|	PREDICTED: leucine-rich repeat, immunoglobulin-like domain and transmembrane domain-containing protein 2 [Fulmarus glacialis]	Fulmarus glacialis	26.1	26.1	1	856	1	379	XP_009575400.1
Select seq gb|NXI46757.1|	LRIT2 protein [Galbula dea]	Galbula dea	26.1	26.1	1	853	1	526	NXI46757.1
Select seq ref|XP_009806542.1|	PREDICTED: leucine-rich repeat, immunoglobulin-like domain and transmembrane domain-containing protein 2 [Gavia stellata]	Gavia stellata	26.1	26.1	1	858	1	342	XP_009806542.1
Select seq gb|NNM33082.1|	hypothetical protein [Gemmatimonadetes bacterium]	Gemmatimonadetes bacterium	26.1	26.1	1	853	1	513	NNM33082.1
Select seq gb|MCA0376664.1|	protoporphyrinogen oxidase [Gemmatimonadetes bacterium]	Gemmatimonadetes bacterium	26.1	26.1	1	853	1	489	MCA0376664.1
Select seq gb|NWH59646.1|	LRIT2 protein [Geococcyx californianus]	Geococcyx californianus	26.1	26.1	1	853	1	526	NWH59646.1
Select seq gb|NXY68549.1|	LRIT2 protein [Glareola pratincola]	Glareola pratincola	26.1	26.1	1	853	1	526	NXY68549.1
Select seq gb|NXL34436.1|	LRIT2 protein [Glaucidium brasilianum]	Glaucidium brasilianum	26.1	26.1	1	853	1	525	NXL34436.1
Select seq gb|KXZ43170.1|	hypothetical protein GPECTOR_99g805 [Gonium pectorale]	Gonium pectorale	26.1	26.1	1	844	1	3467	KXZ43170.1
Select seq gb|NWZ47856.1|	LRIT2 protein [Haliaeetus albicilla]	Haliaeetus albicilla	26.1	26.1	1	853	1	526	NWZ47856.1
Select seq ref|XP_009927758.1|	PREDICTED: leucine-rich repeat, immunoglobulin-like domain and transmembrane domain-containing protein 2 [Haliaeetus albicilla]	Haliaeetus albicilla	26.1	26.1	1	858	1	342	XP_009927758.1
Select seq ref|XP_010566238.1|	PREDICTED: leucine-rich repeat, immunoglobulin-like domain and transmembrane domain-containing protein 2 [Haliaeetus leucocephalus]	Haliaeetus leucocephalus	26.1	26.1	1	851	1	636	XP_010566238.1
Select seq ref|XP_046555681.1|	uncharacterized protein LOC124264945 isoform X1 [Haliotis rubra]	Haliotis rubra	26.1	26.1	1	856	1	384	XP_046555681.1
Select seq ref|XP_046555682.1|	uncharacterized protein LOC124264945 isoform X2 [Haliotis rubra]	Haliotis rubra	26.1	26.1	1	856	1	379	XP_046555682.1
Select seq ref|XP_046555683.1|	uncharacterized protein LOC124264945 isoform X3 [Haliotis rubra]	Haliotis rubra	26.1	26.1	1	857	1	376	XP_046555683.1
Select seq ref|XP_046555685.1|	uncharacterized protein LOC124264945 isoform X4 [Haliotis rubra]	Haliotis rubra	26.1	26.1	1	857	1	371	XP_046555685.1
Select seq gb|NXP49665.1|	LRIT2 protein [Heliornis fulica]	Heliornis fulica	26.1	26.1	1	853	1	524	NXP49665.1
Select seq gb|NXG60950.1|	LRIT2 protein [Hemiprocne comata]	Hemiprocne comata	26.1	26.1	1	853	1	525	NXG60950.1
Select seq gb|NXN76797.1|	LRIT2 protein [Himantopus himantopus]	Himantopus himantopus	26.1	26.1	1	853	1	526	NXN76797.1
Select seq ref|XP_042221326.1|	nephrin-like [Homarus americanus]	Homarus americanus	26.1	26.1	1	847	1	1287	XP_042221326.1
Select seq gb|NXN18399.1|	LRIT2 protein [Indicator maculatus]	Indicator maculatus	26.1	26.1	1	853	1	524	NXN18399.1
Select seq gb|NXS97473.1|	LRIT2 protein [Jacana jacana]	Jacana jacana	26.1	26.1	1	854	1	466	NXS97473.1
Select seq ref|WP_083466451.1|	GGDEF domain-containing protein [Kibdelosporangium sp. MJ126-NF4]	Kibdelosporangium sp. MJ126-NF4	26.1	26.1	1	855	1	437	WP_083466451.1
Select seq emb|CEL15853.1|	diguanylate cyclase/phosphodiesterase (GGDEF & EAL domains) with PAS/PAC sensor(s) [Kibdelosporangium sp. MJ126-NF4]	Kibdelosporangium sp. MJ126-NF4	26.1	26.1	1	855	1	425	CEL15853.1
Select seq gb|MBE5861499.1|	M56 family metallopeptidase [Lachnospiraceae bacterium]	Lachnospiraceae bacterium	26.1	26.1	1	847	1	1109	MBE5861499.1
Select seq gb|ACF22903.1|	immunoglobulin heavy chain [Larimichthys crocea]	Larimichthys crocea	26.1	26.1	1	852	1	585	ACF22903.1
Select seq gb|ACM24795.1|	immunoglobulin mu heavy chain precursor [Larimichthys crocea]	Larimichthys crocea	26.1	26.1	1	852	1	584	ACM24795.1
Select seq gb|KAE8283071.1|	Ig mu chain C region membrane-bound form [Larimichthys crocea]	Larimichthys crocea	26.1	26.1	1	854	1	455	KAE8283071.1
Select seq gb|NXX08279.1|	LRIT2 protein [Larus smithsonianus]	Larus smithsonianus	26.1	26.1	1	853	1	524	NXX08279.1
Select seq gb|QWX94362.1|	immunoglobulin M heavy chain [Lateolabrax maculatus]	Lateolabrax maculatus	26.1	26.1	1	851	1	590	QWX94362.1
Select seq ref|XP_018538448.1|	PREDICTED: uncharacterized protein LOC108887479 [Lates calcarifer]	Lates calcarifer	26.1	26.1	1	857	1	353	XP_018538448.1
Select seq pir|I50830|	Ig mu chain - Lepisosteus osseus (fragment) [Lepisosteus osseus]	Lepisosteus osseus	26.1	26.1	1	854	1	474	I50830
Select seq ref|XP_009950479.1|	PREDICTED: leucine-rich repeat, immunoglobulin-like domain and transmembrane domain-containing protein 2 [Leptosomus discolor]	Leptosomus discolor	26.1	26.1	1	851	1	604	XP_009950479.1
Select seq gb|PKU41217.1|	leucine-rich immunoglobulin-like domain and transmembrane hypothetical protein [Limosa lapponica baueri]	Limosa lapponica baueri	26.1	26.1	1	863	1	258	PKU41217.1
Select seq gb|NXE03989.1|	LRIT2 protein [Lophotis ruficrista]	Lophotis ruficrista	26.1	26.1	1	853	1	493	NXE03989.1
Select seq ref|XP_027792162.1|	olfactory receptor 5D13-like [Marmota flaviventris]	Marmota flaviventris	26.1	26.1	1	859	1	314	XP_027792162.1
Select seq ref|XP_015361221.1|	PREDICTED: olfactory receptor 5D13-like [Marmota marmota marmota]	Marmota marmota marmota	26.1	26.1	1	858	1	332	XP_015361221.1
Select seq ref|XP_014263453.2|	Fc receptor-like protein 5 [Maylandia zebra]	Maylandia zebra	26.1	45.8	1	858	1	339	XP_014263453.2
Select seq gb|KAF1504126.1|	Leucine-rich repeat, immunoglobulin-like domain and transmembrane domain-containing protein 2 [Megadyptes antipodes antipodes]	Megadyptes antipodes antipodes	26.1	26.1	1	853	1	526	KAF1504126.1
Select seq ref|XP_008933732.1|	PREDICTED: LOW QUALITY PROTEIN: leucine-rich repeat, immunoglobulin-like domain and transmembrane domain-containing protein 2 [Merops nubicus]	Merops nubicus	26.1	26.1	1	856	1	392	XP_008933732.1
Select seq gb|NXL12435.1|	LRIT2 protein [Mesembrinibis cayennensis]	Mesembrinibis cayennensis	26.1	26.1	1	853	1	482	NXL12435.1
Select seq ref|XP_010182744.1|	PREDICTED: leucine-rich repeat, immunoglobulin-like domain and transmembrane domain-containing protein 2 [Mesitornis unicolor]	Mesitornis unicolor	26.1	26.1	1	852	1	553	XP_010182744.1
Select seq ref|XP_038583666.1|	uncharacterized protein LOC119909491 [Micropterus salmoides]	Micropterus salmoides	26.1	26.1	1	865	1	239	XP_038583666.1
Select seq gb|NWR98700.1|	LRIT2 protein [Motacilla alba]	Motacilla alba	26.1	26.1	1	861	1	280	NWR98700.1
Select seq ref|XP_037997500.1|	leucine-rich repeat, immunoglobulin-like domain and transmembrane domain-containing protein 2 [Motacilla alba alba]	Motacilla alba alba	26.1	26.1	1	852	1	565	XP_037997500.1
Select seq gb|KAF7378514.1|	DnaJ-domain-containing protein [Mycena sanguinolenta]	Mycena sanguinolenta	26.1	26.1	1	866	1	227	KAF7378514.1
Select seq ref|WP_138232410.1|	AMP-binding protein [Mycolicibacterium aubagnense]	Mycolicibacterium aubagnense	26.1	26.1	1	853	1	505	WP_138232410.1
Select seq ref|XP_029909278.1|	T-cell surface antigen CD2-like [Myripristis murdjan]	Myripristis murdjan	26.1	26.1	1	858	1	337	XP_029909278.1
Select seq emb|CAG2199111.1|	unnamed protein product [Mytilus edulis]	Mytilus edulis	26.1	26.1	1	854	1	467	CAG2199111.1
Select seq ref|XP_010012734.1|	PREDICTED: leucine-rich repeat, immunoglobulin-like domain and transmembrane domain-containing protein 2 [Nestor notabilis]	Nestor notabilis	26.1	26.1	1	855	1	440	XP_010012734.1
Select seq ref|WP_081149632.1|	alpha/beta hydrolase [Niastella vici]	Niastella vici	26.1	26.1	1	860	1	305	WP_081149632.1
Select seq gb|KAG8006630.1|	Ig mu chain C region membrane-bound form [Nibea albiflora]	Nibea albiflora	26.1	26.1	1	851	1	634	KAG8006630.1
Select seq ref|XP_009464326.1|	PREDICTED: LOW QUALITY PROTEIN: leucine-rich repeat, immunoglobulin-like domain and transmembrane domain-containing protein 2 [Nipponia nippon]	Nipponia nippon	26.1	26.1	1	852	1	580	XP_009464326.1
Select seq gb|NXF35361.1|	LRIT2 protein [Nyctibius bracteatus]	Nyctibius bracteatus	26.1	26.1	1	853	1	526	NXF35361.1
Select seq gb|NXQ85324.1|	LRIT2 protein [Nyctibius grandis]	Nyctibius grandis	26.1	26.1	1	853	1	526	NXQ85324.1
Select seq gb|NXW43090.1|	LRIT2 protein [Nyctiprogne leucopyga]	Nyctiprogne leucopyga	26.1	26.1	1	853	1	526	NXW43090.1
Select seq gb|KAG1698838.1|	hypothetical protein GQR58_005675 [Nymphon striatum]	Nymphon striatum	26.1	26.1	1	856	1	385	KAG1698838.1
Select seq gb|KAG1698839.1|	hypothetical protein GQR58_005675 [Nymphon striatum]	Nymphon striatum	26.1	26.1	1	857	1	370	KAG1698839.1
Select seq gb|KAG1698840.1|	hypothetical protein GQR58_005675 [Nymphon striatum]	Nymphon striatum	26.1	26.1	1	858	1	334	KAG1698840.1
Select seq gb|NXF49933.1|	LRIT2 protein [Oceanites oceanicus]	Oceanites oceanicus	26.1	26.1	1	854	1	453	NXF49933.1
Select seq gb|NXH73603.1|	LRIT2 protein [Oceanodroma tethys]	Oceanodroma tethys	26.1	26.1	1	854	1	451	NXH73603.1
Select seq ref|XP_009937463.1|	PREDICTED: leucine-rich repeat, immunoglobulin-like domain and transmembrane domain-containing protein 2 [Opisthocomus hoazin]	Opisthocomus hoazin	26.1	26.1	1	854	1	465	XP_009937463.1
Select seq ref|XP_025762366.1|	immunoglobulin mu heavy chain-like isoform X1 [Oreochromis niloticus]	Oreochromis niloticus	26.1	26.1	1	852	1	582	XP_025762366.1
Select seq ref|XP_025762367.1|	immunoglobulin mu heavy chain-like isoform X2 [Oreochromis niloticus]	Oreochromis niloticus	26.1	26.1	1	852	1	582	XP_025762367.1
Select seq ref|XP_025762368.1|	immunoglobulin mu heavy chain-like isoform X3 [Oreochromis niloticus]	Oreochromis niloticus	26.1	26.1	1	852	1	580	XP_025762368.1
Select seq gb|AHI18415.1|	IgM heavy chain secreted form [Oreochromis niloticus]	Oreochromis niloticus	26.1	26.1	1	852	1	580	AHI18415.1
Select seq gb|AHY86391.1|	immunoglobulin mu heavy chain secretory form [Oreochromis niloticus]	Oreochromis niloticus	26.1	26.1	1	852	1	579	AHY86391.1
Select seq ref|XP_025762369.1|	immunoglobulin mu heavy chain-like isoform X4 [Oreochromis niloticus]	Oreochromis niloticus	26.1	26.1	1	852	1	577	XP_025762369.1
Select seq gb|AIB09471.1|	immunoglobulin heavy chain [Oreochromis niloticus]	Oreochromis niloticus	26.1	26.1	1	853	1	514	AIB09471.1
Select seq gb|NXU73488.1|	LRIT2 protein [Oreotrochilus melanogaster]	Oreotrochilus melanogaster	26.1	26.1	1	858	1	340	NXU73488.1
Select seq ref|XP_035185940.1|	leucine-rich repeat, immunoglobulin-like domain and transmembrane domain-containing protein 2 [Oxyura jamaicensis]	Oxyura jamaicensis	26.1	26.1	1	851	1	615	XP_035185940.1
Select seq dbj|BCU66532.1|	IgM heavy chain secretory form [Pagrus major]	Pagrus major	26.1	26.1	1	854	1	453	BCU66532.1
Select seq gb|NXS70153.1|	LRIT2 protein [Pandion haliaetus]	Pandion haliaetus	26.1	26.1	1	853	1	526	NXS70153.1
Select seq gb|NWW54644.1|	LRIT2 protein [Pedionomus torquatus]	Pedionomus torquatus	26.1	26.1	1	855	1	415	NWW54644.1
Select seq ref|WP_050785598.1|	protoporphyrinogen oxidase [Pedosphaera parvula]	Pedosphaera parvula	26.1	26.1	1	864	1	245	WP_050785598.1
Select seq gb|NXT38762.1|	LRIT2 protein [Pelecanoides urinatrix]	Pelecanoides urinatrix	26.1	26.1	1	853	1	526	NXT38762.1
Select seq ref|XP_009481455.1|	PREDICTED: leucine-rich repeat, immunoglobulin-like domain and transmembrane domain-containing protein 2 [Pelecanus crispus]	Pelecanus crispus	26.1	26.1	1	858	1	343	XP_009481455.1
Select seq gb|KAF1379361.1|	hypothetical protein PFLUV_G00175270 [Perca fluviatilis]	Perca fluviatilis	26.1	26.1	1	854	1	455	KAF1379361.1
Select seq gb|NXW27219.1|	LRIT2 protein [Phaetusa simplex]	Phaetusa simplex	26.1	26.1	1	853	1	526	NXW27219.1
Select seq ref|XP_007391276.1|	uncharacterized protein PHACADRAFT_191077 [Phanerochaete carnosa HHB-10118-sp]	Phanerochaete carnosa HHB-10118-sp	26.1	26.1	1	861	1	279	XP_007391276.1
Select seq gb|THD78222.1|	hypothetical protein E7812_11620 [Phenylobacterium sp.]	Phenylobacterium sp.	26.1	26.1	1	856	1	384	THD78222.1
Select seq gb|THD78223.1|	hypothetical protein E7812_11625 [Phenylobacterium sp.]	Phenylobacterium sp.	26.1	26.1	1	856	1	381	THD78223.1
Select seq gb|THD78224.1|	hypothetical protein E7812_11630 [Phenylobacterium sp.]	Phenylobacterium sp.	26.1	26.1	1	856	1	378	THD78224.1
Select seq ref|WP_211650773.1|	iron ABC transporter permease [Photobacterium sp. GJ3]	Photobacterium sp. GJ3	26.1	26.1	1	857	1	355	WP_211650773.1
Select seq gb|NWH76203.1|	LRIT2 protein [Piaya cayana]	Piaya cayana	26.1	26.1	1	853	1	526	NWH76203.1
Select seq gb|NXT47123.1|	LRIT2 protein [Pluvianellus socialis]	Pluvianellus socialis	26.1	26.1	1	853	1	486	NXT47123.1
Select seq gb|NXL42113.1|	LRIT2 protein [Podilymbus podiceps]	Podilymbus podiceps	26.1	26.1	1	853	1	527	NXL42113.1
Select seq gb|MBN3292811.1|	IGHM protein [Polypterus senegalus]	Polypterus senegalus	26.1	26.1	1	846	1	1691	MBN3292811.1
Select seq gb|KAG2462185.1|	MUCM protein [Polypterus senegalus]	Polypterus senegalus	26.1	26.1	1	855	1	439	KAG2462185.1
Select seq ref|WP_205885963.1|	hypothetical protein [Pseudomonas laurylsulfativorans]	Pseudomonas laurylsulfativorans	26.1	26.1	1	852	1	555	WP_205885963.1
Select seq gb|NXG51182.1|	LRIT2 protein [Psilopogon haemacephalus]	Psilopogon haemacephalus	26.1	26.1	1	853	1	526	NXG51182.1
Select seq gb|NXI89953.1|	LRIT2 protein [Psophia crepitans]	Psophia crepitans	26.1	26.1	1	853	1	524	NXI89953.1
Select seq gb|NWU63664.1|	LRIT2 protein [Pterocles burchelli]	Pterocles burchelli	26.1	26.1	1	853	1	524	NWU63664.1
Select seq ref|XP_010071835.1|	PREDICTED: leucine-rich repeat, immunoglobulin-like domain and transmembrane domain-containing protein 2 [Pterocles gutturalis]	Pterocles gutturalis	26.1	26.1	1	856	1	401	XP_010071835.1
Select seq ref|XP_009332923.1|	PREDICTED: leucine-rich repeat, immunoglobulin-like domain and transmembrane domain-containing protein 2 [Pygoscelis adeliae]	Pygoscelis adeliae	26.1	26.1	1	854	1	475	XP_009332923.1
Select seq gb|KAF1484349.1|	Leucine-rich repeat, immunoglobulin-like domain and transmembrane domain-containing protein 2 [Pygoscelis antarcticus]	Pygoscelis antarcticus	26.1	26.1	1	853	1	526	KAF1484349.1
Select seq gb|KAF1672579.1|	Leucine-rich repeat, immunoglobulin-like domain and transmembrane domain-containing protein 2 [Pygoscelis papua]	Pygoscelis papua	26.1	26.1	1	853	1	526	KAF1672579.1
Select seq ref|XP_025033252.1|	vomeronasal type-2 receptor 26-like [Python bivittatus]	Python bivittatus	26.1	26.1	1	860	1	297	XP_025033252.1
Select seq gb|NXP72449.1|	LRIT2 protein [Ramphastos sulfuratus]	Ramphastos sulfuratus	26.1	26.1	1	853	1	524	NXP72449.1
Select seq ref|XP_040190070.1|	uncharacterized protein LOC120921625 isoform X1 [Rana temporaria]	Rana temporaria	26.1	26.1	1	850	1	703	XP_040190070.1
Select seq ref|XP_040190072.1|	uncharacterized protein LOC120921625 isoform X2 [Rana temporaria]	Rana temporaria	26.1	26.1	1	850	1	699	XP_040190072.1
Select seq ref|XP_040190073.1|	uncharacterized protein LOC120921625 isoform X3 [Rana temporaria]	Rana temporaria	26.1	26.1	1	851	1	606	XP_040190073.1
Select seq gb|NXN92699.1|	LRIT2 protein [Rhinopomastus cyanomelas]	Rhinopomastus cyanomelas	26.1	26.1	1	853	1	520	NXN92699.1
Select seq gb|NXN36724.1|	LRIT2 protein [Rhinoptilus africanus]	Rhinoptilus africanus	26.1	26.1	1	854	1	451	NXN36724.1
Select seq gb|MCE9569866.1|	Ni/Fe-hydrogenase cytochrome b subunit [Rhodocyclales bacterium]	Rhodocyclales bacterium	26.1	26.1	1	856	1	386	MCE9569866.1
Select seq gb|NWW90398.1|	LRIT2 protein [Rhynochetos jubatus]	Rhynochetos jubatus	26.1	26.1	1	853	1	526	NWW90398.1
Select seq gb|NXV30678.1|	LRIT2 protein [Rissa tridactyla]	Rissa tridactyla	26.1	26.1	1	853	1	524	NXV30678.1
Select seq gb|NXJ62003.1|	LRIT2 protein [Rostratula benghalensis]	Rostratula benghalensis	26.1	26.1	1	853	1	526	NXJ62003.1
Select seq ref|XP_029946124.1|	immunoglobulin mu heavy chain-like isoform X1 [Salarias fasciatus]	Salarias fasciatus	26.1	26.1	1	852	1	583	XP_029946124.1
Select seq ref|XP_029946125.1|	immunoglobulin mu heavy chain-like isoform X2 [Salarias fasciatus]	Salarias fasciatus	26.1	26.1	1	852	1	581	XP_029946125.1
Select seq ref|XP_029946126.1|	immunoglobulin mu heavy chain-like isoform X3 [Salarias fasciatus]	Salarias fasciatus	26.1	26.1	1	852	1	576	XP_029946126.1
Select seq ref|XP_046989692.1|	sodium-dependent nutrient amino acid transporter 1-like [Schistocerca americana]	Schistocerca americana	26.1	26.1	1	851	1	645	XP_046989692.1
Select seq ref|XP_047107740.1|	sodium-dependent nutrient amino acid transporter 1-like [Schistocerca piceifrons]	Schistocerca piceifrons	26.1	26.1	1	851	1	645	XP_047107740.1
Select seq gb|NXX61932.1|	LRIT2 protein [Scopus umbretta]	Scopus umbretta	26.1	26.1	1	853	1	526	NXX61932.1
Select seq gb|NXR11263.1|	LRIT2 protein [Semnornis frantzii]	Semnornis frantzii	26.1	26.1	1	853	1	526	NXR11263.1
Select seq ref|XP_022625895.1|	uncharacterized protein LOC111240204 [Seriola dumerili]	Seriola dumerili	26.1	26.1	1	864	1	247	XP_022625895.1
Select seq ref|XP_046730559.1|	cadherin EGF LAG seven-pass G-type receptor 2 isoform X1 [Silurus meridionalis]	Silurus meridionalis	26.1	26.1	1	844	1	2962	XP_046730559.1
Select seq ref|XP_046730560.1|	cadherin EGF LAG seven-pass G-type receptor 2 isoform X2 [Silurus meridionalis]	Silurus meridionalis	26.1	26.1	1	844	1	2955	XP_046730560.1
Select seq gb|KAF7693531.1|	hypothetical protein HF521_008847 [Silurus meridionalis]	Silurus meridionalis	26.1	26.1	1	845	1	1888	KAF7693531.1
Select seq ref|WP_050059939.1|	hypothetical protein [Silvibacterium bohemicum]	Silvibacterium bohemicum	26.1	26.1	1	851	1	593	WP_050059939.1
Select seq ref|XP_039855852.1|	immunoglobulin mu heavy chain-like isoform X1 [Simochromis diagramma]	Simochromis diagramma	26.1	26.1	1	852	1	578	XP_039855852.1
Select seq ref|XP_030286107.1|	uncharacterized protein LOC115589406 [Sparus aurata]	Sparus aurata	26.1	26.1	1	846	1	1615	XP_030286107.1
Select seq gb|KAF1451182.1|	Leucine-rich repeat, immunoglobulin-like domain and transmembrane domain-containing protein 2 [Spheniscus demersus]	Spheniscus demersus	26.1	26.1	1	853	1	526	KAF1451182.1
Select seq gb|KAF1412217.1|	Leucine-rich repeat, immunoglobulin-like domain and transmembrane domain-containing protein 2 [Spheniscus humboldti]	Spheniscus humboldti	26.1	26.1	1	853	1	526	KAF1412217.1
Select seq gb|KAF1411961.1|	Leucine-rich repeat, immunoglobulin-like domain and transmembrane domain-containing protein 2 [Spheniscus magellanicus]	Spheniscus magellanicus	26.1	26.1	1	853	1	526	KAF1411961.1
Select seq gb|KAF1398507.1|	Leucine-rich repeat, immunoglobulin-like domain and transmembrane domain-containing protein 2 [Spheniscus mendiculus]	Spheniscus mendiculus	26.1	26.1	1	853	1	526	KAF1398507.1
Select seq gb|NXJ46291.1|	LRIT2 protein [Spizaetus tyrannus]	Spizaetus tyrannus	26.1	26.1	1	854	1	463	NXJ46291.1
Select seq gb|NWX43583.1|	LRIT2 protein [Steatornis caripensis]	Steatornis caripensis	26.1	26.1	1	853	1	526	NWX43583.1
Select seq gb|NXG88703.1|	LRIT2 protein [Stercorarius parasiticus]	Stercorarius parasiticus	26.1	26.1	1	853	1	526	NXG88703.1
Select seq ref|WP_232564222.1|	MFS transporter [Streptomyces]	Streptomyces	26.1	26.1	1	854	1	467	WP_232564222.1
Select seq gb|PNG94424.1|	hypothetical protein SMF913_10449 [Streptomyces malaysiensis]	Streptomyces malaysiensis	26.1	26.1	1	854	1	467	PNG94424.1
Select seq ref|WP_147966389.1|	MFS transporter [Streptomyces malaysiensis]	Streptomyces malaysiensis	26.1	26.1	1	854	1	461	WP_147966389.1
Select seq ref|WP_102935349.1|	MFS transporter [Streptomyces malaysiensis]	Streptomyces malaysiensis	26.1	26.1	1	854	1	461	WP_102935349.1
Select seq gb|NUH37047.1|	MFS transporter [Streptomyces samsunensis]	Streptomyces samsunensis	26.1	26.1	1	854	1	461	NUH37047.1
Select seq ref|WP_217489339.1|	MFS transporter [Streptomyces samsunensis]	Streptomyces samsunensis	26.1	26.1	1	854	1	460	WP_217489339.1
Select seq gb|QPI61519.1|	MFS transporter [Streptomyces solisilvae]	Streptomyces solisilvae	26.1	26.1	1	854	1	461	QPI61519.1
Select seq ref|XP_030343929.1|	leucine-rich repeat, immunoglobulin-like domain and transmembrane domain-containing protein 2 [Strigops habroptila]	Strigops habroptila	26.1	26.1	1	852	1	567	XP_030343929.1
Select seq gb|NXT21510.1|	LRIT2 protein [Syrrhaptes paradoxus]	Syrrhaptes paradoxus	26.1	26.1	1	853	1	526	NXT21510.1
Select seq ref|XP_037362557.1|	SLAM family member 5-like isoform X1 [Talpa occidentalis]	Talpa occidentalis	26.1	26.1	1	858	1	338	XP_037362557.1
Select seq ref|XP_037362558.1|	SLAM family member 5-like isoform X2 [Talpa occidentalis]	Talpa occidentalis	26.1	26.1	1	859	1	329	XP_037362558.1
Select seq ref|XP_037362560.1|	SLAM family member 5-like isoform X3 [Talpa occidentalis]	Talpa occidentalis	26.1	26.1	1	859	1	313	XP_037362560.1
Select seq ref|XP_037362555.1|	SLAM family member 5-like [Talpa occidentalis]	Talpa occidentalis	26.1	26.1	1	862	1	276	XP_037362555.1
Select seq ref|XP_009990307.1|	PREDICTED: leucine-rich repeat, immunoglobulin-like domain and transmembrane domain-containing protein 2 [Tauraco erythrolophus]	Tauraco erythrolophus	26.1	26.1	1	857	1	359	XP_009990307.1
Select seq gb|AHC31440.1|	mu immunoglobulin mu heavy chain [Thunnus orientalis]	Thunnus orientalis	26.1	26.1	1	851	1	609	AHC31440.1
Select seq gb|NXX42317.1|	LRIT2 protein [Tricholaema leucomelas]	Tricholaema leucomelas	26.1	26.1	1	853	1	526	NXX42317.1
Select seq gb|KAF2367490.1|	CD80-like immunoglobulin C2-set [Trinorchestia longiramus]	Trinorchestia longiramus	26.1	26.1	1	849	1	814	KAF2367490.1
Select seq gb|NXJ75526.1|	LRIT2 protein [Trogon melanurus]	Trogon melanurus	26.1	26.1	1	853	1	525	NXJ75526.1
Select seq gb|KAF8293720.1|	hypothetical protein TcYC6_0106150 [Trypanosoma cruzi]	Trypanosoma cruzi	26.1	26.1	1	855	1	433	KAF8293720.1
Select seq gb|RNC36804.1|	hypothetical protein TcCL_Unassigned00169 [Trypanosoma cruzi]	Trypanosoma cruzi	26.1	26.1	1	855	1	431	RNC36804.1
Select seq gb|EKF38191.1|	hypothetical protein MOQ_001602 [Trypanosoma cruzi marinkellei]	Trypanosoma cruzi marinkellei	26.1	26.1	1	852	1	541	EKF38191.1
Select seq ref|XP_805929.1|	hypothetical protein [Trypanosoma cruzi strain CL Brener]	Trypanosoma cruzi strain CL Brener	26.1	26.1	1	855	1	435	XP_805929.1
Select seq ref|XP_804797.1|	hypothetical protein Tc00.1047053505075.20 [Trypanosoma cruzi strain CL Brener]	Trypanosoma cruzi strain CL Brener	26.1	26.1	1	855	1	431	XP_804797.1
Select seq ref|XP_042644499.1|	leucine-rich repeat, immunoglobulin-like domain and transmembrane domain-containing protein 2 [Tyto alba]	Tyto alba	26.1	26.1	1	852	1	561	XP_042644499.1
Select seq ref|WP_186947472.1|	histidine kinase [Undibacterium hunanense]	Undibacterium hunanense	26.1	26.1	1	857	1	374	WP_186947472.1
Select seq gb|NXV41439.1|	LRIT2 protein [Uria aalge]	Uria aalge	26.1	26.1	1	853	1	524	NXV41439.1
Select seq ref|WP_212695473.1|	extracellular solute-binding protein [Vallitalea pronyensis]	Vallitalea pronyensis	26.1	26.1	1	852	1	568	WP_212695473.1
Select seq ref|XP_044279487.1|	uncharacterized protein LOC123020129 [Varanus komodoensis]	Varanus komodoensis	26.1	47.1	1	845	1	2341	XP_044279487.1
Select seq gb|KAF7235451.1|	Immunoglobulin alpha-2 heavy chain [Varanus komodoensis]	Varanus komodoensis	26.1	26.1	1	849	1	876	KAF7235451.1
Select seq ref|WP_077313826.1|	polysaccharide biosynthesis protein [Vibrio palustris]	Vibrio palustris	26.1	26.1	1	851	1	624	WP_077313826.1
Select seq dbj|GIM09093.1|	hypothetical protein Vretimale_12969 [Volvox reticuliferus]	Volvox reticuliferus	26.1	26.1	1	851	1	630	GIM09093.1
Select seq ref|XP_041421388.1|	uncharacterized protein LOC121394448 [Xenopus laevis]	Xenopus laevis	26.1	45.8	1	848	1	886	XP_041421388.1
Select seq gb|AAI29629.1|	Unknown (protein for IMAGE:8531379) [Xenopus laevis]	Xenopus laevis	26.1	26.1	1	851	1	588	AAI29629.1
Select seq gb|AAH72981.1|	Unknown (protein for MGC:82540) [Xenopus laevis]	Xenopus laevis	26.1	26.1	1	852	1	585	AAH72981.1
Select seq prf||1507331A	Ig CH II [Xenopus laevis]	Xenopus laevis	26.1	26.1	1	854	1	454	1507331A
Select seq gb|OCU01285.1|	hypothetical protein XELAEV_18007075mg [Xenopus laevis]	Xenopus laevis	26.1	26.1	1	854	1	453	OCU01285.1
Select seq pir|S03186|	Ig heavy chain C region - African clawed frog (fragment) [Xenopus laevis]	Xenopus laevis	26.1	26.1	1	854	1	448	S03186
Select seq gb|OCU01286.1|	hypothetical protein XELAEV_18007075mg [Xenopus laevis]	Xenopus laevis	26.1	26.1	1	855	1	423	OCU01286.1
Select seq ref|XP_023201684.1|	Fc receptor-like protein 5 [Xiphophorus maculatus]	Xiphophorus maculatus	26.1	26.1	1	850	1	710	XP_023201684.1
Select seq gb|NXT73358.1|	LRIT2 protein [Zapornia atra]	Zapornia atra	26.1	26.1	1	853	1	524	NXT73358.1
Select seq gb|ADY69165.1|	putative membrane protein [Zaria bat coronavirus]	Zaria bat coronavirus	26.1	26.1	1	864	1	242	ADY69165.1

## Sheet: I82T
Select for downloading or viewing reports	Description	Scientific Name	Max Score	Total Score	Query Cover	E value	Per. Ident	Acc. Len	Accession
Select seq gb|NLI28173.1|	potassium-transporting ATPase subunit KdpA [Acetobacter sp.]	Acetobacter sp.	24.8	24.8	1	2430	1	568	NLI28173.1
Select seq ref|WP_108006735.1|	ABC transporter permease subunit [Achromobacter mucicolens]	Achromobacter mucicolens	24.8	24.8	1	2424	1	723	WP_108006735.1
Select seq ref|WP_173146487.1|	benzoate/H(+) symporter BenE family transporter [Achromobacter pestifer]	Achromobacter pestifer	24.8	24.8	1	2439	1	405	WP_173146487.1
Select seq ref|WP_063951836.1|	ABC transporter permease subunit [Achromobacter xylosoxidans]	Achromobacter xylosoxidans	24.8	24.8	1	2424	1	723	WP_063951836.1
Select seq tpg|HBM55772.1|	TPA: magnesium-transporting ATPase [Acidimicrobiaceae bacterium]	Acidimicrobiaceae bacterium	24.8	24.8	1	2423	1	775	HBM55772.1
Select seq gb|MAU02327.1|	magnesium-transporting ATPase [Acidimicrobiaceae bacterium]	Acidimicrobiaceae bacterium	24.8	24.8	1	2423	1	775	MAU02327.1
Select seq gb|MPZ53942.1|	FtsX-like permease family protein [Acidimicrobiia bacterium]	Acidimicrobiia bacterium	24.8	24.8	1	2436	1	453	MPZ53942.1
Select seq gb|MBV9538421.1|	enoyl-CoA hydratase/isomerase family protein [Acidisphaera sp.]	Acidisphaera sp.	24.8	24.8	1	2425	1	691	MBV9538421.1
Select seq gb|MBX3278614.1|	GntP family permease [Acidobacteria bacterium]	Acidobacteria bacterium	24.8	24.8	1	2436	1	453	MBX3278614.1
Select seq gb|RIK16142.1|	amino acid ABC transporter substrate-binding protein [Acidobacteria bacterium]	Acidobacteria bacterium	24.8	24.8	1	2440	1	401	RIK16142.1
Select seq gb|MBV9761715.1|	mismatch repair protein [Acidobacteriaceae bacterium]	Acidobacteriaceae bacterium	24.8	24.8	1	2428	1	596	MBV9761715.1
Select seq gb|OFW65627.1|	hypothetical protein A2Z12_02345 [Actinobacteria bacterium RBG_16_68_21]	Actinobacteria bacterium RBG_16_68_21	24.8	24.8	1	2433	1	498	OFW65627.1
Select seq gb|MBC8364336.1|	HAD-IC family P-type ATPase [Actinomycetia bacterium]	Actinomycetia bacterium	24.8	24.8	1	2423	1	777	MBC8364336.1
Select seq gb|MSY84365.1|	polysaccharide biosynthesis protein [Actinomycetia bacterium]	Actinomycetia bacterium	24.8	24.8	1	2439	1	410	MSY84365.1
Select seq gb|MAQ64873.1|	hypothetical protein [Actinomycetia bacterium]	Actinomycetia bacterium	24.8	24.8	1	2439	1	409	MAQ64873.1
Select seq ref|WP_242166459.1|	SLC13 family permease [Adlercreutzia sp. JBNU-10]	Adlercreutzia sp. JBNU-10	24.8	24.8	1	2435	1	464	WP_242166459.1
Select seq ref|WP_139853978.1|	efflux transporter outer membrane subunit [Aequorivita sinensis]	Aequorivita sinensis	24.8	24.8	1	2435	1	463	WP_139853978.1
Select seq ref|WP_185099152.1|	efflux transporter outer membrane subunit [Aequorivita sp. 609]	Aequorivita sp. 609	24.8	24.8	1	2435	1	463	WP_185099152.1
Select seq ref|WP_165144897.1|	efflux transporter outer membrane subunit [Aequorivita sp. KMM 9714]	Aequorivita sp. KMM 9714	24.8	24.8	1	2435	1	463	WP_165144897.1
Select seq ref|WP_144597039.1|	FTR1 family protein [Aeribacillus composti]	Aeribacillus composti	24.8	24.8	1	2429	1	585	WP_144597039.1
Select seq ref|WP_063387220.1|	FTR1 family protein [Aeribacillus pallidus]	Aeribacillus pallidus	24.8	24.8	1	2429	1	585	WP_063387220.1
Select seq ref|WP_094244572.1|	FTR1 family protein [Aeribacillus pallidus]	Aeribacillus pallidus	24.8	24.8	1	2429	1	585	WP_094244572.1
Select seq dbj|BBU40652.1|	Fe 2+/Pb2+ permease [Aeribacillus pallidus]	Aeribacillus pallidus	24.8	24.8	1	2429	1	585	BBU40652.1
Select seq ref|WP_066250968.1|	FTR1 family protein [Aeribacillus pallidus]	Aeribacillus pallidus	24.8	24.8	1	2429	1	585	WP_066250968.1
Select seq ref|WP_092513724.1|	ABC transporter substrate-binding protein [Afipia sp. GAS231]	Afipia sp. GAS231	24.8	24.8	1	2438	1	417	WP_092513724.1
Select seq ref|WP_224880965.1|	BCCT family transporter [Alkalihalobacillus hwajinpoensis]	Alkalihalobacillus hwajinpoensis	24.8	24.8	1	2432	1	509	WP_224880965.1
Select seq gb|MBN9546140.1|	acyl-CoA ligase (AMP-forming), exosortase A system-associated [Alphaproteobacteria bacterium]	Alphaproteobacteria bacterium	24.8	24.8	1	2420	1	960	MBN9546140.1
Select seq gb|MCC7428540.1|	TRAP transporter permease [Alphaproteobacteria bacterium]	Alphaproteobacteria bacterium	24.8	24.8	1	2421	1	875	MCC7428540.1
Select seq gb|MBH61418.1|	EmrB/QacA family drug resistance transporter [Alphaproteobacteria bacterium]	Alphaproteobacteria bacterium	24.8	24.8	1	2431	1	536	MBH61418.1
Select seq gb|TMK50224.1|	ABC transporter substrate-binding protein [Alphaproteobacteria bacterium]	Alphaproteobacteria bacterium	24.8	24.8	1	2438	1	417	TMK50224.1
Select seq gb|TMJ49142.1|	ABC transporter substrate-binding protein [Alphaproteobacteria bacterium]	Alphaproteobacteria bacterium	24.8	24.8	1	2438	1	417	TMJ49142.1
Select seq gb|MCB9680161.1|	ABC transporter permease [Alphaproteobacteria bacterium]	Alphaproteobacteria bacterium	24.8	24.8	1	2439	1	409	MCB9680161.1
Select seq gb|OUR78324.1|	hypothetical protein A9Q83_08100 [Alphaproteobacteria bacterium 46_93_T64]	Alphaproteobacteria bacterium 46_93_T64	24.8	24.8	1	2431	1	535	OUR78324.1
Select seq gb|OJJ11311.1|	MFS transporter [Alphaproteobacteria bacterium AO1-B]	Alphaproteobacteria bacterium AO1-B	24.8	24.8	1	2440	1	400	OJJ11311.1
Select seq gb|KUO58809.1|	pyruvate, phosphate dikinase [Alphaproteobacteria bacterium BRH_c36]	Alphaproteobacteria bacterium BRH_c36	24.8	24.8	1	2421	1	903	KUO58809.1
Select seq ref|WP_163065846.1|	aminoacyl-histidine dipeptidase [Aminipila butyrica]	Aminipila butyrica	24.8	24.8	1	2434	1	482	WP_163065846.1
Select seq ref|WP_128745122.1|	aminoacyl-histidine dipeptidase [Aminipila luticellarii]	Aminipila luticellarii	24.8	24.8	1	2434	1	482	WP_128745122.1
Select seq gb|MCC7163421.1|	SulP family inorganic anion transporter [Anaerolineae bacterium]	Anaerolineae bacterium	24.8	24.8	1	2429	1	570	MCC7163421.1
Select seq gb|MCC7129605.1|	O-antigen ligase family protein [Anaerolineae bacterium]	Anaerolineae bacterium	24.8	24.8	1	2432	1	513	MCC7129605.1
Select seq gb|MBN1230918.1|	HDIG domain-containing protein [Anaerolineales bacterium]	Anaerolineales bacterium	24.8	24.8	1	2424	1	722	MBN1230918.1
Select seq gb|MCC6955660.1|	O-antigen ligase family protein [Anaerolineales bacterium]	Anaerolineales bacterium	24.8	24.8	1	2432	1	513	MCC6955660.1
Select seq gb|MBN2117455.1|	aminoacyl-histidine dipeptidase [Anaerolineales bacterium]	Anaerolineales bacterium	24.8	24.8	1	2434	1	481	MBN2117455.1
Select seq ref|XP_003250934.2|	amphoterin-induced protein 2-like [Apis mellifera]	Apis mellifera	24.8	24.8	1	2428	1	613	XP_003250934.2
Select seq gb|KAG6795693.1|	amphoterin-induced protein 2-like [Apis mellifera caucasica]	Apis mellifera caucasica	24.8	24.8	1	2428	1	613	KAG6795693.1
Select seq ref|WP_047145796.1|	potassium-transporting ATPase subunit KdpA [Aquamicrobium sp. LC103]	Aquamicrobium sp. LC103	24.8	24.8	1	2430	1	567	WP_047145796.1
Select seq gb|PHR56922.1|	protein kinase [Arcobacter sp.]	Arcobacter sp.	24.8	24.8	1	2429	1	573	PHR56922.1
Select seq gb|MBN1458620.1|	NADH/ubiquinone/plastoquinone (complex I) [Armatimonadetes bacterium]	Armatimonadetes bacterium	24.8	24.8	1	2432	1	511	MBN1458620.1
Select seq gb|MBP7560106.1|	TolC family protein [Armatimonadetes bacterium]	Armatimonadetes bacterium	24.8	24.8	1	2436	1	448	MBP7560106.1
Select seq ref|WP_062293648.1|	beta-phosphoglucomutase family hydrolase [Arthrobacter alpinus]	Arthrobacter alpinus	24.8	24.8	1	2418	1	1086	WP_062293648.1
Select seq ref|WP_234751679.1|	MFS transporter [Arthrobacter ramosus]	Arthrobacter ramosus	24.8	24.8	1	2440	1	397	WP_234751679.1
Select seq ref|WP_218712494.1|	beta-phosphoglucomutase family hydrolase [Arthrobacter sp. BF1]	Arthrobacter sp. BF1	24.8	24.8	1	2418	1	1086	WP_218712494.1
Select seq ref|WP_233911840.1|	glycosyltransferase family 4 protein [Arthrobacter sp. C1-1]	Arthrobacter sp. C1-1	24.8	24.8	1	2440	1	399	WP_233911840.1
Select seq ref|WP_237821098.1|	DUF262 domain-containing protein [Arthrobacter sp. I2-34]	Arthrobacter sp. I2-34	24.8	24.8	1	2427	1	631	WP_237821098.1
Select seq ref|XP_015408327.1|	uncharacterized protein ANOM_004023 [Aspergillus nomiae NRRL 13137]	Aspergillus nomiae NRRL 13137	24.8	24.8	1	2439	1	404	XP_015408327.1
Select seq gb|REJ23667.1|	hypothetical protein C6W54_10825 [Bacillaceae bacterium]	Bacillaceae bacterium	24.8	24.8	1	2429	1	585	REJ23667.1
Select seq gb|REJ13734.1|	hypothetical protein C6W58_14120 [Bacillaceae bacterium]	Bacillaceae bacterium	24.8	24.8	1	2429	1	585	REJ13734.1
Select seq gb|UCE07380.1|	aminoacyl-histidine dipeptidase [bacterium]	bacterium	24.8	24.8	1	2434	1	484	UCE07380.1
Select seq gb|MCE5273091.1|	aminoacyl-histidine dipeptidase [bacterium]	bacterium	24.8	24.8	1	2434	1	481	MCE5273091.1
Select seq gb|RLJ16553.1|	NAD+ kinase [bacterium endosymbiont of Escarpia laminata]	bacterium endosymbiont of Escarpia laminata	24.8	24.8	1	2428	1	603	RLJ16553.1
Select seq gb|MBL8520946.1|	EAL domain-containing protein [Betaproteobacteria bacterium]	Betaproteobacteria bacterium	24.8	24.8	1	2424	1	751	MBL8520946.1
Select seq gb|KDQ14669.1|	hypothetical protein BOTBODRAFT_55194 [Botryobasidium botryosum FD-172 SS1]	Botryobasidium botryosum FD-172 SS1	24.8	24.8	1	2433	1	506	KDQ14669.1
Select seq ref|WP_146688428.1|	ABC transporter substrate-binding protein [Bradyrhizobium canariense]	Bradyrhizobium canariense	24.8	24.8	1	2438	1	417	WP_146688428.1
Select seq emb|SIO52955.1|	amino acid/amide ABC transporter substrate-binding protein, HAAT family [Bradyrhizobium erythrophlei]	Bradyrhizobium erythrophlei	24.8	24.8	1	2438	1	417	SIO52955.1
Select seq ref|WP_079599544.1|	ABC transporter substrate-binding protein [Bradyrhizobium erythrophlei]	Bradyrhizobium erythrophlei	24.8	24.8	1	2438	1	417	WP_079599544.1
Select seq ref|WP_079566330.1|	ABC transporter substrate-binding protein [Bradyrhizobium erythrophlei]	Bradyrhizobium erythrophlei	24.8	24.8	1	2438	1	417	WP_079566330.1
Select seq ref|WP_244562023.1|	ABC transporter substrate-binding protein [Bradyrhizobium lablabi]	Bradyrhizobium lablabi	24.8	24.8	1	2437	1	431	WP_244562023.1
Select seq gb|MBV8925213.1|	ABC transporter substrate-binding protein [Bradyrhizobium sp.]	Bradyrhizobium sp.	24.8	24.8	1	2438	1	417	MBV8925213.1
Select seq gb|MBV9559712.1|	ABC transporter substrate-binding protein [Bradyrhizobium sp.]	Bradyrhizobium sp.	24.8	24.8	1	2438	1	417	MBV9559712.1
Select seq gb|MBV9532126.1|	ABC transporter substrate-binding protein [Bradyrhizobium sp.]	Bradyrhizobium sp.	24.8	24.8	1	2438	1	417	MBV9532126.1
Select seq ref|WP_024515986.1|	ABC transporter substrate-binding protein [Bradyrhizobium sp. Tv2a-2]	Bradyrhizobium sp. Tv2a-2	24.8	24.8	1	2438	1	417	WP_024515986.1
Select seq ref|XP_035657337.1|	tripartite motif-containing protein 3-like [Branchiostoma floridae]	Branchiostoma floridae	24.8	24.8	1	2439	1	405	XP_035657337.1
Select seq gb|NUN60102.1|	enoyl-CoA hydratase/isomerase family protein [Burkholderiaceae bacterium]	Burkholderiaceae bacterium	24.8	24.8	1	2426	1	664	NUN60102.1
Select seq ref|WP_068511765.1|	ferrous iron transport protein B [Caldimicrobium thiodismutans]	Caldimicrobium thiodismutans	24.8	24.8	1	2424	1	718	WP_068511765.1
Select seq gb|MCD6374880.1|	aminoacyl-histidine dipeptidase [Caldisericaceae bacterium]	Caldisericaceae bacterium	24.8	24.8	1	2434	1	484	MCD6374880.1
Select seq ref|WP_006926821.1|	aminoacyl-histidine dipeptidase [Caldithrix abyssi]	Caldithrix abyssi	24.8	24.8	1	2434	1	484	WP_006926821.1
Select seq gb|NOX89308.1|	aminoacyl-histidine dipeptidase [Calditrichaeota bacterium]	Calditrichaeota bacterium	24.8	24.8	1	2434	1	480	NOX89308.1
Select seq gb|MBN2412898.1|	hypothetical protein [candidate division KSB1 bacterium]	candidate division KSB1 bacterium	24.8	24.8	1	2432	1	525	MBN2412898.1
Select seq gb|MBD3290058.1|	beta-Ala-His dipeptidase [candidate division KSB1 bacterium]	candidate division KSB1 bacterium	24.8	24.8	1	2434	1	484	MBD3290058.1
Select seq gb|MBN2012713.1|	aminoacyl-histidine dipeptidase [candidate division KSB1 bacterium]	candidate division KSB1 bacterium	24.8	24.8	1	2434	1	483	MBN2012713.1
Select seq gb|MBI4735689.1|	Na/Pi cotransporter family protein [candidate division NC10 bacterium]	candidate division NC10 bacterium	24.8	24.8	1	2434	1	483	MBI4735689.1
Select seq gb|NLN91437.1|	TolC family protein [candidate division WS1 bacterium]	candidate division WS1 bacterium	24.8	24.8	1	2436	1	448	NLN91437.1
Select seq ref|WP_169067951.1|	Na/Pi cotransporter family protein [Candidatus Accumulibacter phosphatis]	Candidatus Accumulibacter phosphatis	24.8	24.8	1	2428	1	604	WP_169067951.1
Select seq gb|MCB1965397.1|	Na/Pi cotransporter family protein [Candidatus Accumulibacter sp.]	Candidatus Accumulibacter sp.	24.8	24.8	1	2428	1	603	MCB1965397.1
Select seq gb|MBN1197280.1|	aminoacyl-histidine dipeptidase [Candidatus Aminicenantes bacterium]	Candidatus Aminicenantes bacterium	24.8	24.8	1	2434	1	486	MBN1197280.1
Select seq tpg|HDP94124.1|	TPA: aminoacyl-histidine dipeptidase [Candidatus Aminicenantes bacterium]	Candidatus Aminicenantes bacterium	24.8	24.8	1	2434	1	486	HDP94124.1
Select seq gb|NIM18430.1|	beta-Ala-His dipeptidase [Candidatus Aminicenantes bacterium]	Candidatus Aminicenantes bacterium	24.8	24.8	1	2434	1	483	NIM18430.1
Select seq gb|MBN2189913.1|	mechanosensitive ion channel family protein [Candidatus Aureabacteria bacterium]	Candidatus Aureabacteria bacterium	24.8	24.8	1	2437	1	429	MBN2189913.1
Select seq gb|MBP7562344.1|	aminoacyl-histidine dipeptidase [Candidatus Cloacimonetes bacterium]	Candidatus Cloacimonetes bacterium	24.8	24.8	1	2434	1	488	MBP7562344.1
Select seq tpg|HIW83460.1|	TPA: aminoacyl-histidine dipeptidase [Candidatus Dorea gallistercoris]	Candidatus Dorea gallistercoris	24.8	24.8	1	2434	1	482	HIW83460.1
Select seq tpg|HIY55985.1|	TPA: aminoacyl-histidine dipeptidase [Candidatus Dorea merdavium]	Candidatus Dorea merdavium	24.8	24.8	1	2434	1	482	HIY55985.1
Select seq gb|MBV8194475.1|	glycosyltransferase family 2 protein [Candidatus Dormibacteraeota bacterium]	Candidatus Dormibacteraeota bacterium	24.8	24.8	1	2423	1	777	MBV8194475.1
Select seq gb|MBD3368004.1|	NADH/ubiquinone/plastoquinone (complex I) [Candidatus Eisenbacteria bacterium]	Candidatus Eisenbacteria bacterium	24.8	24.8	1	2432	1	510	MBD3368004.1
Select seq gb|RLI67553.1|	sodium-translocating pyrophosphatase [Candidatus Heimdallarchaeota archaeon]	Candidatus Heimdallarchaeota archaeon	24.8	24.8	1	2425	1	712	RLI67553.1
Select seq gb|MCF2144049.1|	sodium-translocating pyrophosphatase [Candidatus Heimdallarchaeota archaeon]	Candidatus Heimdallarchaeota archaeon	24.8	24.8	1	2425	1	712	MCF2144049.1
Select seq ref|WP_041068723.1|	tryptophan synthase subunit beta [Candidatus Ishikawaella capsulata]	Candidatus Ishikawaella capsulata	24.8	24.8	1	2440	1	401	WP_041068723.1
Select seq tpg|HJA90796.1|	TPA: PTS sugar transporter subunit IIC [Candidatus Jeotgalibaca merdavium]	Candidatus Jeotgalibaca merdavium	24.8	24.8	1	2438	1	424	HJA90796.1
Select seq gb|MCE2439797.1|	carbohydrate porin [Candidatus Latescibacteria bacterium]	Candidatus Latescibacteria bacterium	24.8	24.8	1	2438	1	419	MCE2439797.1
Select seq gb|KPA18536.1|	Sodium-dependent phosphate transporter [Candidatus Magnetomorum sp. HK-1]	Candidatus Magnetomorum sp. HK-1	24.8	24.8	1	2429	1	579	KPA18536.1
Select seq tpg|HDR03934.1|	TPA: aminoacyl-histidine dipeptidase [Candidatus Marinimicrobia bacterium]	Candidatus Marinimicrobia bacterium	24.8	24.8	1	2434	1	484	HDR03934.1
Select seq gb|MCD6235334.1|	aminoacyl-histidine dipeptidase [Candidatus Marinimicrobia bacterium]	Candidatus Marinimicrobia bacterium	24.8	24.8	1	2434	1	479	MCD6235334.1
Select seq gb|RKY51067.1|	aminoacyl-histidine dipeptidase [Candidatus Marinimicrobia bacterium]	Candidatus Marinimicrobia bacterium	24.8	24.8	1	2434	1	479	RKY51067.1
Select seq gb|MCD6234290.1|	magnesium transporter [Candidatus Marinimicrobia bacterium]	Candidatus Marinimicrobia bacterium	24.8	24.8	1	2435	1	459	MCD6234290.1
Select seq gb|RKY51364.1|	magnesium transporter [Candidatus Marinimicrobia bacterium]	Candidatus Marinimicrobia bacterium	24.8	24.8	1	2435	1	459	RKY51364.1
Select seq ref|WP_069471605.1|	aminoacyl-histidine dipeptidase [Candidatus Marithrix sp. Canyon 246]	Candidatus Marithrix sp. Canyon 246	24.8	24.8	1	2435	1	465	WP_069471605.1
Select seq gb|MBN2087952.1|	hypothetical protein [Candidatus Peregrinibacteria bacterium]	Candidatus Peregrinibacteria bacterium	24.8	24.8	1	2436	1	453	MBN2087952.1
Select seq gb|NLF95314.1|	aminoacyl-histidine dipeptidase [Candidatus Riflebacteria bacterium]	Candidatus Riflebacteria bacterium	24.8	24.8	1	2432	1	523	NLF95314.1
Select seq gb|MBU1107936.1|	aminoacyl-histidine dipeptidase [Candidatus Riflebacteria bacterium]	Candidatus Riflebacteria bacterium	24.8	24.8	1	2432	1	514	MBU1107936.1
Select seq gb|PKL48026.1|	aminoacyl-histidine dipeptidase [Candidatus Riflebacteria bacterium HGW-Riflebacteria-2]	Candidatus Riflebacteria bacterium HGW-Riflebacteria-2	24.8	24.8	1	2432	1	525	PKL48026.1
Select seq gb|KAF1082816.1|	Cytosol nonspecific dipeptidase [Candidatus Rifleibacterium amylolyticum]	Candidatus Rifleibacterium amylolyticum	24.8	24.8	1	2432	1	523	KAF1082816.1
Select seq gb|KKQ95046.1|	hypothetical protein UT21_C0009G0011 [Candidatus Woesebacteria bacterium GW2011_GWA1_39_11b]	Candidatus Woesebacteria bacterium GW2011_GWA1_39_11b	24.8	24.8	1	2436	1	447	KKQ95046.1
Select seq gb|KKS76868.1|	hypothetical protein UV51_C0014G0009 [Candidatus Woesebacteria bacterium GW2011_GWC1_42_9]	Candidatus Woesebacteria bacterium GW2011_GWC1_42_9	24.8	24.8	1	2435	1	460	KKS76868.1
Select seq gb|MBU5455884.1|	ATP-dependent protease LonB [Caproiciproducens sp. MSJ-32]	Caproiciproducens sp. MSJ-32	24.8	24.8	1	2430	1	558	MBU5455884.1
Select seq gb|KAB8437390.1|	hypothetical protein FH972_025069 [Carpinus fangiana]	Carpinus fangiana	24.8	24.8	1	2423	1	795	KAB8437390.1
Select seq ref|WP_096804809.1|	sodium:proton antiporter [Celeribacter ethanolicus]	Celeribacter ethanolicus	24.8	24.8	1	2426	1	662	WP_096804809.1
Select seq ref|WP_081423718.1|	sodium:proton antiporter [Celeribacter ethanolicus]	Celeribacter ethanolicus	24.8	24.8	1	2426	1	662	WP_081423718.1
Select seq ref|WP_082715281.1|	sodium:proton antiporter [Celeribacter halophilus]	Celeribacter halophilus	24.8	24.8	1	2427	1	647	WP_082715281.1
Select seq ref|WP_226550903.1|	cation:proton antiporter [Celeribacter naphthalenivorans]	Celeribacter naphthalenivorans	24.8	24.8	1	2427	1	646	WP_226550903.1
Select seq ref|WP_107815252.1|	cation:proton antiporter [Celeribacter persicus]	Celeribacter persicus	24.8	24.8	1	2426	1	662	WP_107815252.1
Select seq ref|WP_167600480.1|	sodium:proton antiporter [Celeribacter sp. HF31]	Celeribacter sp. HF31	24.8	24.8	1	2427	1	646	WP_167600480.1
Select seq ref|WP_219784141.1|	cation:proton antiporter [Celeribacter sp. PS-C1]	Celeribacter sp. PS-C1	24.8	24.8	1	2427	1	645	WP_219784141.1
Select seq ref|WP_090032681.1|	branched-chain amino acid ABC transporter substrate-binding protein [Cellulomonas marina]	Cellulomonas marina	24.8	24.8	1	2438	1	419	WP_090032681.1
Select seq ref|WP_101824298.1|	efflux RND transporter permease subunit [Chimaeribacter coloradensis]	Chimaeribacter coloradensis	24.8	24.8	1	2419	1	1020	WP_101824298.1
Select seq gb|MBC7660759.1|	hypothetical protein [Chitinophagaceae bacterium]	Chitinophagaceae bacterium	24.8	24.8	1	2428	1	619	MBC7660759.1
Select seq gb|MBN8686362.1|	sugar porter family MFS transporter [Chitinophagales bacterium]	Chitinophagales bacterium	24.8	24.8	1	2437	1	438	MBN8686362.1
Select seq gb|MSQ23725.1|	hypothetical protein [Chloroflexi bacterium]	Chloroflexi bacterium	24.8	24.8	1	2414	1	1521	MSQ23725.1
Select seq gb|UCD97693.1|	hypothetical protein JSV42_12065 [Chloroflexi bacterium]	Chloroflexi bacterium	24.8	24.8	1	2423	1	766	UCD97693.1
Select seq gb|TAK02345.1|	amino acid permease [Chloroflexi bacterium]	Chloroflexi bacterium	24.8	24.8	1	2429	1	573	TAK02345.1
Select seq gb|MBA2372625.1|	amino acid permease [Chloroflexi bacterium]	Chloroflexi bacterium	24.8	24.8	1	2430	1	568	MBA2372625.1
Select seq gb|MBI3745930.1|	amino acid permease [Chloroflexi bacterium]	Chloroflexi bacterium	24.8	24.8	1	2430	1	548	MBI3745930.1
Select seq gb|MBI2777345.1|	amino acid permease [Chloroflexi bacterium]	Chloroflexi bacterium	24.8	24.8	1	2430	1	548	MBI2777345.1
Select seq gb|MBO04273.1|	EmrB/QacA family drug resistance transporter [Chloroflexi bacterium]	Chloroflexi bacterium	24.8	24.8	1	2431	1	531	MBO04273.1
Select seq gb|MBV9232160.1|	DUF2029 domain-containing protein [Chloroflexi bacterium]	Chloroflexi bacterium	24.8	24.8	1	2434	1	483	MBV9232160.1
Select seq gb|OGO58232.1|	hypothetical protein A2V85_14865 [Chloroflexi bacterium RBG_16_72_14]	Chloroflexi bacterium RBG_16_72_14	24.8	24.8	1	2430	1	550	OGO58232.1
Select seq gb|MBT77412.1|	MFS transporter [Chromatiales bacterium]	Chromatiales bacterium	24.8	24.8	1	2439	1	405	MBT77412.1
Select seq ref|WP_231464447.1|	DUF2399 domain-containing protein [Chromobacterium aquaticum]	Chromobacterium aquaticum	24.8	24.8	1	2439	1	406	WP_231464447.1
Select seq ref|WP_048411900.1|	DUF2399 domain-containing protein [Chromobacterium sp. LK1]	Chromobacterium sp. LK1	24.8	24.8	1	2439	1	406	WP_048411900.1
Select seq tpg|HGF19152.1|	TPA: sodium:solute symporter family protein [Chthonomonadetes bacterium]	Chthonomonadetes bacterium	24.8	24.8	1	2437	1	439	HGF19152.1
Select seq gb|PWM13395.1|	aminoacyl-histidine dipeptidase [Clostridia bacterium]	Clostridia bacterium	24.8	24.8	1	2434	1	481	PWM13395.1
Select seq gb|MBR4457530.1|	MATE family efflux transporter [Clostridia bacterium]	Clostridia bacterium	24.8	24.8	1	2434	1	477	MBR4457530.1
Select seq gb|MBQ6174955.1|	MATE family efflux transporter [Clostridia bacterium]	Clostridia bacterium	24.8	24.8	1	2434	1	477	MBQ6174955.1
Select seq gb|MBQ3085248.1|	aminoacyl-histidine dipeptidase [Clostridia bacterium]	Clostridia bacterium	24.8	24.8	1	2435	1	470	MBQ3085248.1
Select seq gb|MBQ7090366.1|	aminoacyl-histidine dipeptidase [Clostridia bacterium]	Clostridia bacterium	24.8	24.8	1	2435	1	470	MBQ7090366.1
Select seq gb|MBO5248405.1|	aminoacyl-histidine dipeptidase [Clostridia bacterium]	Clostridia bacterium	24.8	24.8	1	2435	1	470	MBO5248405.1
Select seq gb|MBQ6893348.1|	aminoacyl-histidine dipeptidase [Clostridia bacterium]	Clostridia bacterium	24.8	24.8	1	2435	1	470	MBQ6893348.1
Select seq gb|MBQ5389732.1|	aminoacyl-histidine dipeptidase [Clostridia bacterium]	Clostridia bacterium	24.8	24.8	1	2436	1	452	MBQ5389732.1
Select seq gb|MBQ3065088.1|	MFS transporter [Clostridia bacterium]	Clostridia bacterium	24.8	24.8	1	2439	1	411	MBQ3065088.1
Select seq gb|MBR1407798.1|	[FeFe] hydrogenase H-cluster maturation GTPase HydF [Clostridia bacterium]	Clostridia bacterium	24.8	24.8	1	2439	1	403	MBR1407798.1
Select seq gb|NLZ35451.1|	ATP-dependent protease LonB [Clostridiales bacterium]	Clostridiales bacterium	24.8	24.8	1	2430	1	558	NLZ35451.1
Select seq gb|NLL00681.1|	dicarboxylate/amino acid:cation symporter [Clostridiales bacterium]	Clostridiales bacterium	24.8	24.8	1	2439	1	414	NLL00681.1
Select seq ref|WP_119865913.1|	ATP-dependent protease LonB [Clostridium isatidis]	Clostridium isatidis	24.8	24.8	1	2430	1	558	WP_119865913.1
Select seq ref|WP_063553921.1|	molybdopterin-dependent oxidoreductase [Clostridium ljungdahlii]	Clostridium ljungdahlii	24.8	24.8	1	2423	1	759	WP_063553921.1
Select seq gb|MBV7274784.1|	molybdopterin-dependent oxidoreductase [Clostridium thailandense]	Clostridium thailandense	24.8	24.8	1	2424	1	755	MBV7274784.1
Select seq ref|WP_246615428.1|	molybdopterin-dependent oxidoreductase [Clostridium thailandense]	Clostridium thailandense	24.8	24.8	1	2424	1	720	WP_246615428.1
Select seq ref|XP_036584011.1|	DNA mismatch repair protein [Colletotrichum truncatum]	Colletotrichum truncatum	24.8	24.8	1	2420	1	935	XP_036584011.1
Select seq gb|OIW25796.1|	WD40 repeat-like protein [Coniochaeta ligniaria NRRL 30616]	Coniochaeta ligniaria NRRL 30616	24.8	24.8	1	2419	1	1009	OIW25796.1
Select seq ref|WP_013044347.1|	Na/Pi cotransporter family protein [Coraliomargarita akajimensis]	Coraliomargarita akajimensis	24.8	24.8	1	2429	1	592	WP_013044347.1
Select seq ref|WP_013938987.1|	OPT/YSL family transporter [Corallococcus macrosporus]	Corallococcus macrosporus	24.8	24.8	1	2427	1	631	WP_013938987.1
Select seq ref|WP_095958188.1|	OPT/YSL family transporter [Corallococcus macrosporus]	Corallococcus macrosporus	24.8	24.8	1	2427	1	631	WP_095958188.1
Select seq gb|MBS6414540.1|	NADH-quinone oxidoreductase subunit M [Corynebacteriales bacterium]	Corynebacteriales bacterium	24.8	24.8	1	2432	1	513	MBS6414540.1
Select seq emb|SLM92126.1|	Benzoate transport protein [Corynebacterium casei]	Corynebacterium casei	24.8	24.8	1	2436	1	451	SLM92126.1
Select seq ref|WP_233431295.1|	benzoate/H(+) symporter BenE family transporter [Corynebacterium casei]	Corynebacterium casei	24.8	24.8	1	2436	1	443	WP_233431295.1
Select seq ref|WP_019447395.1|	propionate catabolism operon regulatory protein PrpR [Cupriavidus sp. BIS7]	Cupriavidus sp. BIS7	24.8	24.8	1	2427	1	633	WP_019447395.1
Select seq gb|MBV8619329.1|	NarK/NasA family nitrate transporter [Curvibacter sp.]	Curvibacter sp.	24.8	24.8	1	2438	1	421	MBV8619329.1
Select seq gb|MBL0351709.1|	Na/Pi cotransporter family protein [Dechloromonas sp.]	Dechloromonas sp.	24.8	24.8	1	2428	1	603	MBL0351709.1
Select seq tpg|HEX79179.1|	TPA: sodium-translocating pyrophosphatase [Dehalococcoidia bacterium]	Dehalococcoidia bacterium	24.8	24.8	1	2426	1	680	HEX79179.1
Select seq gb|PID77548.1|	NAD+ kinase [Deltaproteobacteria bacterium]	Deltaproteobacteria bacterium	24.8	24.8	1	2429	1	584	PID77548.1
Select seq gb|RLC13559.1|	Na/Pi cotransporter family protein [Deltaproteobacteria bacterium]	Deltaproteobacteria bacterium	24.8	24.8	1	2429	1	583	RLC13559.1
Select seq gb|RLB29528.1|	ABC transporter ATP-binding protein [Deltaproteobacteria bacterium]	Deltaproteobacteria bacterium	24.8	24.8	1	2429	1	582	RLB29528.1
Select seq gb|RLC03718.1|	Na/Pi cotransporter family protein [Deltaproteobacteria bacterium]	Deltaproteobacteria bacterium	24.8	24.8	1	2429	1	579	RLC03718.1
Select seq gb|RME21962.1|	aminoacyl-histidine dipeptidase [Deltaproteobacteria bacterium]	Deltaproteobacteria bacterium	24.8	24.8	1	2433	1	498	RME21962.1
Select seq gb|MBW2336353.1|	aminoacyl-histidine dipeptidase [Deltaproteobacteria bacterium]	Deltaproteobacteria bacterium	24.8	24.8	1	2433	1	497	MBW2336353.1
Select seq gb|MBW2699732.1|	aminoacyl-histidine dipeptidase [Deltaproteobacteria bacterium]	Deltaproteobacteria bacterium	24.8	24.8	1	2434	1	485	MBW2699732.1
Select seq gb|MBW1808833.1|	aminoacyl-histidine dipeptidase [Deltaproteobacteria bacterium]	Deltaproteobacteria bacterium	24.8	24.8	1	2434	1	482	MBW1808833.1
Select seq gb|MBN2498826.1|	aminoacyl-histidine dipeptidase [Deltaproteobacteria bacterium]	Deltaproteobacteria bacterium	24.8	24.8	1	2434	1	482	MBN2498826.1
Select seq gb|TNF28580.1|	aminoacyl-histidine dipeptidase [Deltaproteobacteria bacterium]	Deltaproteobacteria bacterium	24.8	24.8	1	2434	1	482	TNF28580.1
Select seq tpg|HBZ69623.1|	TPA: NAD+ kinase [Deltaproteobacteria bacterium]	Deltaproteobacteria bacterium	24.8	24.8	1	2434	1	478	HBZ69623.1
Select seq gb|PKN59063.1|	aminoacyl-histidine dipeptidase [Deltaproteobacteria bacterium HGW-Deltaproteobacteria-14]	Deltaproteobacteria bacterium HGW-Deltaproteobacteria-14	24.8	24.8	1	2428	1	620	PKN59063.1
Select seq gb|OGQ49979.1|	hypothetical protein A3I09_04420 [Deltaproteobacteria bacterium RIFCSPLOWO2_02_FULL_47_10]	Deltaproteobacteria bacterium RIFCSPLOWO2_02_FULL_47_10	24.8	24.8	1	2434	1	481	OGQ49979.1
Select seq gb|NVM26281.1|	ABC transporter ATP-binding protein [Desulfobacterales bacterium]	Desulfobacterales bacterium	24.8	24.8	1	2429	1	586	NVM26281.1
Select seq ref|WP_028579904.1|	Na/Pi cotransporter family protein [Desulfogranum japonicum]	Desulfogranum japonicum	24.8	24.8	1	2429	1	591	WP_028579904.1
Select seq ref|WP_073614845.1|	Na/Pi cotransporter family protein [Desulfopila aestuarii]	Desulfopila aestuarii	24.8	24.8	1	2429	1	578	WP_073614845.1
Select seq ref|WP_231716541.1|	cation acetate symporter [Desulfosarcina alkanivorans]	Desulfosarcina alkanivorans	24.8	24.8	1	2439	1	409	WP_231716541.1
Select seq dbj|BBO69831.1|	hypothetical protein DSCA_37610 [Desulfosarcina alkanivorans]	Desulfosarcina alkanivorans	24.8	24.8	1	2440	1	398	BBO69831.1
Select seq gb|MBC2713470.1|	aminoacyl-histidine dipeptidase [Desulfosarcina sp.]	Desulfosarcina sp.	24.8	24.8	1	2434	1	482	MBC2713470.1
Select seq gb|MCE4612061.1|	YeeE/YedE family protein [Desulfurococcales archaeon]	Desulfurococcales archaeon	24.8	24.8	1	2440	1	401	MCE4612061.1
Select seq ref|WP_166306954.1|	MFS transporter [Diaphorobacter sp. HDW4A]	Diaphorobacter sp. HDW4A	24.8	24.8	1	2438	1	417	WP_166306954.1
Select seq emb|CAB3463470.1|	unnamed protein product [Digitaria exilis]	Digitaria exilis	24.8	24.8	1	2438	1	422	CAB3463470.1
Select seq gb|KAF8666987.1|	hypothetical protein HU200_053155 [Digitaria exilis]	Digitaria exilis	24.8	24.8	1	2438	1	418	KAF8666987.1
Select seq ref|WP_118451900.1|	aminoacyl-histidine dipeptidase [Dorea sp. AF36-15AT]	Dorea sp. AF36-15AT	24.8	24.8	1	2434	1	478	WP_118451900.1
Select seq ref|WP_118383688.1|	aminoacyl-histidine dipeptidase [Dorea sp. AM58-8]	Dorea sp. AM58-8	24.8	24.8	1	2434	1	478	WP_118383688.1
Select seq ref|XP_017111418.1|	equilibrative nucleoside transporter 1 [Drosophila elegans]	Drosophila elegans	24.8	24.8	1	2435	1	458	XP_017111418.1
Select seq emb|SPP86280.1|	blast:Microtubule-associated protein futsch [Drosophila guanche]	Drosophila guanche	24.8	24.8	1	2408	1	5361	SPP86280.1
Select seq ref|XP_034135999.1|	microtubule-associated protein futsch [Drosophila guanche]	Drosophila guanche	24.8	24.8	1	2409	1	4281	XP_034135999.1
Select seq ref|XP_002078392.1|	equilibrative nucleoside transporter 1 [Drosophila simulans]	Drosophila simulans	24.8	24.8	1	2435	1	458	XP_002078392.1
Select seq ref|XP_043640394.1|	equilibrative nucleoside transporter 1 [Drosophila teissieri]	Drosophila teissieri	24.8	24.8	1	2435	1	458	XP_043640394.1
Select seq gb|EGV52272.1|	sulfur oxidation-associated complex DsrMKJOP protein DsrP [endosymbiont of Riftia pachyptila (vent Ph05)]	endosymbiont of Riftia pachyptila (vent Ph05)	24.8	24.8	1	2439	1	404	EGV52272.1
Select seq ref|WP_138303153.1|	aminoacyl-histidine dipeptidase [Eubacteriales]	Eubacteriales	24.8	24.8	1	2434	1	482	WP_138303153.1
Select seq ref|WP_033125234.1|	aminoacyl-histidine dipeptidase [Eubacterium sp. ER2]	Eubacterium sp. ER2	24.8	24.8	1	2434	1	482	WP_033125234.1
Select seq ref|WP_205147563.1|	aminoacyl-histidine dipeptidase [Faecalicatena]	Faecalicatena	24.8	24.8	1	2434	1	482	WP_205147563.1
Select seq ref|WP_168660717.1|	branched-chain amino acid transport system II carrier protein [Ferrimonas lipolytica]	Ferrimonas lipolytica	24.8	24.8	1	2437	1	439	WP_168660717.1
Select seq gb|MBK9578628.1|	hypothetical protein [Fibrobacteres bacterium]	Fibrobacteres bacterium	24.8	24.8	1	2430	1	568	MBK9578628.1
Select seq gb|MBK8801728.1|	hypothetical protein [Fibrobacteres bacterium]	Fibrobacteres bacterium	24.8	24.8	1	2430	1	564	MBK8801728.1
Select seq gb|NLM55388.1|	RnfABCDGE type electron transport complex subunit D [Firmicutes bacterium]	Firmicutes bacterium	24.8	24.8	1	2426	1	668	NLM55388.1
Select seq gb|OQA26781.1|	Swarming motility protein SwrC [Firmicutes bacterium ADurb.Bin354]	Firmicutes bacterium ADurb.Bin354	24.8	24.8	1	2419	1	1014	OQA26781.1
Select seq ref|WP_241633630.1|	aminoacyl-histidine dipeptidase [Fusobacterium gastrosuis]	Fusobacterium gastrosuis	24.8	24.8	1	2434	1	484	WP_241633630.1
Select seq ref|WP_022818753.1|	aminoacyl-histidine dipeptidase [Fusobacterium russii]	Fusobacterium russii	24.8	24.8	1	2434	1	484	WP_022818753.1
Select seq gb|MBQ3437473.1|	beta-Ala-His dipeptidase [Fusobacterium sp.]	Fusobacterium sp.	24.8	24.8	1	2434	1	485	MBQ3437473.1
Select seq gb|NMB14833.1|	aminoacyl-histidine dipeptidase [Gallicola sp.]	Gallicola sp.	24.8	24.8	1	2435	1	461	NMB14833.1
Select seq gb|MBL3528248.1|	Na/Pi cotransporter family protein [gamma proteobacterium endosymbiont of Lamellibrachia anaximandri]	gamma proteobacterium endosymbiont of Lamellibrachia anaximandri	24.8	24.8	1	2428	1	604	MBL3528248.1
Select seq gb|MBL3601741.1|	Na/Pi cotransporter family protein [gamma proteobacterium endosymbiont of Lamellibrachia anaximandri]	gamma proteobacterium endosymbiont of Lamellibrachia anaximandri	24.8	24.8	1	2428	1	604	MBL3601741.1
Select seq gb|MBL3589881.1|	Na/Pi cotransporter family protein [gamma proteobacterium endosymbiont of Lamellibrachia anaximandri]	gamma proteobacterium endosymbiont of Lamellibrachia anaximandri	24.8	24.8	1	2428	1	603	MBL3589881.1
Select seq gb|NRA55953.1|	LEPR-XLL domain-containing protein [Gammaproteobacteria bacterium]	Gammaproteobacteria bacterium	24.8	24.8	1	2407	1	12046	NRA55953.1
Select seq tpg|HFD92246.1|	TPA: FtsX-like permease family protein [Gammaproteobacteria bacterium]	Gammaproteobacteria bacterium	24.8	24.8	1	2422	1	831	HFD92246.1
Select seq gb|MBI2379241.1|	FtsX-like permease family protein [Gammaproteobacteria bacterium]	Gammaproteobacteria bacterium	24.8	24.8	1	2422	1	829	MBI2379241.1
Select seq gb|MBA2594441.1|	ABC transporter permease [Gammaproteobacteria bacterium]	Gammaproteobacteria bacterium	24.8	24.8	1	2422	1	827	MBA2594441.1
Select seq gb|RLA24399.1|	ABC transporter permease [Gammaproteobacteria bacterium]	Gammaproteobacteria bacterium	24.8	24.8	1	2422	1	827	RLA24399.1
Select seq gb|RLA20500.1|	ABC transporter permease [Gammaproteobacteria bacterium]	Gammaproteobacteria bacterium	24.8	24.8	1	2423	1	769	RLA20500.1
Select seq gb|MBA1444182.1|	Na/Pi cotransporter family protein [Gammaproteobacteria bacterium]	Gammaproteobacteria bacterium	24.8	24.8	1	2428	1	604	MBA1444182.1
Select seq gb|NOQ78193.1|	Na/Pi cotransporter family protein [Gammaproteobacteria bacterium]	Gammaproteobacteria bacterium	24.8	24.8	1	2428	1	600	NOQ78193.1
Select seq gb|NOQ70090.1|	Na/Pi cotransporter family protein [Gammaproteobacteria bacterium]	Gammaproteobacteria bacterium	24.8	24.8	1	2429	1	584	NOQ70090.1
Select seq gb|MBT8126944.1|	Na/Pi cotransporter family protein [Gammaproteobacteria bacterium]	Gammaproteobacteria bacterium	24.8	24.8	1	2429	1	578	MBT8126944.1
Select seq gb|NNJ96567.1|	Na/Pi cotransporter family protein [Gammaproteobacteria bacterium]	Gammaproteobacteria bacterium	24.8	24.8	1	2429	1	578	NNJ96567.1
Select seq gb|MBT8069542.1|	beta-Ala-His dipeptidase [Gammaproteobacteria bacterium]	Gammaproteobacteria bacterium	24.8	24.8	1	2434	1	483	MBT8069542.1
Select seq gb|MBT8072215.1|	beta-Ala-His dipeptidase [Gammaproteobacteria bacterium]	Gammaproteobacteria bacterium	24.8	24.8	1	2434	1	483	MBT8072215.1
Select seq gb|QYZ64924.1|	Na/Pi cotransporter family protein [Gammaproteobacteria bacterium (ex Lamellibrachia satsuma)]	Gammaproteobacteria bacterium (ex Lamellibrachia satsuma)	24.8	24.8	1	2428	1	604	QYZ64924.1
Select seq gb|RRS34799.1|	hypothetical protein NV67_12240 [Gammaproteobacteria bacterium (ex Lamellibrachia satsuma)]	Gammaproteobacteria bacterium (ex Lamellibrachia satsuma)	24.8	24.8	1	2429	1	590	RRS34799.1
Select seq ref|WP_139240597.1|	hypothetical protein [Geitlerinema sp. PCC 9228]	Geitlerinema sp. PCC 9228	24.8	24.8	1	2424	1	728	WP_139240597.1
Select seq gb|PYP14244.1|	hypothetical protein DMD54_14515 [Gemmatimonadetes bacterium]	Gemmatimonadetes bacterium	24.8	24.8	1	2436	1	446	PYP14244.1
Select seq gb|MBF8436595.1|	FAD-dependent oxidoreductase [Halanaerobiaceae bacterium Z-7014]	Halanaerobiaceae bacterium Z-7014	24.8	24.8	1	2428	1	609	MBF8436595.1
Select seq gb|PIN09777.1|	Cytochrome P450 CYP2 subfamily [Handroanthus impetiginosus]	Handroanthus impetiginosus	24.8	24.8	1	2437	1	432	PIN09777.1
Select seq ref|WP_058258059.1|	dicarboxylate/amino acid:cation symporter [Herbinix luporum]	Herbinix luporum	24.8	24.8	1	2438	1	419	WP_058258059.1
Select seq gb|MBN9070791.1|	potassium-transporting ATPase subunit KdpA [Hyphomicrobiales bacterium]	Hyphomicrobiales bacterium	24.8	24.8	1	2430	1	567	MBN9070791.1
Select seq gb|MBN8975816.1|	potassium-transporting ATPase subunit KdpA [Hyphomicrobiales bacterium]	Hyphomicrobiales bacterium	24.8	24.8	1	2430	1	567	MBN8975816.1
Select seq gb|MBN9077519.1|	potassium-transporting ATPase subunit KdpA [Hyphomicrobiales bacterium]	Hyphomicrobiales bacterium	24.8	24.8	1	2430	1	567	MBN9077519.1
Select seq gb|MBN9066926.1|	potassium-transporting ATPase subunit KdpA [Hyphomicrobiales bacterium]	Hyphomicrobiales bacterium	24.8	24.8	1	2430	1	567	MBN9066926.1
Select seq gb|MPZ41525.1|	hypothetical protein [Hyphomicrobiales bacterium]	Hyphomicrobiales bacterium	24.8	24.8	1	2439	1	403	MPZ41525.1
Select seq ref|WP_210800347.1|	benzoate/H(+) symporter BenE family transporter [Ideonella sp. 4Y11]	Ideonella sp. 4Y11	24.8	24.8	1	2439	1	406	WP_210800347.1
Select seq gb|KAF2446043.1|	TPR-like protein [Karstenula rhodostoma CBS 690.94]	Karstenula rhodostoma CBS 690.94	24.8	24.8	1	2417	1	1183	KAF2446043.1
Select seq gb|MBL8932411.1|	molybdopterin-dependent oxidoreductase [Kineosporiaceae bacterium]	Kineosporiaceae bacterium	24.8	24.8	1	2422	1	808	MBL8932411.1
Select seq gb|MBR1870578.1|	ATP-binding cassette domain-containing protein [Kiritimatiellae bacterium]	Kiritimatiellae bacterium	24.8	24.8	1	2435	1	469	MBR1870578.1
Select seq ref|WP_211827281.1|	FtsX-like permease family protein [Kistimonas asteriae]	Kistimonas asteriae	24.8	24.8	1	2422	1	833	WP_211827281.1
Select seq gb|MBO9422244.1|	multidrug effflux MFS transporter [Labrenzia sp. R4_2]	Labrenzia sp. R4_2	24.8	24.8	1	2440	1	400	MBO9422244.1
Select seq tpg|HJF94729.1|	TPA: aminoacyl-histidine dipeptidase [Lachnoclostridium phocaeense]	Lachnoclostridium phocaeense	24.8	24.8	1	2434	1	482	HJF94729.1
Select seq ref|WP_076777431.1|	aminoacyl-histidine dipeptidase [Lachnoclostridium phocaeense]	Lachnoclostridium phocaeense	24.8	24.8	1	2434	1	482	WP_076777431.1
Select seq gb|NBI98863.1|	aminoacyl-histidine dipeptidase [Lachnospiraceae bacterium]	Lachnospiraceae bacterium	24.8	24.8	1	2434	1	480	NBI98863.1
Select seq gb|NBI56520.1|	aminoacyl-histidine dipeptidase [Lachnospiraceae bacterium]	Lachnospiraceae bacterium	24.8	24.8	1	2434	1	480	NBI56520.1
Select seq gb|MBO4310852.1|	beta-Ala-His dipeptidase [Lachnospiraceae bacterium]	Lachnospiraceae bacterium	24.8	24.8	1	2434	1	473	MBO4310852.1
Select seq gb|MBO7730392.1|	S41 family peptidase [Lachnospiraceae bacterium]	Lachnospiraceae bacterium	24.8	24.8	1	2437	1	431	MBO7730392.1
Select seq gb|MBR2756325.1|	S41 family peptidase [Lachnospiraceae bacterium]	Lachnospiraceae bacterium	24.8	24.8	1	2438	1	426	MBR2756325.1
Select seq gb|MBR3262429.1|	S41 family peptidase [Lachnospiraceae bacterium]	Lachnospiraceae bacterium	24.8	24.8	1	2438	1	426	MBR3262429.1
Select seq gb|MBR3360338.1|	S41 family peptidase [Lachnospiraceae bacterium]	Lachnospiraceae bacterium	24.8	24.8	1	2438	1	426	MBR3360338.1
Select seq gb|MBQ1285251.1|	S41 family peptidase [Lachnospiraceae bacterium]	Lachnospiraceae bacterium	24.8	24.8	1	2438	1	417	MBQ1285251.1
Select seq gb|QDW74088.1|	aminoacyl-histidine dipeptidase [Lachnospiraceae bacterium KGMB03038]	Lachnospiraceae bacterium KGMB03038	24.8	24.8	1	2434	1	482	QDW74088.1
Select seq gb|EOS40653.1|	xaa-His dipeptidase [Lachnospiraceae bacterium M18-1]	Lachnospiraceae bacterium M18-1	24.8	24.8	1	2434	1	480	EOS40653.1
Select seq emb|SCY02083.1|	hydrophobic/amphiphilic exporter-1, HAE1 family [Lachnospiraceae bacterium XPB1003]	Lachnospiraceae bacterium XPB1003	24.8	24.8	1	2419	1	1014	SCY02083.1
Select seq ref|WP_055079054.1|	aminoacyl-histidine dipeptidase [Lagierella massiliensis]	Lagierella massiliensis	24.8	24.8	1	2435	1	470	WP_055079054.1
Select seq ref|WP_063665789.1|	NADH-quinone oxidoreductase subunit M [Lawsonella clevelandensis]	Lawsonella clevelandensis	24.8	24.8	1	2432	1	513	WP_063665789.1
Select seq gb|PZP89442.1|	NADH-quinone oxidoreductase subunit M [Lawsonella clevelandensis]	Lawsonella clevelandensis	24.8	24.8	1	2432	1	509	PZP89442.1
Select seq gb|MBQ9087499.1|	beta-Ala-His dipeptidase [Lentisphaeria bacterium]	Lentisphaeria bacterium	24.8	24.8	1	2434	1	475	MBQ9087499.1
Select seq ref|WP_089918518.1|	redoxin domain-containing protein [Lentzea albida]	Lentzea albida	24.8	24.8	1	2428	1	619	WP_089918518.1
Select seq ref|WP_100743774.1|	SpoIIE family protein phosphatase [Leptospira harrisiae]	Leptospira harrisiae	24.8	24.8	1	2426	1	674	WP_100743774.1
Select seq ref|WP_220738840.1|	fructose-specific PTS transporter subunit EIIC [Leuconostoc miyukkimchii]	Leuconostoc miyukkimchii	24.8	24.8	1	2427	1	642	WP_220738840.1
Select seq gb|KAF2114983.1|	hypothetical protein BDV96DRAFT_621952 [Lophiotrema nucula]	Lophiotrema nucula	24.8	24.8	1	2417	1	1190	KAF2114983.1
Select seq ref|WP_143879784.1|	SLC13 family permease [Lysobacter lycopersici]	Lysobacter lycopersici	24.8	24.8	1	2429	1	588	WP_143879784.1
Select seq ref|WP_248210394.1|	FtsX-like permease family protein [Lysobacter sp. CAU 1642]	Lysobacter sp. CAU 1642	24.8	24.8	1	2422	1	833	WP_248210394.1
Select seq ref|WP_138659411.1|	lipopolysaccharide biosynthesis protein [Maribacter algarum]	Maribacter algarum	24.8	24.8	1	2434	1	480	WP_138659411.1
Select seq ref|WP_106788272.1|	aminoacyl-histidine dipeptidase [Massilistercora timonensis]	Massilistercora timonensis	24.8	24.8	1	2434	1	482	WP_106788272.1
Select seq ref|WP_116622733.1|	potassium-transporting ATPase subunit KdpA [Mesorhizobium]	Mesorhizobium	24.8	24.8	1	2430	1	569	WP_116622733.1
Select seq ref|WP_137932858.1|	potassium-transporting ATPase subunit KdpA [Mesorhizobium comanense]	Mesorhizobium comanense	24.8	24.8	1	2430	1	567	WP_137932858.1
Select seq ref|WP_136358575.1|	potassium-transporting ATPase subunit KdpA [Mesorhizobium composti]	Mesorhizobium composti	24.8	24.8	1	2430	1	567	WP_136358575.1
Select seq ref|WP_148914485.1|	L-arabinonate dehydratase [Mesorhizobium microcysteis]	Mesorhizobium microcysteis	24.8	24.8	1	2429	1	579	WP_148914485.1
Select seq gb|MBN9249527.1|	potassium-transporting ATPase subunit KdpA [Mesorhizobium sp.]	Mesorhizobium sp.	24.8	24.8	1	2430	1	567	MBN9249527.1
Select seq gb|MBN9218115.1|	potassium-transporting ATPase subunit KdpA [Mesorhizobium sp.]	Mesorhizobium sp.	24.8	24.8	1	2430	1	567	MBN9218115.1
Select seq gb|MBN9242482.1|	potassium-transporting ATPase subunit KdpA [Mesorhizobium sp.]	Mesorhizobium sp.	24.8	24.8	1	2430	1	567	MBN9242482.1
Select seq gb|MBN9258781.1|	potassium-transporting ATPase subunit KdpA [Mesorhizobium sp.]	Mesorhizobium sp.	24.8	24.8	1	2430	1	567	MBN9258781.1
Select seq gb|OJU52387.1|	potassium-transporting ATPase subunit KdpA [Mesorhizobium sp. 61-13]	Mesorhizobium sp. 61-13	24.8	24.8	1	2430	1	567	OJU52387.1
Select seq ref|WP_139954680.1|	potassium-transporting ATPase subunit KdpA [Mesorhizobium sp. 8]	Mesorhizobium sp. 8	24.8	24.8	1	2430	1	567	WP_139954680.1
Select seq ref|WP_140676103.1|	potassium-transporting ATPase subunit KdpA [Mesorhizobium sp. B1-1-1]	Mesorhizobium sp. B1-1-1	24.8	24.8	1	2430	1	566	WP_140676103.1
Select seq ref|WP_140671401.1|	potassium-transporting ATPase subunit KdpA [Mesorhizobium sp. B1-1-4]	Mesorhizobium sp. B1-1-4	24.8	24.8	1	2430	1	566	WP_140671401.1
Select seq ref|WP_140560269.1|	potassium-transporting ATPase subunit KdpA [Mesorhizobium sp. B2-1-5]	Mesorhizobium sp. B2-1-5	24.8	24.8	1	2430	1	566	WP_140560269.1
Select seq ref|WP_140624385.1|	potassium-transporting ATPase subunit KdpA [Mesorhizobium sp. B2-3-6]	Mesorhizobium sp. B2-3-6	24.8	24.8	1	2430	1	566	WP_140624385.1
Select seq ref|WP_140897267.1|	potassium-transporting ATPase subunit KdpA [Mesorhizobium sp. B2-4-2]	Mesorhizobium sp. B2-4-2	24.8	24.8	1	2430	1	566	WP_140897267.1
Select seq ref|WP_140816768.1|	potassium-transporting ATPase subunit KdpA [Mesorhizobium sp. B2-5-3]	Mesorhizobium sp. B2-5-3	24.8	24.8	1	2430	1	566	WP_140816768.1
Select seq ref|WP_140825231.1|	potassium-transporting ATPase subunit KdpA [Mesorhizobium sp. B2-6-4]	Mesorhizobium sp. B2-6-4	24.8	24.8	1	2430	1	566	WP_140825231.1
Select seq gb|MBZ9935266.1|	potassium-transporting ATPase subunit KdpA [Mesorhizobium sp. BR1-1-16]	Mesorhizobium sp. BR1-1-16	24.8	24.8	1	2430	1	569	MBZ9935266.1
Select seq ref|WP_224659188.1|	potassium-transporting ATPase subunit KdpA [Mesorhizobium sp. BR1-1-2]	Mesorhizobium sp. BR1-1-2	24.8	24.8	1	2430	1	566	WP_224659188.1
Select seq ref|WP_224706066.1|	potassium-transporting ATPase subunit KdpA [Mesorhizobium sp. BR1-1-6]	Mesorhizobium sp. BR1-1-6	24.8	24.8	1	2430	1	566	WP_224706066.1
Select seq ref|WP_224624014.1|	potassium-transporting ATPase subunit KdpA [Mesorhizobium sp. CA13]	Mesorhizobium sp. CA13	24.8	24.8	1	2430	1	566	WP_224624014.1
Select seq ref|WP_227345306.1|	potassium-transporting ATPase subunit KdpA [Mesorhizobium sp. PAMC28654]	Mesorhizobium sp. PAMC28654	24.8	24.8	1	2430	1	567	WP_227345306.1
Select seq gb|ODT18685.1|	potassium-transporting ATPase subunit KdpA [Mesorhizobium sp. SCN 65-12]	Mesorhizobium sp. SCN 65-12	24.8	24.8	1	2430	1	567	ODT18685.1
Select seq gb|KXS41759.1|	aminoacyl-histidine dipeptidase [Methanolobus sp. T82-4]	Methanolobus sp. T82-4	24.8	24.8	1	2434	1	481	KXS41759.1
Select seq ref|WP_176964761.1|	aminoacyl-histidine dipeptidase [Methanolobus zinderi]	Methanolobus zinderi	24.8	24.8	1	2434	1	481	WP_176964761.1
Select seq gb|MBL6986479.1|	bifunctional protein-serine/threonine kinase/phosphatase [Methylobacter sp.]	Methylobacter sp.	24.8	24.8	1	2429	1	578	MBL6986479.1
Select seq emb|SFK66069.1|	Serine aminopeptidase, S33 [Methylocapsa palsarum]	Methylocapsa palsarum	24.8	24.8	1	2432	1	514	SFK66069.1
Select seq ref|WP_244532348.1|	alpha/beta fold hydrolase [Methylocapsa palsarum]	Methylocapsa palsarum	24.8	24.8	1	2433	1	495	WP_244532348.1
Select seq ref|WP_020561619.1|	FtsX-like permease family protein [Methylosarcina fibrata]	Methylosarcina fibrata	24.8	24.8	1	2422	1	827	WP_020561619.1
Select seq ref|WP_183418855.1|	potassium-transporting ATPase subunit KdpA [Microbacterium proteolyticum]	Microbacterium proteolyticum	24.8	24.8	1	2430	1	561	WP_183418855.1
Select seq ref|WP_243223830.1|	potassium-transporting ATPase subunit KdpA [Microbacterium proteolyticum]	Microbacterium proteolyticum	24.8	24.8	1	2430	1	561	WP_243223830.1
Select seq ref|WP_055953124.1|	potassium-transporting ATPase subunit KdpA [Microbacterium sp. Leaf151]	Microbacterium sp. Leaf151	24.8	24.8	1	2430	1	561	WP_055953124.1
Select seq gb|MST71147.1|	aminoacyl-histidine dipeptidase [Mogibacterium kristiansenii]	Mogibacterium kristiansenii	24.8	24.8	1	2434	1	484	MST71147.1
Select seq ref|WP_206157358.1|	aminoacyl-histidine dipeptidase [Mogibacterium kristiansenii]	Mogibacterium kristiansenii	24.8	24.8	1	2434	1	482	WP_206157358.1
Select seq gb|MBL6469541.1|	aminoacyl-histidine dipeptidase [Mogibacterium sp.]	Mogibacterium sp.	24.8	24.8	1	2434	1	482	MBL6469541.1
Select seq gb|MBN2935667.1|	aminoacyl-histidine dipeptidase [Mogibacterium sp.]	Mogibacterium sp.	24.8	24.8	1	2434	1	482	MBN2935667.1
Select seq ref|WP_076715568.1|	FtsX-like permease family protein [Motiliproteus sp. MSK22-1]	Motiliproteus sp. MSK22-1	24.8	24.8	1	2422	1	835	WP_076715568.1
Select seq gb|RXE73848.1|	hypothetical protein ED551_06550 [Muribaculaceae bacterium Isolate-013 (NCI)]	Muribaculaceae bacterium Isolate-013 (NCI)	24.8	24.8	1	2423	1	788	RXE73848.1
Select seq ref|WP_074957204.1|	OPT/YSL family transporter [Myxococcus fulvus]	Myxococcus fulvus	24.8	24.8	1	2427	1	633	WP_074957204.1
Select seq ref|WP_248546389.1|	OPT/YSL family transporter [Myxococcus fulvus]	Myxococcus fulvus	24.8	24.8	1	2427	1	633	WP_248546389.1
Select seq ref|WP_141331735.1|	OPT/YSL family transporter [Myxococcus sp. AB025B]	Myxococcus sp. AB025B	24.8	24.8	1	2427	1	633	WP_141331735.1
Select seq ref|WP_223783122.1|	OPT/YSL family transporter [Myxococcus sp. AS-1-15]	Myxococcus sp. AS-1-15	24.8	24.8	1	2427	1	633	WP_223783122.1
Select seq ref|WP_223746558.1|	OPT/YSL family transporter [Myxococcus sp. XM-1-1-1]	Myxococcus sp. XM-1-1-1	24.8	24.8	1	2427	1	633	WP_223746558.1
Select seq ref|WP_139621942.1|	oligosaccharide flippase family protein [Nocardioides albidus]	Nocardioides albidus	24.8	24.8	1	2439	1	410	WP_139621942.1
Select seq ref|WP_136561307.1|	lipopolysaccharide biosynthesis protein [Nocardioides caeni]	Nocardioides caeni	24.8	24.8	1	2438	1	415	WP_136561307.1
Select seq ref|WP_218232472.1|	oligosaccharide flippase family protein [Nocardioides daeguensis]	Nocardioides daeguensis	24.8	24.8	1	2439	1	411	WP_218232472.1
Select seq gb|KAA1417862.1|	oligosaccharide flippase family protein [Nocardioides humilatus]	Nocardioides humilatus	24.8	24.8	1	2436	1	450	KAA1417862.1
Select seq ref|WP_246160493.1|	oligosaccharide flippase family protein [Nocardioides humilatus]	Nocardioides humilatus	24.8	24.8	1	2437	1	431	WP_246160493.1
Select seq ref|WP_245994233.1|	oligosaccharide flippase family protein [Nocardioides immobilis]	Nocardioides immobilis	24.8	24.8	1	2437	1	429	WP_245994233.1
Select seq gb|NYD30178.1|	O-antigen/teichoic acid export membrane protein [Nocardioides kongjuensis]	Nocardioides kongjuensis	24.8	24.8	1	2438	1	418	NYD30178.1
Select seq ref|WP_246319363.1|	polysaccharide biosynthesis protein [Nocardioides kongjuensis]	Nocardioides kongjuensis	24.8	24.8	1	2439	1	403	WP_246319363.1
Select seq gb|MBM7515264.1|	O-antigen/teichoic acid export membrane protein [Nocardioides nitrophenolicus]	Nocardioides nitrophenolicus	24.8	24.8	1	2439	1	410	MBM7515264.1
Select seq ref|WP_220794778.1|	polysaccharide biosynthesis protein [Nocardioides pelophilus]	Nocardioides pelophilus	24.8	24.8	1	2439	1	409	WP_220794778.1
Select seq ref|WP_245927267.1|	oligosaccharide flippase family protein [Nocardioides silvaticus]	Nocardioides silvaticus	24.8	24.8	1	2437	1	429	WP_245927267.1
Select seq ref|WP_240769745.1|	polysaccharide biosynthesis protein [Nocardioides sp.]	Nocardioides sp.	24.8	24.8	1	2438	1	417	WP_240769745.1
Select seq ref|WP_028654355.1|	oligosaccharide flippase family protein [Nocardioides sp. J54]	Nocardioides sp. J54	24.8	24.8	1	2438	1	419	WP_028654355.1
Select seq gb|TWG96927.1|	O-antigen/teichoic acid export membrane protein [Nocardioides sp. J9]	Nocardioides sp. J9	24.8	24.8	1	2439	1	408	TWG96927.1
Select seq ref|WP_056752783.1|	lipopolysaccharide biosynthesis protein [Nocardioides sp. Root190]	Nocardioides sp. Root190	24.8	24.8	1	2438	1	417	WP_056752783.1
Select seq ref|WP_141798432.1|	oligosaccharide flippase family protein [Nocardioides sp. SLBN-35]	Nocardioides sp. SLBN-35	24.8	24.8	1	2438	1	418	WP_141798432.1
Select seq ref|WP_182375959.1|	lipopolysaccharide biosynthesis protein [Nocardioides sp. WS12]	Nocardioides sp. WS12	24.8	24.8	1	2438	1	416	WP_182375959.1
Select seq ref|WP_246383043.1|	oligosaccharide flippase family protein [Nocardioides stalactiti]	Nocardioides stalactiti	24.8	24.8	1	2439	1	406	WP_246383043.1
Select seq gb|OQX35264.1|	hypothetical protein B0D91_11175 [Oceanospirillales bacterium LUC14_002_19_P2]	Oceanospirillales bacterium LUC14_002_19_P2	24.8	24.8	1	2422	1	833	OQX35264.1
Select seq ref|WP_068515352.1|	FtsX-like permease family protein [Oleiphilus sp. HI0043]	Oleiphilus sp. HI0043	24.8	24.8	1	2421	1	856	WP_068515352.1
Select seq ref|WP_156498128.1|	FtsX-like permease family protein [Oleiphilus sp. HI0043]	Oleiphilus sp. HI0043	24.8	24.8	1	2438	1	420	WP_156498128.1
Select seq gb|KZY87702.1|	hypothetical protein A3743_13640 [Oleiphilus sp. HI0072]	Oleiphilus sp. HI0072	24.8	24.8	1	2424	1	725	KZY87702.1
Select seq ref|WP_082907118.1|	FtsX-like permease family protein [Oleiphilus sp. HI0132]	Oleiphilus sp. HI0132	24.8	24.8	1	2421	1	859	WP_082907118.1
Select seq gb|MBQ0730845.1|	FtsX-like permease family protein [Oleispira antarctica]	Oleispira antarctica	24.8	24.8	1	2422	1	832	MBQ0730845.1
Select seq gb|OUS40246.1|	hypothetical protein A9R00_07000 [Oleispira antarctica]	Oleispira antarctica	24.8	24.8	1	2422	1	832	OUS40246.1
Select seq gb|NRA24132.1|	FtsX-like permease family protein [Oleispira sp.]	Oleispira sp.	24.8	24.8	1	2422	1	833	NRA24132.1
Select seq gb|MBA34723.1|	ABC transporter permease [Oleispira sp.]	Oleispira sp.	24.8	24.8	1	2422	1	832	MBA34723.1
Select seq gb|MBP9708053.1|	beta-Ala-His dipeptidase [Oligoflexales bacterium]	Oligoflexales bacterium	24.8	24.8	1	2434	1	482	MBP9708053.1
Select seq gb|NOY28353.1|	aminoacyl-histidine dipeptidase [Oligoflexia bacterium]	Oligoflexia bacterium	24.8	24.8	1	2434	1	480	NOY28353.1
Select seq gb|MBF0208393.1|	hypothetical protein [Oligoflexia bacterium]	Oligoflexia bacterium	24.8	24.8	1	2440	1	401	MBF0208393.1
Select seq ref|XP_020618155.1|	LOW QUALITY PROTEIN: protein dispatched homolog 1-like [Orbicella faveolata]	Orbicella faveolata	24.8	24.8	1	2418	1	1078	XP_020618155.1
Select seq ref|WP_114930136.1|	substrate-binding domain-containing protein [Ornithinimicrobium avium]	Ornithinimicrobium avium	24.8	24.8	1	2439	1	404	WP_114930136.1
Select seq gb|MCD8212036.1|	cation-translocating P-type ATPase [Oscillospiraceae bacterium]	Oscillospiraceae bacterium	24.8	24.8	1	2426	1	650	MCD8212036.1
Select seq gb|MBP3483757.1|	aminoacyl-histidine dipeptidase [Oscillospiraceae bacterium]	Oscillospiraceae bacterium	24.8	24.8	1	2434	1	481	MBP3483757.1
Select seq gb|MBS7218709.1|	aminoacyl-histidine dipeptidase [Oscillospiraceae bacterium]	Oscillospiraceae bacterium	24.8	24.8	1	2434	1	479	MBS7218709.1
Select seq gb|MBS6372367.1|	aminoacyl-histidine dipeptidase [Oscillospiraceae bacterium]	Oscillospiraceae bacterium	24.8	24.8	1	2434	1	479	MBS6372367.1
Select seq gb|MBE6834626.1|	M28 family peptidase [Oscillospiraceae bacterium]	Oscillospiraceae bacterium	24.8	24.8	1	2435	1	468	MBE6834626.1
Select seq gb|RQM44094.1|	TonB-dependent siderophore receptor [Paraburkholderia bannensis]	Paraburkholderia bannensis	24.8	24.8	1	2422	1	820	RQM44094.1
Select seq ref|WP_107202552.1|	TonB-dependent receptor [Paraburkholderia caribensis]	Paraburkholderia caribensis	24.8	24.8	1	2422	1	826	WP_107202552.1
Select seq ref|WP_062918778.1|	TonB-dependent receptor [Paraburkholderia caribensis]	Paraburkholderia caribensis	24.8	24.8	1	2422	1	824	WP_062918778.1
Select seq ref|WP_224101327.1|	TonB-dependent receptor [Paraburkholderia caribensis]	Paraburkholderia caribensis	24.8	24.8	1	2422	1	824	WP_224101327.1
Select seq ref|WP_060610654.1|	TonB-dependent receptor [Paraburkholderia caribensis]	Paraburkholderia caribensis	24.8	24.8	1	2422	1	824	WP_060610654.1
Select seq ref|WP_227247071.1|	TonB-dependent receptor [Paraburkholderia caribensis]	Paraburkholderia caribensis	24.8	24.8	1	2434	1	484	WP_227247071.1
Select seq ref|WP_225032254.1|	TonB-dependent receptor [Paraburkholderia sp. XV]	Paraburkholderia sp. XV	24.8	24.8	1	2422	1	824	WP_225032254.1
Select seq gb|KAF9734172.1|	tetratricopeptide [Paraphaeosphaeria minitans]	Paraphaeosphaeria minitans	24.8	24.8	1	2417	1	1187	KAF9734172.1
Select seq ref|XP_018036151.1|	hypothetical protein CC84DRAFT_1092411 [Paraphaeosphaeria sporulosa]	Paraphaeosphaeria sporulosa	24.8	24.8	1	2417	1	1181	XP_018036151.1
Select seq ref|WP_176874739.1|	NADH-quinone oxidoreductase subunit NuoN [Parasphingopyxis sp. CP4]	Parasphingopyxis sp. CP4	24.8	24.8	1	2434	1	480	WP_176874739.1
Select seq ref|WP_087106600.1|	FtsX-like permease family protein [Parendozoicomonas haliclonae]	Parendozoicomonas haliclonae	24.8	24.8	1	2422	1	835	WP_087106600.1
Select seq gb|MBU0706398.1|	murein biosynthesis integral membrane protein MurJ [Patescibacteria group bacterium]	Patescibacteria group bacterium	24.8	24.8	1	2436	1	453	MBU0706398.1
Select seq gb|MBU0577029.1|	hypothetical protein [Patescibacteria group bacterium]	Patescibacteria group bacterium	24.8	24.8	1	2436	1	452	MBU0577029.1
Select seq gb|MBU0727217.1|	oligosaccharide flippase family protein [Patescibacteria group bacterium]	Patescibacteria group bacterium	24.8	24.8	1	2436	1	451	MBU0727217.1
Select seq gb|MBU1682336.1|	oligosaccharide flippase family protein [Patescibacteria group bacterium]	Patescibacteria group bacterium	24.8	24.8	1	2439	1	410	MBU1682336.1
Select seq ref|WP_007412524.1|	hypothetical protein [Pedosphaera parvula]	Pedosphaera parvula	24.8	24.8	1	2415	1	1358	WP_007412524.1
Select seq ref|WP_237036480.1|	beta-Ala-His dipeptidase [Peptoniphilus sp. Marseille-Q5883]	Peptoniphilus sp. Marseille-Q5883	24.8	24.8	1	2435	1	470	WP_237036480.1
Select seq gb|KAH7411708.1|	major facilitator superfamily domain-containing protein [Phaeosphaeria sp. MPI-PUGE-AT-0046c]	Phaeosphaeria sp. MPI-PUGE-AT-0046c	24.8	24.8	1	2433	1	499	KAH7411708.1
Select seq ref|WP_166352602.1|	DASS family sodium-coupled anion symporter [Phytoactinopolyspora limicola]	Phytoactinopolyspora limicola	24.8	24.8	1	2432	1	511	WP_166352602.1
Select seq gb|KAG6598119.1|	Histone-lysine N-methyltransferase SMYD3 [Phytophthora cinnamomi]	Phytophthora cinnamomi	24.8	24.8	1	2433	1	496	KAG6598119.1
Select seq gb|KUF84006.1|	ABC transporter B family member 5 [Phytophthora nicotianae]	Phytophthora nicotianae	24.8	24.8	1	2416	1	1249	KUF84006.1
Select seq gb|ETM01031.1|	hypothetical protein L917_02336 [Phytophthora parasitica]	Phytophthora parasitica	24.8	24.8	1	2431	1	538	ETM01031.1
Select seq gb|ETL47919.1|	hypothetical protein L916_02410 [Phytophthora parasitica]	Phytophthora parasitica	24.8	24.8	1	2431	1	535	ETL47919.1
Select seq gb|ETK94545.1|	hypothetical protein L915_02435 [Phytophthora parasitica]	Phytophthora parasitica	24.8	24.8	1	2431	1	531	ETK94545.1
Select seq gb|ETP24527.1|	hypothetical protein F441_02503 [Phytophthora parasitica CJ01A1]	Phytophthora parasitica CJ01A1	24.8	24.8	1	2417	1	1216	ETP24527.1
Select seq ref|XP_008899804.1|	hypothetical protein PPTG_07371 [Phytophthora parasitica INRA-310]	Phytophthora parasitica INRA-310	24.8	24.8	1	2416	1	1268	XP_008899804.1
Select seq gb|ETI54676.1|	hypothetical protein F443_02561 [Phytophthora parasitica P1569]	Phytophthora parasitica P1569	24.8	24.8	1	2416	1	1276	ETI54676.1
Select seq gb|ETO83435.1|	hypothetical protein F444_02556 [Phytophthora parasitica P1976]	Phytophthora parasitica P1976	24.8	24.8	1	2416	1	1287	ETO83435.1
Select seq gb|MBM0127000.1|	oligosaccharide flippase family protein [Pimelobacter simplex]	Pimelobacter simplex	24.8	24.8	1	2438	1	419	MBM0127000.1
Select seq gb|MCE2884084.1|	cation:proton antiporter [Planctomycetaceae bacterium]	Planctomycetaceae bacterium	24.8	24.8	1	2430	1	558	MCE2884084.1
Select seq gb|MBI4719325.1|	SLC13/DASS family transporter [Planctomycetes bacterium]	Planctomycetes bacterium	24.8	24.8	1	2429	1	570	MBI4719325.1
Select seq gb|MBK8979290.1|	SLC13/DASS family transporter [Planctomycetes bacterium]	Planctomycetes bacterium	24.8	24.8	1	2435	1	459	MBK8979290.1
Select seq ref|WP_231636863.1|	radical SAM protein [Planktothricoides sp. SR001]	Planktothricoides sp. SR001	24.8	24.8	1	2429	1	591	WP_231636863.1
Select seq gb|QJC56017.1|	hypothetical protein HC248_01301 [Polaromonas vacuolata]	Polaromonas vacuolata	24.8	24.8	1	2435	1	464	QJC56017.1
Select seq tpg|HAP29175.1|	TPA: hypothetical protein [Porphyromonadaceae bacterium]	Porphyromonadaceae bacterium	24.8	24.8	1	2423	1	788	HAP29175.1
Select seq ref|WP_235293141.1|	glycosyltransferase family 39 protein [Portibacter lacus]	Portibacter lacus	24.8	24.8	1	2430	1	563	WP_235293141.1
Select seq gb|MBE9525783.1|	Na/Pi cotransporter family protein [Proteobacteria bacterium]	Proteobacteria bacterium	24.8	24.8	1	2428	1	605	MBE9525783.1
Select seq gb|MBE9526042.1|	Na/Pi cotransporter family protein [Proteobacteria bacterium]	Proteobacteria bacterium	24.8	24.8	1	2429	1	585	MBE9526042.1
Select seq ref|WP_019172547.1|	potassium-transporting ATPase subunit KdpA [Pseudaminobacter salicylatoxidans]	Pseudaminobacter salicylatoxidans	24.8	24.8	1	2430	1	567	WP_019172547.1
Select seq ref|WP_109611470.1|	potassium-transporting ATPase subunit KdpA [Pseudaminobacter salicylatoxidans]	Pseudaminobacter salicylatoxidans	24.8	24.8	1	2430	1	567	WP_109611470.1
Select seq emb|CCQ12522.1|	Na(+) H(+) antiporter subunit A; Na(+) H(+) antiporter subunit B [Pseudoalteromonas luteoviolacea B = ATCC 29581]	Pseudoalteromonas luteoviolacea B = ATCC 29581	24.8	24.8	1	2420	1	930	CCQ12522.1
Select seq gb|MCF0128599.1|	glycoside hydrolase family 9 protein [Pseudobutyrivibrio sp.]	Pseudobutyrivibrio sp.	24.8	24.8	1	2423	1	769	MCF0128599.1
Select seq ref|WP_167349994.1|	lipopolysaccharide biosynthesis protein [Pseudoclavibacter helvolus]	Pseudoclavibacter helvolus	24.8	24.8	1	2434	1	473	WP_167349994.1
Select seq ref|WP_102676807.1|	hypothetical protein [Pseudomonas]	Pseudomonas	24.8	24.8	1	2440	1	401	WP_102676807.1
Select seq ref|WP_196188000.1|	hypothetical protein [Pseudomonas putida]	Pseudomonas putida	24.8	24.8	1	2440	1	401	WP_196188000.1
Select seq ref|WP_065950549.1|	hypothetical protein [Pseudomonas sp. 37 R 15]	Pseudomonas sp. 37 R 15	24.8	24.8	1	2440	1	402	WP_065950549.1
Select seq ref|WP_169411759.1|	MHS family MFS transporter [Pseudonocardia bannensis]	Pseudonocardia bannensis	24.8	24.8	1	2436	1	455	WP_169411759.1
Select seq ref|WP_109315027.1|	TRAP transporter permease [Pseudovibrio ascidiaceicola]	Pseudovibrio ascidiaceicola	24.8	24.8	1	2421	1	867	WP_109315027.1
Select seq ref|WP_063318006.1|	TRAP transporter permease [Pseudovibrio sp. Ad13]	Pseudovibrio sp. Ad13	24.8	24.8	1	2421	1	867	WP_063318006.1
Select seq ref|WP_014285004.1|	TRAP transporter permease [Pseudovibrio sp. FO-BEG1]	Pseudovibrio sp. FO-BEG1	24.8	24.8	1	2421	1	866	WP_014285004.1
Select seq ref|WP_008548914.1|	TRAP transporter permease [Pseudovibrio sp. JE062]	Pseudovibrio sp. JE062	24.8	24.8	1	2421	1	866	WP_008548914.1
Select seq ref|WP_057464534.1|	TRAP transporter permease [Pseudovibrio sp. POLY-S9]	Pseudovibrio sp. POLY-S9	24.8	24.8	1	2421	1	867	WP_057464534.1
Select seq ref|WP_206733777.1|	MFS transporter [Pseudoxanthomonas composti]	Pseudoxanthomonas composti	24.8	24.8	1	2434	1	476	WP_206733777.1
Select seq gb|RXR02103.1|	MFS transporter [Pseudoxanthomonas composti]	Pseudoxanthomonas composti	24.8	24.8	1	2435	1	467	RXR02103.1
Select seq gb|MBK8071238.1|	YadA-like family protein [Ramlibacter sp.]	Ramlibacter sp.	24.8	24.8	1	2439	1	403	MBK8071238.1
Select seq gb|TAN11985.1|	potassium-transporting ATPase subunit KdpA [Rhizobiaceae bacterium]	Rhizobiaceae bacterium	24.8	24.8	1	2430	1	556	TAN11985.1
Select seq ref|WP_160009910.1|	potassium-transporting ATPase subunit KdpA [Rhizobium sp. 18055]	Rhizobium sp. 18055	24.8	24.8	1	2430	1	567	WP_160009910.1
Select seq ref|WP_071007942.1|	potassium-transporting ATPase subunit KdpA [Rhizobium sp. LCM 4573]	Rhizobium sp. LCM 4573	24.8	24.8	1	2430	1	567	WP_071007942.1
Select seq ref|WP_057466534.1|	potassium-transporting ATPase subunit KdpA [Rhizobium sp. Root1203]	Rhizobium sp. Root1203	24.8	24.8	1	2430	1	567	WP_057466534.1
Select seq ref|WP_056820610.1|	potassium-transporting ATPase subunit KdpA [Rhizobium sp. Root708]	Rhizobium sp. Root708	24.8	24.8	1	2430	1	567	WP_056820610.1
Select seq gb|TNE69677.1|	sodium:proton antiporter [Rhodobacteraceae bacterium]	Rhodobacteraceae bacterium	24.8	24.8	1	2426	1	662	TNE69677.1
Select seq gb|NVK47567.1|	sodium:proton antiporter [Rhodobacteraceae bacterium]	Rhodobacteraceae bacterium	24.8	24.8	1	2427	1	646	NVK47567.1
Select seq gb|MBE1290332.1|	oligosaccharide flippase family protein [Rhodobacteraceae bacterium]	Rhodobacteraceae bacterium	24.8	24.8	1	2432	1	521	MBE1290332.1
Select seq gb|AII03562.1|	2-methylcitrate dehydratase [Rhodococcus opacus]	Rhodococcus opacus	24.8	24.8	1	2439	1	407	AII03562.1
Select seq ref|WP_037239442.1|	MmgE/PrpD family protein [Rhodococcus wratislaviensis]	Rhodococcus wratislaviensis	24.8	24.8	1	2439	1	407	WP_037239442.1
Select seq gb|MBB1089884.1|	potassium-transporting ATPase subunit KdpA [Rhodopseudomonas palustris]	Rhodopseudomonas palustris	24.8	24.8	1	2430	1	567	MBB1089884.1
Select seq gb|ABE37900.1|	potassium-transporting ATPase, A subunit [Rhodopseudomonas palustris BisB5]	Rhodopseudomonas palustris BisB5	24.8	24.8	1	2430	1	567	ABE37900.1
Select seq ref|WP_092686380.1|	potassium-transporting ATPase subunit KdpA [Rhodopseudomonas pseudopalustris]	Rhodopseudomonas pseudopalustris	24.8	24.8	1	2430	1	567	WP_092686380.1
Select seq gb|MBA94262.1|	hypothetical protein [Rickettsiales bacterium]	Rickettsiales bacterium	24.8	24.8	1	2439	1	409	MBA94262.1
Select seq ref|WP_176026256.1|	TonB-dependent receptor [Robbsia andropogonis]	Robbsia andropogonis	24.8	24.8	1	2422	1	829	WP_176026256.1
Select seq ref|WP_008193946.1|	multidrug effflux MFS transporter [Roseibium alexandrii]	Roseibium alexandrii	24.8	24.8	1	2437	1	433	WP_008193946.1
Select seq ref|WP_026292909.1|	Na/Pi cotransporter family protein [Rubritalea marina]	Rubritalea marina	24.8	24.8	1	2428	1	594	WP_026292909.1
Select seq ref|WP_170335236.1|	methanol/ethanol family PQQ-dependent dehydrogenase [Ruegeria arenilitoris]	Ruegeria arenilitoris	24.8	24.8	1	2428	1	600	WP_170335236.1
Select seq ref|WP_170751015.1|	Na/Pi symporter [Ruegeria lacuscaerulensis]	Ruegeria lacuscaerulensis	24.8	24.8	1	2428	1	594	WP_170751015.1
Select seq ref|WP_170791794.1|	Na/Pi cotransporter family protein [Ruegeria lacuscaerulensis]	Ruegeria lacuscaerulensis	24.8	24.8	1	2429	1	584	WP_170791794.1
Select seq ref|WP_068340497.1|	Na/Pi cotransporter family protein [Ruegeria profundi]	Ruegeria profundi	24.8	24.8	1	2428	1	594	WP_068340497.1
Select seq ref|WP_209940161.1|	Na/Pi cotransporter family protein [Ruegeria sp. HKCCE4148]	Ruegeria sp. HKCCE4148	24.8	24.8	1	2429	1	582	WP_209940161.1
Select seq ref|WP_170486599.1|	Na/Pi cotransporter family protein [Ruegeria sp. HKCCE4150]	Ruegeria sp. HKCCE4150	24.8	24.8	1	2428	1	594	WP_170486599.1
Select seq gb|EMZ25506.1|	xaa-His dipeptidase [Schaedlerella arabinosiphila]	Schaedlerella arabinosiphila	24.8	24.8	1	2434	1	480	EMZ25506.1
Select seq ref|WP_125127499.1|	aminoacyl-histidine dipeptidase [Schaedlerella arabinosiphila]	Schaedlerella arabinosiphila	24.8	24.8	1	2434	1	480	WP_125127499.1
Select seq tpg|HHH38875.1|	TPA: Na/Pi cotransporter family protein [Sedimenticola sp.]	Sedimenticola sp.	24.8	24.8	1	2428	1	602	HHH38875.1
Select seq tpg|HEB95206.1|	TPA: Na/Pi cotransporter family protein [Sedimenticola thiotaurini]	Sedimenticola thiotaurini	24.8	24.8	1	2429	1	575	HEB95206.1
Select seq ref|WP_226394031.1|	aminoacyl-histidine dipeptidase [Sellimonas monacensis]	Sellimonas monacensis	24.8	24.8	1	2434	1	482	WP_226394031.1
Select seq ref|WP_183909746.1|	FtsX-like permease family protein [Simiduia aestuariiviva]	Simiduia aestuariiviva	24.8	24.8	1	2422	1	843	WP_183909746.1
Select seq ref|WP_234943666.1|	adenylate/guanylate cyclase domain-containing protein [Sinorhizobium meliloti]	Sinorhizobium meliloti	24.8	24.8	1	2427	1	628	WP_234943666.1
Select seq gb|QQF02444.1|	adenylate/guanylate cyclase domain-containing protein [Sinorhizobium meliloti]	Sinorhizobium meliloti	24.8	24.8	1	2427	1	623	QQF02444.1
Select seq gb|MBW8059173.1|	molybdopterin-dependent oxidoreductase [Solirubrobacterales bacterium]	Solirubrobacterales bacterium	24.8	24.8	1	2420	1	950	MBW8059173.1
Select seq gb|PZQ23585.1|	histidine kinase [Sphingopyxis macrogoltabida]	Sphingopyxis macrogoltabida	24.8	24.8	1	2431	1	537	PZQ23585.1
Select seq ref|WP_184745091.1|	aminoacyl-histidine dipeptidase [Spirochaeta isovalerica]	Spirochaeta isovalerica	24.8	24.8	1	2434	1	481	WP_184745091.1
Select seq gb|MBN2659328.1|	aminoacyl-histidine dipeptidase [Spirochaetales bacterium]	Spirochaetales bacterium	24.8	24.8	1	2434	1	481	MBN2659328.1
Select seq gb|MBR1920208.1|	beta-Ala-His dipeptidase [Spirochaetales bacterium]	Spirochaetales bacterium	24.8	24.8	1	2434	1	481	MBR1920208.1
Select seq gb|MBT3276260.1|	aminoacyl-histidine dipeptidase [Spirochaetales bacterium]	Spirochaetales bacterium	24.8	24.8	1	2434	1	480	MBT3276260.1
Select seq gb|MBN2510505.1|	beta-Ala-His dipeptidase [Spirochaetales bacterium]	Spirochaetales bacterium	24.8	24.8	1	2434	1	473	MBN2510505.1
Select seq gb|MBO8442188.1|	beta-Ala-His dipeptidase [Spirochaetes bacterium]	Spirochaetes bacterium	24.8	24.8	1	2434	1	480	MBO8442188.1
Select seq gb|NCD06881.1|	aminoacyl-histidine dipeptidase [Spirochaetia bacterium]	Spirochaetia bacterium	24.8	24.8	1	2434	1	479	NCD06881.1
Select seq gb|MBE6422457.1|	aminoacyl-histidine dipeptidase [Succinivibrio dextrinosolvens]	Succinivibrio dextrinosolvens	24.8	24.8	1	2434	1	482	MBE6422457.1
Select seq ref|WP_202108930.1|	beta-Ala-His dipeptidase [Succinivibrio dextrinosolvens]	Succinivibrio dextrinosolvens	24.8	24.8	1	2434	1	482	WP_202108930.1
Select seq ref|WP_078929465.1|	beta-Ala-His dipeptidase [Succinivibrio dextrinosolvens]	Succinivibrio dextrinosolvens	24.8	24.8	1	2434	1	482	WP_078929465.1
Select seq ref|WP_074840249.1|	beta-Ala-His dipeptidase [Succinivibrio dextrinosolvens]	Succinivibrio dextrinosolvens	24.8	24.8	1	2434	1	482	WP_074840249.1
Select seq ref|WP_031492411.1|	beta-Ala-His dipeptidase [Succinivibrio dextrinosolvens]	Succinivibrio dextrinosolvens	24.8	24.8	1	2434	1	482	WP_031492411.1
Select seq ref|WP_074944495.1|	beta-Ala-His dipeptidase [Succinivibrio dextrinosolvens]	Succinivibrio dextrinosolvens	24.8	24.8	1	2434	1	482	WP_074944495.1
Select seq gb|MBP5243192.1|	beta-Ala-His dipeptidase [Succinivibrio sp.]	Succinivibrio sp.	24.8	24.8	1	2434	1	482	MBP5243192.1
Select seq gb|MBQ4245952.1|	beta-Ala-His dipeptidase [Succinivibrio sp.]	Succinivibrio sp.	24.8	24.8	1	2434	1	482	MBQ4245952.1
Select seq gb|MBQ3678154.1|	beta-Ala-His dipeptidase [Succinivibrio sp.]	Succinivibrio sp.	24.8	24.8	1	2434	1	482	MBQ3678154.1
Select seq gb|MBQ9220969.1|	beta-Ala-His dipeptidase [Succinivibrio sp.]	Succinivibrio sp.	24.8	24.8	1	2434	1	482	MBQ9220969.1
Select seq gb|MBQ4246212.1|	beta-Ala-His dipeptidase [Succinivibrio sp.]	Succinivibrio sp.	24.8	24.8	1	2434	1	480	MBQ4246212.1
Select seq gb|MBR1612018.1|	beta-Ala-His dipeptidase [Succinivibrio sp.]	Succinivibrio sp.	24.8	24.8	1	2434	1	480	MBR1612018.1
Select seq gb|MBQ0718490.1|	Na/Pi cotransporter family protein [Sulfitobacter litoralis]	Sulfitobacter litoralis	24.8	24.8	1	2435	1	456	MBQ0718490.1
Select seq ref|WP_046551451.1|	TMEM43 family protein [Sulfurovum lithotrophicum]	Sulfurovum lithotrophicum	24.8	24.8	1	2434	1	478	WP_046551451.1
Select seq ref|WP_246539964.1|	Na/Pi cotransporter family protein [sulfur-oxidizing endosymbiont of Gigantopelta aegis]	sulfur-oxidizing endosymbiont of Gigantopelta aegis	24.8	24.8	1	2429	1	591	WP_246539964.1
Select seq ref|WP_214660622.1|	Na/Pi cotransporter family protein [sulfur-oxidizing endosymbiont of Gigantopelta aegis]	sulfur-oxidizing endosymbiont of Gigantopelta aegis	24.8	24.8	1	2429	1	586	WP_214660622.1
Select seq ref|WP_039959669.1|	polysulfide reductase NrfD [sulfur-oxidizing symbionts]	sulfur-oxidizing symbionts	24.8	24.8	1	2440	1	397	WP_039959669.1
Select seq gb|KAF9647401.1|	hypothetical protein BDM02DRAFT_2691262 [Thelephora ganbajun]	Thelephora ganbajun	24.8	24.8	1	2421	1	863	KAF9647401.1
Select seq ref|WP_088885136.1|	dicarboxylate/amino acid:cation symporter [Thermococcus gorgonarius]	Thermococcus gorgonarius	24.8	24.8	1	2439	1	412	WP_088885136.1
Select seq gb|MCD6448657.1|	lamin tail domain-containing protein [Thermoplasmata archaeon]	Thermoplasmata archaeon	24.8	24.8	1	2417	1	1160	MCD6448657.1
Select seq gb|OQX15145.1|	MFS transporter [Thiothrix lacustris]	Thiothrix lacustris	24.8	24.8	1	2440	1	397	OQX15145.1
Select seq gb|UCB54132.1|	Na/Pi cotransporter family protein [Thiotrichales bacterium]	Thiotrichales bacterium	24.8	24.8	1	2428	1	603	UCB54132.1
Select seq ref|XP_013239726.1|	hypothetical protein K437DRAFT_271381 [Tilletiaria anomala UBC 951]	Tilletiaria anomala UBC 951	24.8	24.8	1	2435	1	467	XP_013239726.1
Select seq gb|ODV92203.1|	hypothetical protein CANCADRAFT_16634 [Tortispora caseinolytica NRRL Y-17796]	Tortispora caseinolytica NRRL Y-17796	24.8	24.8	1	2420	1	963	ODV92203.1
Select seq gb|NLJ09214.1|	endonuclease MutS2 [Treponema sp.]	Treponema sp.	24.8	24.8	1	2437	1	435	NLJ09214.1
Select seq gb|KAH6608512.1|	DNA mismatch repair protein [Trichoderma cornu-damae]	Trichoderma cornu-damae	24.8	24.8	1	2421	1	862	KAH6608512.1
Select seq ref|WP_019483516.1|	extracellular solute-binding protein [unclassified Arthrobacter]	unclassified Arthrobacter	24.8	24.8	1	2437	1	439	WP_019483516.1
Select seq ref|WP_140686057.1|	potassium-transporting ATPase subunit KdpA [unclassified Mesorhizobium]	unclassified Mesorhizobium	24.8	24.8	1	2430	1	566	WP_140686057.1
Select seq ref|WP_140496345.1|	potassium-transporting ATPase subunit KdpA [unclassified Mesorhizobium]	unclassified Mesorhizobium	24.8	24.8	1	2430	1	566	WP_140496345.1
Select seq ref|WP_140522468.1|	potassium-transporting ATPase subunit KdpA [unclassified Mesorhizobium]	unclassified Mesorhizobium	24.8	24.8	1	2430	1	566	WP_140522468.1
Select seq ref|WP_140665962.1|	potassium-transporting ATPase subunit KdpA [unclassified Mesorhizobium]	unclassified Mesorhizobium	24.8	24.8	1	2430	1	566	WP_140665962.1
Select seq ref|WP_140513728.1|	potassium-transporting ATPase subunit KdpA [unclassified Mesorhizobium]	unclassified Mesorhizobium	24.8	24.8	1	2430	1	566	WP_140513728.1
Select seq ref|WP_140566140.1|	potassium-transporting ATPase subunit KdpA [unclassified Mesorhizobium]	unclassified Mesorhizobium	24.8	24.8	1	2430	1	566	WP_140566140.1
Select seq ref|WP_140549547.1|	potassium-transporting ATPase subunit KdpA [unclassified Mesorhizobium]	unclassified Mesorhizobium	24.8	24.8	1	2430	1	566	WP_140549547.1
Select seq ref|WP_140761338.1|	potassium-transporting ATPase subunit KdpA [unclassified Mesorhizobium]	unclassified Mesorhizobium	24.8	24.8	1	2430	1	566	WP_140761338.1
Select seq ref|WP_140657312.1|	potassium-transporting ATPase subunit KdpA [unclassified Mesorhizobium]	unclassified Mesorhizobium	24.8	24.8	1	2430	1	566	WP_140657312.1
Select seq ref|WP_140641743.1|	potassium-transporting ATPase subunit KdpA [unclassified Mesorhizobium]	unclassified Mesorhizobium	24.8	24.8	1	2430	1	566	WP_140641743.1
Select seq ref|WP_140729002.1|	potassium-transporting ATPase subunit KdpA [unclassified Mesorhizobium]	unclassified Mesorhizobium	24.8	24.8	1	2430	1	566	WP_140729002.1
Select seq ref|WP_224617920.1|	potassium-transporting ATPase subunit KdpA [unclassified Mesorhizobium]	unclassified Mesorhizobium	24.8	24.8	1	2430	1	566	WP_224617920.1
Select seq ref|WP_140556493.1|	potassium-transporting ATPase subunit KdpA [unclassified Mesorhizobium]	unclassified Mesorhizobium	24.8	24.8	1	2430	1	566	WP_140556493.1
Select seq ref|WP_140584300.1|	potassium-transporting ATPase subunit KdpA [unclassified Mesorhizobium]	unclassified Mesorhizobium	24.8	24.8	1	2430	1	566	WP_140584300.1
Select seq ref|WP_056705878.1|	lipopolysaccharide biosynthesis protein [unclassified Nocardioides]	unclassified Nocardioides	24.8	24.8	1	2438	1	416	WP_056705878.1
Select seq ref|WP_056892649.1|	oligosaccharide flippase family protein [unclassified Nocardioides]	unclassified Nocardioides	24.8	24.8	1	2438	1	416	WP_056892649.1
Select seq ref|WP_082880375.1|	FtsX-like permease family protein [unclassified Oleiphilus]	unclassified Oleiphilus	24.8	24.8	1	2421	1	859	WP_082880375.1
Select seq ref|WP_082865189.1|	FtsX-like permease family protein [unclassified Oleiphilus]	unclassified Oleiphilus	24.8	24.8	1	2421	1	859	WP_082865189.1
Select seq ref|WP_242050009.1|	radical SAM protein [unclassified Planktothricoides]	unclassified Planktothricoides	24.8	24.8	1	2429	1	591	WP_242050009.1
Select seq ref|WP_063289812.1|	TRAP transporter permease [unclassified Pseudovibrio]	unclassified Pseudovibrio	24.8	24.8	1	2421	1	867	WP_063289812.1
Select seq ref|WP_171235731.1|	Na/Pi cotransporter family protein [unclassified Ruegeria]	unclassified Ruegeria	24.8	24.8	1	2428	1	594	WP_171235731.1
Select seq emb|SCH02110.1|	Cytosol non-specific dipeptidase [uncultured Eubacterium sp.]	uncultured Eubacterium sp.	24.8	24.8	1	2434	1	478	SCH02110.1
Select seq emb|SCH25170.1|	Cytosol non-specific dipeptidase [uncultured Ruminococcus sp.]	uncultured Ruminococcus sp.	24.8	24.8	1	2434	1	478	SCH25170.1
Select seq ref|WP_162575811.1|	conjugal transfer protein TraG [Variovorax sp. PBL-H6]	Variovorax sp. PBL-H6	24.8	24.8	1	2426	1	681	WP_162575811.1
Select seq ref|WP_162581645.1|	conjugal transfer protein TraG [Variovorax sp. PBS-H4]	Variovorax sp. PBS-H4	24.8	24.8	1	2426	1	666	WP_162581645.1
Select seq gb|MBI5818358.1|	TonB-dependent receptor [Verrucomicrobia bacterium]	Verrucomicrobia bacterium	24.8	24.8	1	2424	1	742	MBI5818358.1
Select seq gb|MCB1232040.1|	hypothetical protein [Verrucomicrobiae bacterium]	Verrucomicrobiae bacterium	24.8	24.8	1	2426	1	670	MCB1232040.1
Select seq gb|MCB1241943.1|	tetratricopeptide repeat protein [Verrucomicrobiae bacterium]	Verrucomicrobiae bacterium	24.8	24.8	1	2426	1	669	MCB1241943.1
Select seq ref|WP_069655673.1|	beta-ketoacyl-ACP synthase II [Vulcanibacillus modesticaldus]	Vulcanibacillus modesticaldus	24.8	24.8	1	2439	1	413	WP_069655673.1
Select seq ref|WP_237347039.1|	potassium-transporting ATPase subunit KdpA [Xanthobacter agilis]	Xanthobacter agilis	24.8	24.8	1	2430	1	567	WP_237347039.1
Select seq ref|WP_055833236.1|	MFS transporter [Xylophilus sp. Leaf220]	Xylophilus sp. Leaf220	24.8	24.8	1	2439	1	404	WP_055833236.1
