# Supplementary material for: The human microbiota is a beneficial reservoir for SARS-CoV-2 mutations
Source: mBio. 2024 Mar 26;15(5):e03187-23. doi: 10.1128/mbio.03187-23 (PMC11237538; doi:10.1128/mbio.03187-23)
Supplement: Table S4 — Original data for 9aa HFs on spike, envelope, and membranes proteins. [file mbio.03187-23-s0006.xlsx]

## Sheet: Sheet1
S protein	G496S	LQSYSFQPT	9aa
Select for downloading or viewing reports	Description	Scientific Name	Max Score	Total Score	Query Cover	E value	Per. Ident	Acc. Len	Accession
Select seq ref|WP_127189923.1|	DNA recombination protein RmuC [Arsenicitalea aurantiaca]	Arsenicitalea aurantiaca	32.5	32.5	1	7.2	1	376	WP_127189923.1		Bacteria[33194]; Proteobacteria[10891]; Alphaproteobacteria[3803]; Hyphomicrobiales[1069]; Devosiaceae[47]; Arsenicitalea[1]; Arsenicitalea aurantiaca[1]
E protein	T9I	VSEETGTLI	9aa
Select for downloading or viewing reports	Description	Scientific Name	Max Score	Total Score	Query Cover	E value	Per. Ident	Acc. Len	Accession
Select seq gb|MAP54390.1|	tDP-gltcose 6-dehydrogenase [Altibacter sp.]	Altibacter sp.	30.8	30.8	1	29	1	437	MAP54390.1		Bacteria[33162]; Bacteroidetes[3825]; Flavobacteriia[1364]; Flavobacteriales[1354]; Flavobacteriaceae[931]; Altibacter/Constantimarinum group[3]; Altibacter[2]
Select seq tpg|DAQ86154.1|	tPA: MAG tPA: RNA polymerase sigma factor [Podoviridae sp.]	Podoviridae sp.	30.8	30.8	1	30	1	129	DAQ86154.1		Viruses; Duplodnaviria; Heunggongvirae; Uroviricota; Caudoviricetes; Caudovirales; Podoviridae; unclassified Podoviridae
E protein	P71L	SSRVLDLLV	9aa
Select for downloading or viewing reports	Description	Scientific Name	Max Score	Total Score	Query Cover	E value	Per. Ident	Acc. Len	Accession
Select seq ref|WP_006973618.1|	AAA-like domain-containing protein [Plesiocystis pacifica]	Plesiocystis pacifica	29.9	29.9	1	57	1	1247	WP_006973618.1		Bacteria[33162]; Proteobacteria[10887]; Deltaproteobacteria[879]; Myxococcales[102]; Nannocystineae[10]; Nannocystaceae[6]; Plesiocystis[1]; Plesiocystis pacifica[1]
Select seq ref|WP_182704697.1|	hypothetical protein [Thermomonospora cellulosilytica]	Thermomonospora cellulosilytica	29.9	29.9	1	58	1	324	WP_182704697.1		Bacteria[33194]; Actinobacteria[4240]; Streptosporangiales[246]; Thermomonosporaceae[66]; Thermomonospora[7]; Thermomonospora cellulosilytica[1]
M protein	D3G	MAGSNGTIT	9aa
Select for downloading or viewing reports	Description	Scientific Name	Max Score	Total Score	Query Cover	E value	Per. Ident	Acc. Len	Accession
Select seq gb|REJ15397.1|	1,4-beta-xylanase [Paenibacillaceae bacterium]	Paenibacillaceae bacterium	30.8	30.8	1	29	1	1473	REJ15397.1	Bacteria[33162]; Firmicutes[5377]; Bacilli[2301]; Bacillales[1530]; Paenibacillaceae[326]; unclassified Paenibacillaceae[4]; Paenibacillaceae bacterium[1]

## Sheet: T9I -10aa
FVSEETGTLIV	11aa
Select seq gb|ABD75313.1|	envelope protein [Bat SARS CoV Rf1/2004]	Bat SARS CoV Rf1/2004	37.1	37.1	1	0.27	1	76	ABD75313.1
Select seq gb|ANA96030.1|	envelope protein [Sarbecovirus sp.]	Sarbecovirus sp.	37.1	37.1	1	0.27	1	76	ANA96030.1
Select seq gb|QDF43816.1|	small envelope protein [Coronavirus BtRl-BetaCoV/SC2018]	Coronavirus BtRl-BetaCoV/SC2018	37.1	37.1	1	0.27	1	76	QDF43816.1
Select seq gb|APO40581.1|	E protein [Severe acute respiratory syndrome-related coronavirus]	Severe acute respiratory syndrome-related coronavirus	37.1	37.1	1	0.27	1	76	APO40581.1
Select seq gb|ACZ72243.1|	envelope protein [SARS coronavirus MA15 ExoN1]	SARS coronavirus MA15 ExoN1	37.1	37.1	1	0.27	1	76	ACZ72243.1
Select seq gb|ACZ72023.1|	envelope protein [SARS coronavirus ExoN1]	SARS coronavirus ExoN1	37.1	37.1	1	0.27	1	76	ACZ72023.1
Select seq gb|AAP51230.1|	envelope protein E [SARS coronavirus GD01]	SARS coronavirus GD01	37.1	37.1	1	0.27	1	76	AAP51230.1
Select seq gb|AIA62312.1|	small envelope protein [BtRs-BetaCoV/HuB2013]	BtRs-BetaCoV/HuB2013	37.1	37.1	1	0.27	1	76	AIA62312.1
Select seq gb|AAS48454.1|	small envelope protein [SARS coronavirus BJ01]	SARS coronavirus BJ01	37.1	37.1	1	0.27	1	76	AAS48454.1
Select seq gb|ACZ72198.1|	envelope protein [SARS coronavirus ExoN1]	SARS coronavirus ExoN1	37.1	37.1	1	0.27	1	76	ACZ72198.1
Select seq gb|QZX47416.1|	envelope protein [Sarbecovirus sp.]	Sarbecovirus sp.	37.1	37.1	1	0.27	1	76	QZX47416.1
Select seq gb|QVN46561.1|	envelope protein [Bat SARS-like coronavirus Khosta-1]	Bat SARS-like coronavirus Khosta-1	37.1	37.1	1	0.27	1	76	QVN46561.1
Select seq gb|ATO98160.1|	small envelope protein [Bat SARS-like coronavirus]	Bat SARS-like coronavirus	37.1	37.1	1	0.27	1	76	ATO98160.1
Select seq gb|ATO98184.1|	small envelope protein [Bat SARS-like coronavirus]	Bat SARS-like coronavirus	37.1	37.1	1	0.27	1	76	ATO98184.1
Select seq gb|QZX47571.1|	envelope protein [Sarbecovirus sp.]	Sarbecovirus sp.	37.1	37.1	1	0.27	1	76	QZX47571.1
Select seq sp|Q0Q473.1|	RecName: Full=Envelope small membrane protein; Short=E protein; Short=sM protein [Bat CoV 279/2005]	Bat CoV 279/2005	37.1	37.1	1	0.27	1	76	Q0Q473.1
Select seq gb|QZX47256.1|	envelope protein [Sarbecovirus sp.]	Sarbecovirus sp.	37.1	37.1	1	0.27	1	76	QZX47256.1
Select seq gb|AHX37560.1|	envelope protein [Rhinolophus affinis coronavirus]	Rhinolophus affinis coronavirus	37.1	37.1	1	0.27	1	76	AHX37560.1
Select seq gb|QZX47481.1|	envelope protein [Sarbecovirus sp.]	Sarbecovirus sp.	37.1	37.1	1	0.27	1	76	QZX47481.1
Select seq gb|ADC35514.1|	envelope protein [SARS coronavirus HKU-39849]	SARS coronavirus HKU-39849	37.1	37.1	1	0.27	1	76	ADC35514.1
Select seq gb|ABM92862.1|	small envelope protein [SARS coronavirus TJ01]	SARS coronavirus TJ01	37.1	37.1	1	0.27	1	76	ABM92862.1
Select seq gb|AIA62302.1|	small envelope protein [BtRf-BetaCoV/SX2013]	BtRf-BetaCoV/SX2013	37.1	37.1	1	0.27	1	76	AIA62302.1
Select seq gb|AKZ19089.1|	envelope protein [Bat SARS-like coronavirus YNLF_34C]	Bat SARS-like coronavirus YNLF_34C	37.1	37.1	1	0.27	1	76	AKZ19089.1
Select seq gb|QZX47436.1|	envelope protein [Sarbecovirus sp.]	Sarbecovirus sp.	37.1	37.1	1	0.27	1	76	QZX47436.1
Select seq gb|QZX47456.1|	envelope protein [Sarbecovirus sp.]	Sarbecovirus sp.	37.1	37.1	1	0.27	1	76	QZX47456.1
Select seq gb|QWN56214.1|	envelope protein [Betacoronavirus sp. RmYN07]	Betacoronavirus sp. RmYN07	37.1	37.1	1	0.27	1	76	QWN56214.1
Select seq gb|ACZ72257.1|	envelope protein [SARS coronavirus ExoN1]	SARS coronavirus ExoN1	37.1	37.1	1	0.27	1	76	ACZ72257.1
Select seq gb|AGZ48809.1|	envelope protein [Bat SARS-like coronavirus RsSHC014]	Bat SARS-like coronavirus RsSHC014	37.1	37.1	1	0.27	1	76	AGZ48809.1
Select seq gb|QZX47246.1|	envelope protein [Sarbecovirus sp.]	Sarbecovirus sp.	37.1	37.1	1	0.27	1	76	QZX47246.1
Select seq gb|AIA62280.1|	small envelope protein [BtRf-BetaCoV/JL2012]	BtRf-BetaCoV/JL2012	37.1	37.1	1	0.27	1	76	AIA62280.1
Select seq gb|ADE34757.1|	small membrane protein [Bat SARS coronavirus HKU3-7]	Bat SARS coronavirus HKU3-7	37.1	37.1	1	0.27	1	76	ADE34757.1
Select seq gb|QZX47491.1|	envelope protein [Sarbecovirus sp.]	Sarbecovirus sp.	37.1	37.1	1	0.27	1	76	QZX47491.1
Select seq ref|YP_003858586.1|	envelope protein [Bat coronavirus BM48-31/BGR/2008]	Bat coronavirus BM48-31/BGR/2008	37.1	37.1	1	0.27	1	76	YP_003858586.1
Select seq gb|ADE34768.1|	small membrane protein [Bat SARS coronavirus HKU3-8]	Bat SARS coronavirus HKU3-8	37.1	37.1	1	0.27	1	76	ADE34768.1
Select seq gb|QYC92808.1|	envelope protein [Sarbecovirus RhGB01]	Sarbecovirus RhGB01	37.1	37.1	1	0.27	1	76	QYC92808.1
Select seq gb|QVN46571.1|	envelope protein [Bat SARS-like coronavirus Khosta-2]	Bat SARS-like coronavirus Khosta-2	37.1	37.1	1	0.27	1	76	QVN46571.1
Select seq gb|AGC74167.1|	envelope protein [Bat coronavirus Rp/Shaanxi2011]	Bat coronavirus Rp/Shaanxi2011	37.1	37.1	1	0.27	1	76	AGC74167.1
Select seq ref|YP_009825054.1|	small envelope protein [SARS coronavirus Tor2]	SARS coronavirus Tor2	37.1	37.1	1	0.27	1	76	YP_009825054.1
Select seq gb|QSQ01652.1|	envelope protein [Sarbecovirus sp.]	Sarbecovirus sp.	37.1	37.1	1	0.27	1	75	QSQ01652.1
Select seq gb|QZX47236.1|	envelope protein [Sarbecovirus sp.]	Sarbecovirus sp.	37.1	37.1	1	0.27	1	75	QZX47236.1
Select seq gb|ACZ72168.1|	envelope protein [SARS coronavirus ExoN1]	SARS coronavirus ExoN1	37.1	37.1	1	0.27	1	75	ACZ72168.1
Select seq gb|QZX47301.1|	envelope protein [Sarbecovirus sp.]	Sarbecovirus sp.	37.1	37.1	1	0.27	1	75	QZX47301.1
Select seq gb|UAY13231.1|	envelope protein [Bat coronavirus]	Bat coronavirus	37.1	37.1	1	0.27	1	75	UAY13231.1
Select seq gb|UAY13267.1|	envelope protein [Bat coronavirus]	Bat coronavirus	37.1	37.1	1	0.27	1	75	UAY13267.1
Select seq gb|AVP78033.1|	envelope protein [Bat SARS-like coronavirus]	Bat SARS-like coronavirus	37.1	37.1	1	0.27	1	75	AVP78033.1
Select seq gb|QZX47306.1|	envelope protein [Sarbecovirus sp.]	Sarbecovirus sp.	37.1	37.1	1	0.27	1	75	QZX47306.1
Select seq gb|UAY13243.1|	envelope protein [Bat coronavirus]	Bat coronavirus	37.1	37.1	1	0.27	1	75	UAY13243.1
Select seq dbj|BCG66629.1|	envelope protein [Severe acute respiratory syndrome-related coronavirus]	Severe acute respiratory syndrome-related coronavirus	37.1	37.1	1	0.27	1	75	BCG66629.1
FVSEETGTLI	10aa
Select seq gb|ABD75313.1|	envelope protein [Bat SARS CoV Rf1/2004]	Bat SARS CoV Rf1/2004	34.1	34.1	1	2.5	1	76	ABD75313.1
Select seq gb|ANA96030.1|	envelope protein [Sarbecovirus sp.]	Sarbecovirus sp.	34.1	34.1	1	2.5	1	76	ANA96030.1
Select seq gb|QDF43816.1|	small envelope protein [Coronavirus BtRl-BetaCoV/SC2018]	Coronavirus BtRl-BetaCoV/SC2018	34.1	34.1	1	2.5	1	76	QDF43816.1
Select seq gb|APO40581.1|	E protein [Severe acute respiratory syndrome-related coronavirus]	Severe acute respiratory syndrome-related coronavirus	34.1	34.1	1	2.5	1	76	APO40581.1
Select seq gb|ACZ72243.1|	envelope protein [SARS coronavirus MA15 ExoN1]	SARS coronavirus MA15 ExoN1	34.1	34.1	1	2.5	1	76	ACZ72243.1
Select seq gb|ACZ72023.1|	envelope protein [SARS coronavirus ExoN1]	SARS coronavirus ExoN1	34.1	34.1	1	2.5	1	76	ACZ72023.1
Select seq gb|AAP51230.1|	envelope protein E [SARS coronavirus GD01]	SARS coronavirus GD01	34.1	34.1	1	2.5	1	76	AAP51230.1
Select seq gb|AIA62312.1|	small envelope protein [BtRs-BetaCoV/HuB2013]	BtRs-BetaCoV/HuB2013	34.1	34.1	1	2.5	1	76	AIA62312.1
Select seq gb|AAS48454.1|	small envelope protein [SARS coronavirus BJ01]	SARS coronavirus BJ01	34.1	34.1	1	2.5	1	76	AAS48454.1
Select seq gb|ACZ72198.1|	envelope protein [SARS coronavirus ExoN1]	SARS coronavirus ExoN1	34.1	34.1	1	2.5	1	76	ACZ72198.1
Select seq gb|QZX47416.1|	envelope protein [Sarbecovirus sp.]	Sarbecovirus sp.	34.1	34.1	1	2.5	1	76	QZX47416.1
Select seq gb|QVN46561.1|	envelope protein [Bat SARS-like coronavirus Khosta-1]	Bat SARS-like coronavirus Khosta-1	34.1	34.1	1	2.5	1	76	QVN46561.1
Select seq gb|ATO98160.1|	small envelope protein [Bat SARS-like coronavirus]	Bat SARS-like coronavirus	34.1	34.1	1	2.5	1	76	ATO98160.1
Select seq gb|ATO98184.1|	small envelope protein [Bat SARS-like coronavirus]	Bat SARS-like coronavirus	34.1	34.1	1	2.5	1	76	ATO98184.1
Select seq gb|QZX47571.1|	envelope protein [Sarbecovirus sp.]	Sarbecovirus sp.	34.1	34.1	1	2.5	1	76	QZX47571.1
Select seq sp|Q0Q473.1|	RecName: Full=Envelope small membrane protein; Short=E protein; Short=sM protein [Bat CoV 279/2005]	Bat CoV 279/2005	34.1	34.1	1	2.5	1	76	Q0Q473.1
Select seq gb|QZX47256.1|	envelope protein [Sarbecovirus sp.]	Sarbecovirus sp.	34.1	34.1	1	2.5	1	76	QZX47256.1
Select seq gb|AHX37560.1|	envelope protein [Rhinolophus affinis coronavirus]	Rhinolophus affinis coronavirus	34.1	34.1	1	2.5	1	76	AHX37560.1
Select seq gb|QZX47481.1|	envelope protein [Sarbecovirus sp.]	Sarbecovirus sp.	34.1	34.1	1	2.5	1	76	QZX47481.1
Select seq gb|ADC35514.1|	envelope protein [SARS coronavirus HKU-39849]	SARS coronavirus HKU-39849	34.1	34.1	1	2.5	1	76	ADC35514.1
Select seq gb|ABM92862.1|	small envelope protein [SARS coronavirus TJ01]	SARS coronavirus TJ01	34.1	34.1	1	2.5	1	76	ABM92862.1
Select seq gb|AIA62302.1|	small envelope protein [BtRf-BetaCoV/SX2013]	BtRf-BetaCoV/SX2013	34.1	34.1	1	2.5	1	76	AIA62302.1
Select seq gb|AKZ19089.1|	envelope protein [Bat SARS-like coronavirus YNLF_34C]	Bat SARS-like coronavirus YNLF_34C	34.1	34.1	1	2.5	1	76	AKZ19089.1
Select seq gb|QZX47436.1|	envelope protein [Sarbecovirus sp.]	Sarbecovirus sp.	34.1	34.1	1	2.5	1	76	QZX47436.1
Select seq gb|QZX47456.1|	envelope protein [Sarbecovirus sp.]	Sarbecovirus sp.	34.1	34.1	1	2.5	1	76	QZX47456.1
Select seq gb|QWN56214.1|	envelope protein [Betacoronavirus sp. RmYN07]	Betacoronavirus sp. RmYN07	34.1	34.1	1	2.5	1	76	QWN56214.1
Select seq gb|ACZ72257.1|	envelope protein [SARS coronavirus ExoN1]	SARS coronavirus ExoN1	34.1	34.1	1	2.5	1	76	ACZ72257.1
Select seq gb|AGZ48809.1|	envelope protein [Bat SARS-like coronavirus RsSHC014]	Bat SARS-like coronavirus RsSHC014	34.1	34.1	1	2.5	1	76	AGZ48809.1
Select seq gb|QZX47246.1|	envelope protein [Sarbecovirus sp.]	Sarbecovirus sp.	34.1	34.1	1	2.5	1	76	QZX47246.1
Select seq gb|AIA62280.1|	small envelope protein [BtRf-BetaCoV/JL2012]	BtRf-BetaCoV/JL2012	34.1	34.1	1	2.5	1	76	AIA62280.1
Select seq gb|ADE34757.1|	small membrane protein [Bat SARS coronavirus HKU3-7]	Bat SARS coronavirus HKU3-7	34.1	34.1	1	2.5	1	76	ADE34757.1
Select seq gb|QZX47491.1|	envelope protein [Sarbecovirus sp.]	Sarbecovirus sp.	34.1	34.1	1	2.5	1	76	QZX47491.1
Select seq ref|YP_003858586.1|	envelope protein [Bat coronavirus BM48-31/BGR/2008]	Bat coronavirus BM48-31/BGR/2008	34.1	34.1	1	2.5	1	76	YP_003858586.1
Select seq gb|ADE34768.1|	small membrane protein [Bat SARS coronavirus HKU3-8]	Bat SARS coronavirus HKU3-8	34.1	34.1	1	2.5	1	76	ADE34768.1
Select seq gb|QYC92808.1|	envelope protein [Sarbecovirus RhGB01]	Sarbecovirus RhGB01	34.1	34.1	1	2.5	1	76	QYC92808.1
Select seq gb|QVN46571.1|	envelope protein [Bat SARS-like coronavirus Khosta-2]	Bat SARS-like coronavirus Khosta-2	34.1	34.1	1	2.5	1	76	QVN46571.1
Select seq gb|AGC74167.1|	envelope protein [Bat coronavirus Rp/Shaanxi2011]	Bat coronavirus Rp/Shaanxi2011	34.1	34.1	1	2.5	1	76	AGC74167.1
Select seq gb|ACB69908.1|	envelope protein E [SARS coronavirus BJ182-12]	SARS coronavirus BJ182-12	34.1	34.1	1	2.5	1	76	ACB69908.1
Select seq ref|YP_009825054.1|	small envelope protein [SARS coronavirus Tor2]	SARS coronavirus Tor2	34.1	34.1	1	2.5	1	76	YP_009825054.1
Select seq gb|QSQ01652.1|	envelope protein [Sarbecovirus sp.]	Sarbecovirus sp.	34.1	34.1	1	2.5	1	75	QSQ01652.1
Select seq gb|AAR23247.1|	envelope protein [SARS coronavirus Sino1-11]	SARS coronavirus Sino1-11	34.1	34.1	1	2.5	1	75	AAR23247.1
Select seq gb|QZX47236.1|	envelope protein [Sarbecovirus sp.]	Sarbecovirus sp.	34.1	34.1	1	2.5	1	75	QZX47236.1
Select seq gb|ACZ72168.1|	envelope protein [SARS coronavirus ExoN1]	SARS coronavirus ExoN1	34.1	34.1	1	2.5	1	75	ACZ72168.1
Select seq gb|QZX47301.1|	envelope protein [Sarbecovirus sp.]	Sarbecovirus sp.	34.1	34.1	1	2.5	1	75	QZX47301.1
Select seq gb|UAY13231.1|	envelope protein [Bat coronavirus]	Bat coronavirus	34.1	34.1	1	2.5	1	75	UAY13231.1
Select seq gb|UAY13267.1|	envelope protein [Bat coronavirus]	Bat coronavirus	34.1	34.1	1	2.5	1	75	UAY13267.1
Select seq gb|AVP78033.1|	envelope protein [Bat SARS-like coronavirus]	Bat SARS-like coronavirus	34.1	34.1	1	2.5	1	75	AVP78033.1
Select seq gb|AAS44718.1|	small envelope E protein [SARS coronavirus TW-GD1]	SARS coronavirus TW-GD1	34.1	34.1	1	2.5	1	75	AAS44718.1
Select seq gb|QZX47306.1|	envelope protein [Sarbecovirus sp.]	Sarbecovirus sp.	34.1	34.1	1	2.5	1	75	QZX47306.1
Select seq gb|UAY13243.1|	envelope protein [Bat coronavirus]	Bat coronavirus	34.1	34.1	1	2.5	1	75	UAY13243.1
Select seq dbj|BCG66629.1|	envelope protein [Severe acute respiratory syndrome-related coronavirus]	Severe acute respiratory syndrome-related coronavirus	34.1	34.1	1	2.5	1	75	BCG66629.1
VSEETGTLIV	10aa
Select seq gb|ABD75313.1|	envelope protein [Bat SARS CoV Rf1/2004]	Bat SARS CoV Rf1/2004	33.3	33.3	1	5	1	76	ABD75313.1
Select seq gb|ANA96030.1|	envelope protein [Sarbecovirus sp.]	Sarbecovirus sp.	33.3	33.3	1	5	1	76	ANA96030.1
Select seq gb|QDF43816.1|	small envelope protein [Coronavirus BtRl-BetaCoV/SC2018]	Coronavirus BtRl-BetaCoV/SC2018	33.3	33.3	1	5	1	76	QDF43816.1
Select seq gb|APO40581.1|	E protein [Severe acute respiratory syndrome-related coronavirus]	Severe acute respiratory syndrome-related coronavirus	33.3	33.3	1	5	1	76	APO40581.1
Select seq gb|ACZ72243.1|	envelope protein [SARS coronavirus MA15 ExoN1]	SARS coronavirus MA15 ExoN1	33.3	33.3	1	5	1	76	ACZ72243.1
Select seq gb|ACZ72023.1|	envelope protein [SARS coronavirus ExoN1]	SARS coronavirus ExoN1	33.3	33.3	1	5	1	76	ACZ72023.1
Select seq gb|AAP51230.1|	envelope protein E [SARS coronavirus GD01]	SARS coronavirus GD01	33.3	33.3	1	5	1	76	AAP51230.1
Select seq gb|AIA62312.1|	small envelope protein [BtRs-BetaCoV/HuB2013]	BtRs-BetaCoV/HuB2013	33.3	33.3	1	5	1	76	AIA62312.1
Select seq gb|AAS48454.1|	small envelope protein [SARS coronavirus BJ01]	SARS coronavirus BJ01	33.3	33.3	1	5	1	76	AAS48454.1
Select seq gb|ACZ72198.1|	envelope protein [SARS coronavirus ExoN1]	SARS coronavirus ExoN1	33.3	33.3	1	5	1	76	ACZ72198.1
Select seq gb|QZX47416.1|	envelope protein [Sarbecovirus sp.]	Sarbecovirus sp.	33.3	33.3	1	5	1	76	QZX47416.1
Select seq gb|QVN46561.1|	envelope protein [Bat SARS-like coronavirus Khosta-1]	Bat SARS-like coronavirus Khosta-1	33.3	33.3	1	5	1	76	QVN46561.1
Select seq gb|ATO98160.1|	small envelope protein [Bat SARS-like coronavirus]	Bat SARS-like coronavirus	33.3	33.3	1	5	1	76	ATO98160.1
Select seq gb|ATO98184.1|	small envelope protein [Bat SARS-like coronavirus]	Bat SARS-like coronavirus	33.3	33.3	1	5	1	76	ATO98184.1
Select seq gb|QZX47571.1|	envelope protein [Sarbecovirus sp.]	Sarbecovirus sp.	33.3	33.3	1	5	1	76	QZX47571.1
Select seq sp|Q0Q473.1|	RecName: Full=Envelope small membrane protein; Short=E protein; Short=sM protein [Bat CoV 279/2005]	Bat CoV 279/2005	33.3	33.3	1	5	1	76	Q0Q473.1
Select seq gb|QZX47256.1|	envelope protein [Sarbecovirus sp.]	Sarbecovirus sp.	33.3	33.3	1	5	1	76	QZX47256.1
Select seq gb|AHX37560.1|	envelope protein [Rhinolophus affinis coronavirus]	Rhinolophus affinis coronavirus	33.3	33.3	1	5	1	76	AHX37560.1
Select seq gb|QZX47481.1|	envelope protein [Sarbecovirus sp.]	Sarbecovirus sp.	33.3	33.3	1	5	1	76	QZX47481.1
Select seq gb|ADC35514.1|	envelope protein [SARS coronavirus HKU-39849]	SARS coronavirus HKU-39849	33.3	33.3	1	5	1	76	ADC35514.1
Select seq gb|ABM92862.1|	small envelope protein [SARS coronavirus TJ01]	SARS coronavirus TJ01	33.3	33.3	1	5	1	76	ABM92862.1
Select seq gb|AIA62302.1|	small envelope protein [BtRf-BetaCoV/SX2013]	BtRf-BetaCoV/SX2013	33.3	33.3	1	5	1	76	AIA62302.1
Select seq gb|AKZ19089.1|	envelope protein [Bat SARS-like coronavirus YNLF_34C]	Bat SARS-like coronavirus YNLF_34C	33.3	33.3	1	5	1	76	AKZ19089.1
Select seq gb|QZX47436.1|	envelope protein [Sarbecovirus sp.]	Sarbecovirus sp.	33.3	33.3	1	5	1	76	QZX47436.1
Select seq gb|QZX47456.1|	envelope protein [Sarbecovirus sp.]	Sarbecovirus sp.	33.3	33.3	1	5	1	76	QZX47456.1
Select seq gb|QWN56214.1|	envelope protein [Betacoronavirus sp. RmYN07]	Betacoronavirus sp. RmYN07	33.3	33.3	1	5	1	76	QWN56214.1
Select seq gb|ACZ72257.1|	envelope protein [SARS coronavirus ExoN1]	SARS coronavirus ExoN1	33.3	33.3	1	5	1	76	ACZ72257.1
Select seq gb|AGZ48809.1|	envelope protein [Bat SARS-like coronavirus RsSHC014]	Bat SARS-like coronavirus RsSHC014	33.3	33.3	1	5	1	76	AGZ48809.1
Select seq gb|QZX47246.1|	envelope protein [Sarbecovirus sp.]	Sarbecovirus sp.	33.3	33.3	1	5	1	76	QZX47246.1
Select seq gb|AIA62280.1|	small envelope protein [BtRf-BetaCoV/JL2012]	BtRf-BetaCoV/JL2012	33.3	33.3	1	5	1	76	AIA62280.1
Select seq gb|ADE34757.1|	small membrane protein [Bat SARS coronavirus HKU3-7]	Bat SARS coronavirus HKU3-7	33.3	33.3	1	5	1	76	ADE34757.1
Select seq gb|QZX47491.1|	envelope protein [Sarbecovirus sp.]	Sarbecovirus sp.	33.3	33.3	1	5	1	76	QZX47491.1
Select seq ref|YP_003858586.1|	envelope protein [Bat coronavirus BM48-31/BGR/2008]	Bat coronavirus BM48-31/BGR/2008	33.3	33.3	1	5	1	76	YP_003858586.1
Select seq gb|ADE34768.1|	small membrane protein [Bat SARS coronavirus HKU3-8]	Bat SARS coronavirus HKU3-8	33.3	33.3	1	5	1	76	ADE34768.1
Select seq gb|QYC92808.1|	envelope protein [Sarbecovirus RhGB01]	Sarbecovirus RhGB01	33.3	33.3	1	5	1	76	QYC92808.1
Select seq gb|QVN46571.1|	envelope protein [Bat SARS-like coronavirus Khosta-2]	Bat SARS-like coronavirus Khosta-2	33.3	33.3	1	5	1	76	QVN46571.1
Select seq gb|AGC74167.1|	envelope protein [Bat coronavirus Rp/Shaanxi2011]	Bat coronavirus Rp/Shaanxi2011	33.3	33.3	1	5	1	76	AGC74167.1
Select seq ref|YP_009825054.1|	small envelope protein [SARS coronavirus Tor2]	SARS coronavirus Tor2	33.3	33.3	1	5	1	76	YP_009825054.1
Select seq gb|QSQ01652.1|	envelope protein [Sarbecovirus sp.]	Sarbecovirus sp.	33.3	33.3	1	5	1	75	QSQ01652.1
Select seq gb|QZX47236.1|	envelope protein [Sarbecovirus sp.]	Sarbecovirus sp.	33.3	33.3	1	5	1	75	QZX47236.1
Select seq gb|ACZ72168.1|	envelope protein [SARS coronavirus ExoN1]	SARS coronavirus ExoN1	33.3	33.3	1	5	1	75	ACZ72168.1
Select seq gb|QZX47301.1|	envelope protein [Sarbecovirus sp.]	Sarbecovirus sp.	33.3	33.3	1	5	1	75	QZX47301.1
Select seq gb|UAY13231.1|	envelope protein [Bat coronavirus]	Bat coronavirus	33.3	33.3	1	5	1	75	UAY13231.1
Select seq gb|UAY13267.1|	envelope protein [Bat coronavirus]	Bat coronavirus	33.3	33.3	1	5	1	75	UAY13267.1
Select seq gb|AVP78033.1|	envelope protein [Bat SARS-like coronavirus]	Bat SARS-like coronavirus	33.3	33.3	1	5	1	75	AVP78033.1
Select seq gb|QZX47306.1|	envelope protein [Sarbecovirus sp.]	Sarbecovirus sp.	33.3	33.3	1	5	1	75	QZX47306.1
Select seq gb|UAY13243.1|	envelope protein [Bat coronavirus]	Bat coronavirus	33.3	33.3	1	5	1	75	UAY13243.1
Select seq dbj|BCG66629.1|	envelope protein [Severe acute respiratory syndrome-related coronavirus]	Severe acute respiratory syndrome-related coronavirus	33.3	33.3	1	5	1	75	BCG66629.1
