# Supplementary material for: The human microbiota is a beneficial reservoir for SARS-CoV-2 mutations
Source: mBio. 2024 Mar 26;15(5):e03187-23. doi: 10.1128/mbio.03187-23 (PMC11237538; doi:10.1128/mbio.03187-23)
Supplement: Table S5 — Original data for HFs on Omicron subvariants, including BA.5.2, BF.7, BQ.1.1, and XBB. [file mbio.03187-23-s0008.xlsx]

## Sheet: The HFs sequences
S protein	Mutation	7aa
	K444T	LDSTVGG
	N460K	RKSKLKP
	R346T	NATTFAS
	F486S	VEGSNCY
E protein	Mutation	9aa	7aa
	T11A	EETGALIVN	ETGALIV

## Sheet: F486S
Select for downloading or viewing reports	Description	Scientific Name	Max Score	Total Score	Query Cover	E value	Per. Ident	Acc. Len	Accession
Select seq gb|ORX56577.1|	hypothetical protein BCR36DRAFT_320070 [Piromyces finnis]	Piromyces finnis	26.5	26.5	1	678	1	1119	ORX56577.1
Select seq ref|XP_018988707.1|	hypothetical protein L202_08201 [Cryptococcus amylolentus CBS 6039]	Cryptococcus amylolentus CBS 6039	26.5	26.5	1	679	1	876	XP_018988707.1
Select seq gb|ODN97968.1|	hypothetical protein I350_07605 [Cryptococcus amylolentus CBS 6273]	Cryptococcus amylolentus CBS 6273	26.5	26.5	1	679	1	853	ODN97968.1
Select seq tpg|HHW97397.1|	TPA: hypothetical protein [Oligoflexales bacterium]	Oligoflexales bacterium	26.5	26.5	1	679	1	749	HHW97397.1
Select seq gb|MBK7700316.1|	insulinase family protein [Saprospiraceae bacterium]	Saprospiraceae bacterium	26.5	26.5	1	680	1	705	MBK7700316.1
Select seq gb|MBK9743650.1|	insulinase family protein [Saprospiraceae bacterium]	Saprospiraceae bacterium	26.5	26.5	1	680	1	705	MBK9743650.1
Select seq gb|MBK8825753.1|	insulinase family protein [Saprospiraceae bacterium]	Saprospiraceae bacterium	26.5	26.5	1	680	1	705	MBK8825753.1
Select seq gb|MBK9582742.1|	insulinase family protein [Saprospiraceae bacterium]	Saprospiraceae bacterium	26.5	26.5	1	680	1	705	MBK9582742.1
Select seq gb|MBK6665501.1|	insulinase family protein [Saprospiraceae bacterium]	Saprospiraceae bacterium	26.5	26.5	1	680	1	705	MBK6665501.1
Select seq gb|MBK6497628.1|	insulinase family protein [Saprospiraceae bacterium]	Saprospiraceae bacterium	26.5	26.5	1	680	1	666	MBK6497628.1
Select seq gb|KAF4619576.1|	hypothetical protein D9613_004790 [Agrocybe pediades]	Agrocybe pediades	26.5	26.5	1	681	1	608	KAF4619576.1
Select seq gb|MCD7730608.1|	hypothetical protein [Oscillospiraceae bacterium]	Oscillospiraceae bacterium	26.5	26.5	1	681	1	559	MCD7730608.1
Select seq gb|KAF9554523.1|	hypothetical protein CPC08DRAFT_712801 [Agrocybe pediades]	Agrocybe pediades	26.5	26.5	1	682	1	545	KAF9554523.1
Select seq gb|PIP31932.1|	hypothetical protein COX24_00920 [bacterium (Candidatus Gribaldobacteria) CG23_combo_of_CG06-09_8_20_14_all_37_87_8]	bacterium (Candidatus Gribaldobacteria) CG23_combo_of_CG06-09_8_20_14_all_37_87_8	26.5	26.5	1	686	1	341	PIP31932.1
Select seq ref|WP_126507792.1|	hypothetical protein [Shewanella atlantica]	Shewanella atlantica	26.5	26.5	1	687	1	338	WP_126507792.1
Select seq gb|MBQ6788516.1|	hypothetical protein [Lachnospiraceae bacterium]	Lachnospiraceae bacterium	26.5	26.5	1	687	1	329	MBQ6788516.1
Select seq gb|KAF0693985.1|	hypothetical protein As57867_015042 [Aphanomyces stellatus]	Aphanomyces stellatus	26.5	26.5	1	692	1	242	KAF0693985.1

## Sheet: K444T
Select for downloading or viewing reports	Description	Scientific Name	Max Score	Total Score	Query Cover	E value	Per. Ident	Acc. Len	Accession
Select seq gb|MAS94337.1|	hypothetical protein [Verrucomicrobiales bacterium]	Verrucomicrobiales bacterium	23.1	23.1	1	11087	1	7771	MAS94337.1
Select seq gb|MCL1972330.1|	filamentous hemagglutinin N-terminal domain-containing protein [Endomicrobia bacterium]	Endomicrobia bacterium	23.1	23.1	1	11090	1	5297	MCL1972330.1
Select seq ref|XP_008283076.1|	PREDICTED: ryanodine receptor 3 isoform X1 [Stegastes partitus]	Stegastes partitus	23.1	23.1	1	11091	1	4857	XP_008283076.1
Select seq ref|XP_008283084.1|	PREDICTED: ryanodine receptor 3 isoform X2 [Stegastes partitus]	Stegastes partitus	23.1	23.1	1	11091	1	4852	XP_008283084.1
Select seq ref|XP_008283093.1|	PREDICTED: ryanodine receptor 3 isoform X3 [Stegastes partitus]	Stegastes partitus	23.1	23.1	1	11091	1	4850	XP_008283093.1
Select seq ref|XP_008283101.1|	PREDICTED: ryanodine receptor 3 isoform X4 [Stegastes partitus]	Stegastes partitus	23.1	23.1	1	11091	1	4845	XP_008283101.1
Select seq gb|AYU83659.1|	NUC194 domain/Phosphatidylinositol 3- and 4-kinase, putative [Leishmania donovani]	Leishmania donovani	23.1	23.1	1	11093	1	4179	AYU83659.1
Select seq emb|CAC5434882.1|	NUC194_domain/Phosphatidylinositol_3-_and_4-kinase_putative|Pfam:PF08163|Pfam:PF00454 [Leishmania donovani]	Leishmania donovani	23.1	23.1	1	11093	1	4179	CAC5434882.1
Select seq ref|XP_003865424.1|	hypothetical protein, conserved [Leishmania donovani]	Leishmania donovani	23.1	23.1	1	11093	1	4179	XP_003865424.1
Select seq ref|XP_001469701.1|	conserved hypothetical protein [Leishmania infantum JPCM5]	Leishmania infantum JPCM5	23.1	23.1	1	11093	1	4178	XP_001469701.1
Select seq gb|TPP48416.1|	Phosphatidylinositol 3- and 4-kinase family protein [Leishmania donovani]	Leishmania donovani	23.1	23.1	1	11093	1	4131	TPP48416.1
Select seq ref|XP_046238163.1|	striated muscle preferentially expressed protein kinase isoform X1 [Scatophagus argus]	Scatophagus argus	23.1	23.1	1	11096	1	3459	XP_046238163.1
Select seq ref|XP_046238164.1|	striated muscle preferentially expressed protein kinase isoform X2 [Scatophagus argus]	Scatophagus argus	23.1	23.1	1	11096	1	3433	XP_046238164.1
Select seq gb|PCJ56711.1|	hypothetical protein COA79_18070 [Planctomycetota bacterium]	Planctomycetota bacterium	23.1	23.1	1	11096	1	3428	PCJ56711.1
Select seq ref|WP_018078827.1|	filamentous haemagglutinin family protein [Thiobacillus denitrificans]	Thiobacillus denitrificans	23.1	23.1	1	11096	1	3402	WP_018078827.1
Select seq ref|XP_046238165.1|	striated muscle preferentially expressed protein kinase isoform X3 [Scatophagus argus]	Scatophagus argus	23.1	23.1	1	11096	1	3382	XP_046238165.1
Select seq ref|XP_046238166.1|	striated muscle preferentially expressed protein kinase isoform X4 [Scatophagus argus]	Scatophagus argus	23.1	23.1	1	11096	1	3372	XP_046238166.1
Select seq gb|MCL2115059.1|	hypothetical protein [Methanobrevibacter sp.]	Methanobrevibacter sp.	23.1	23.1	1	11096	1	3363	MCL2115059.1
Select seq ref|WP_201238145.1|	TcdA/TcdB pore-forming domain-containing protein [Pseudomonas sp. TH06]	Pseudomonas sp. TH06	23.1	23.1	1	11096	1	3360	WP_201238145.1
Select seq ref|XP_046238167.1|	striated muscle preferentially expressed protein kinase isoform X5 [Scatophagus argus]	Scatophagus argus	23.1	23.1	1	11096	1	3360	XP_046238167.1
Select seq ref|XP_046238169.1|	striated muscle preferentially expressed protein kinase isoform X6 [Scatophagus argus]	Scatophagus argus	23.1	23.1	1	11096	1	3347	XP_046238169.1
Select seq ref|XP_046238170.1|	striated muscle preferentially expressed protein kinase isoform X7 [Scatophagus argus]	Scatophagus argus	23.1	23.1	1	11096	1	3341	XP_046238170.1
Select seq ref|XP_046238171.1|	striated muscle preferentially expressed protein kinase isoform X8 [Scatophagus argus]	Scatophagus argus	23.1	23.1	1	11096	1	3331	XP_046238171.1
Select seq ref|XP_046238172.1|	striated muscle preferentially expressed protein kinase isoform X9 [Scatophagus argus]	Scatophagus argus	23.1	23.1	1	11096	1	3318	XP_046238172.1
Select seq ref|XP_046238173.1|	striated muscle preferentially expressed protein kinase isoform X10 [Scatophagus argus]	Scatophagus argus	23.1	23.1	1	11097	1	3293	XP_046238173.1
Select seq gb|MBY0546446.1|	hypothetical protein [Candidatus Obscuribacterales bacterium]	Candidatus Obscuribacterales bacterium	23.1	23.1	1	11098	1	3081	MBY0546446.1
Select seq ref|WP_242489309.1|	TcdA/TcdB pore-forming domain-containing protein [Pseudomonas sp. TH08]	Pseudomonas sp. TH08	23.1	23.1	1	11099	1	2918	WP_242489309.1
Select seq dbj|GEV67468.1|	DNA-directed DNA polymerase [Tanacetum cinerariifolium]	Tanacetum cinerariifolium	23.1	23.1	1	11099	1	2850	GEV67468.1
Select seq gb|MBR2256637.1|	LPXTG cell wall anchor domain-containing protein [Blautia sp.]	Blautia sp.	23.1	23.1	1	11100	1	2780	MBR2256637.1
Select seq ref|XP_038653032.1|	zinc finger protein 40 isoform X1 [Scyliorhinus canicula]	Scyliorhinus canicula	23.1	23.1	1	11100	1	2773	XP_038653032.1
Select seq ref|XP_038653038.1|	zinc finger protein 40 isoform X4 [Scyliorhinus canicula]	Scyliorhinus canicula	23.1	23.1	1	11100	1	2772	XP_038653038.1
Select seq ref|XP_038653037.1|	zinc finger protein 40 isoform X3 [Scyliorhinus canicula]	Scyliorhinus canicula	23.1	23.1	1	11100	1	2772	XP_038653037.1
Select seq ref|XP_038653033.1|	zinc finger protein 40 isoform X2 [Scyliorhinus canicula]	Scyliorhinus canicula	23.1	23.1	1	11100	1	2772	XP_038653033.1
Select seq ref|XP_038653039.1|	zinc finger protein 40 isoform X5 [Scyliorhinus canicula]	Scyliorhinus canicula	23.1	23.1	1	11100	1	2771	XP_038653039.1
Select seq ref|XP_038653040.1|	zinc finger protein 40 isoform X6 [Scyliorhinus canicula]	Scyliorhinus canicula	23.1	23.1	1	11100	1	2765	XP_038653040.1
Select seq ref|XP_038653041.1|	zinc finger protein 40 isoform X7 [Scyliorhinus canicula]	Scyliorhinus canicula	23.1	23.1	1	11100	1	2739	XP_038653041.1
Select seq gb|AWZ03111.1|	abnormal spindle-like microcephaly-assoc'd, ASPM-SPD-2-Hydin [Rhodobiaceae bacterium]	Rhodobiaceae bacterium	23.1	23.1	1	11100	1	2666	AWZ03111.1
Select seq gb|MBS2007962.1|	hypothetical protein [Cyanobacteria bacterium SZAS TMP-1]	Cyanobacteria bacterium SZAS TMP-1	23.1	23.1	1	11101	1	2559	MBS2007962.1
Select seq gb|MBS1989636.1|	hypothetical protein [Cyanobacteria bacterium SZAS LIN-3]	Cyanobacteria bacterium SZAS LIN-3	23.1	23.1	1	11101	1	2555	MBS1989636.1
Select seq ref|WP_092170201.1|	type I polyketide synthase [Bosea sp. OK403]	Bosea sp. OK403	23.1	23.1	1	11102	1	2479	WP_092170201.1
Select seq emb|SFI78151.1|	Acyl transferase domain-containing protein [Bosea sp. OK403]	Bosea sp. OK403	23.1	23.1	1	11103	1	2386	SFI78151.1
Select seq ref|WP_014998948.1|	tail fiber domain-containing protein [Alteromonas macleodii]	Alteromonas macleodii	23.1	23.1	1	11103	1	2328	WP_014998948.1
Select seq ref|WP_199113342.1|	HYR domain-containing protein [Snuella sedimenti]	Snuella sedimenti	23.1	23.1	1	11104	1	2248	WP_199113342.1
Select seq gb|MAP22890.1|	hypothetical protein [Alteromonadaceae bacterium]	Alteromonadaceae bacterium	23.1	23.1	1	11105	1	2222	MAP22890.1
Select seq gb|NMA00887.1|	Cna B-type domain-containing protein [Clostridiaceae bacterium]	Clostridiaceae bacterium	23.1	23.1	1	11106	1	2112	NMA00887.1
Select seq ref|WP_041567239.1|	T9SS C-terminal target domain-containing protein [Nonlabens dokdonensis]	Nonlabens dokdonensis	23.1	23.1	1	11107	1	2027	WP_041567239.1
Select seq gb|AGC78621.1|	CHU large protein [Nonlabens dokdonensis DSW-6]	Nonlabens dokdonensis DSW-6	23.1	23.1	1	11108	1	1972	AGC78621.1
Select seq gb|KAI9478173.1|	putative 1,3-beta-D-glucan synthase subunit [Benjaminiella poitrasii]	Benjaminiella poitrasii	23.1	23.1	1	11109	1	1878	KAI9478173.1
Select seq gb|NNC89450.1|	hypothetical protein [Akkermansiaceae bacterium]	Akkermansiaceae bacterium	23.1	23.1	1	11110	1	1845	NNC89450.1
Select seq ref|XP_002779191.1|	gag/pol/env polyprotein, putative [Perkinsus marinus ATCC 50983]	Perkinsus marinus ATCC 50983	23.1	23.1	1	11111	1	1754	XP_002779191.1
Select seq gb|MCE0524007.1|	HNH endonuclease [Methylacidiphilales bacterium]	Methylacidiphilales bacterium	23.1	23.1	1	11111	1	1749	MCE0524007.1
Select seq gb|NOS80291.1|	PAS domain S-box protein [Nitrospira sp.]	Nitrospira sp.	23.1	23.1	1	11111	1	1742	NOS80291.1
Select seq ref|XP_009216632.1|	DNA replication ATP-dependent helicase dna2 [Gaeumannomyces tritici R3-111a-1]	Gaeumannomyces tritici R3-111a-1	23.1	23.1	1	11112	1	1716	XP_009216632.1
Select seq gb|PZO65346.1|	hybrid sensor histidine kinase/response regulator [Pseudoxanthomonas suwonensis]	Pseudoxanthomonas suwonensis	23.1	23.1	1	11112	1	1716	PZO65346.1
Select seq gb|PCI62052.1|	hypothetical protein COB35_05055 [Gammaproteobacteria bacterium]	Gammaproteobacteria bacterium	23.1	23.1	1	11112	1	1697	PCI62052.1
Select seq gb|KAF8939121.1|	hypothetical protein BGZ58_010554 [Dissophora ornata]	Dissophora ornata	23.1	23.1	1	11113	1	1663	KAF8939121.1
Select seq gb|KAH9177932.1|	hypothetical protein EDB89DRAFT_2111997 [Lactarius sanguifluus]	Lactarius sanguifluus	23.1	23.1	1	11114	1	1612	KAH9177932.1
Select seq gb|KAE8660355.1|	Cell division protein FtsZ [Hibiscus syriacus]	Hibiscus syriacus	23.1	23.1	1	11116	1	1533	KAE8660355.1
Select seq ref|XP_002769509.1|	gag/pol/env polyprotein, putative [Perkinsus marinus ATCC 50983]	Perkinsus marinus ATCC 50983	23.1	23.1	1	11116	1	1530	XP_002769509.1
Select seq ref|XP_044277526.1|	protein FAM135A isoform X1 [Varanus komodoensis]	Varanus komodoensis	23.1	23.1	1	11116	1	1516	XP_044277526.1
Select seq ref|XP_044277529.1|	protein FAM135A isoform X2 [Varanus komodoensis]	Varanus komodoensis	23.1	23.1	1	11116	1	1509	XP_044277529.1
Select seq gb|KAF7246913.1|	hypothetical protein EYD10_06943 [Varanus komodoensis]	Varanus komodoensis	23.1	23.1	1	11116	1	1492	KAF7246913.1
Select seq ref|XP_044277530.1|	protein FAM135A isoform X3 [Varanus komodoensis]	Varanus komodoensis	23.1	23.1	1	11117	1	1490	XP_044277530.1
Select seq ref|XP_041351970.1|	ATP-dependent RNA helicase TDRD9-like [Gigantopelta aegis]	Gigantopelta aegis	23.1	23.1	1	11117	1	1479	XP_041351970.1
Select seq gb|KFY89190.1|	hypothetical protein V498_06494 [Pseudogymnoascus sp. VKM F-4517 (FW-2822)]	Pseudogymnoascus sp. VKM F-4517 (FW-2822)	23.1	23.1	1	11117	1	1458	KFY89190.1
Select seq ref|XP_038912111.1|	cortical protein marker for cell polarity-domain-containing protein [Cantharellus anzutake]	Cantharellus anzutake	23.1	23.1	1	11119	1	1405	XP_038912111.1
Select seq ref|XP_033821195.1|	nardilysin-like [Periophthalmus magnuspinnatus]	Periophthalmus magnuspinnatus	23.1	23.1	1	11121	1	1338	XP_033821195.1
Select seq gb|MBF6193432.1|	IniB N-terminal domain-containing protein [Nocardia beijingensis]	Nocardia beijingensis	23.1	23.1	1	11122	1	1294	MBF6193432.1
Select seq dbj|GEZ53428.1|	reverse transcriptase domain-containing protein [Tanacetum cinerariifolium]	Tanacetum cinerariifolium	23.1	23.1	1	11122	1	1290	GEZ53428.1
Select seq gb|MBK9369203.1|	hypothetical protein [Deltaproteobacteria bacterium]	Deltaproteobacteria bacterium	23.1	23.1	1	11122	1	1284	MBK9369203.1

## Sheet: N460K
Select for downloading or viewing reports	Description	Scientific Name	Max Score	Total Score	Query Cover	E value	Per. Ident	Acc. Len	Accession
Select seq ref|XP_004524657.1|	multiple epidermal growth factor-like domains protein 8 [Ceratitis capitata]	Ceratitis capitata	24.4	24.4	1	3878	1	2956	XP_004524657.1
Select seq ref|XP_042577256.1|	trinucleotide repeat-containing gene 18 protein isoform X1 [Cyprinus carpio]	Cyprinus carpio	24.4	24.4	1	3878	1	2938	XP_042577256.1
Select seq ref|XP_042577274.1|	trinucleotide repeat-containing gene 18 protein isoform X2 [Cyprinus carpio]	Cyprinus carpio	24.4	24.4	1	3878	1	2927	XP_042577274.1
Select seq ref|XP_042577280.1|	trinucleotide repeat-containing gene 18 protein isoform X3 [Cyprinus carpio]	Cyprinus carpio	24.4	24.4	1	3878	1	2926	XP_042577280.1
Select seq ref|XP_041067638.1|	cation-independent mannose-6-phosphate receptor [Carcharodon carcharias]	Carcharodon carcharias	24.4	24.4	1	3879	1	2506	XP_041067638.1
Select seq gb|KTG06804.1|	hypothetical protein cypCar_00007255 [Cyprinus carpio]	Cyprinus carpio	24.4	24.4	1	3881	1	2165	KTG06804.1
Select seq gb|PWA18851.1|	hypothetical protein CCH79_00004943 [Gambusia affinis]	Gambusia affinis	24.4	24.4	1	3882	1	1913	PWA18851.1
Select seq ref|XP_049879676.1|	death-inducer obliterator 1 isoform X1 [Pectinophora gossypiella]	Pectinophora gossypiella	24.4	24.4	1	3883	1	1800	XP_049879676.1
Select seq ref|XP_049879682.1|	death-inducer obliterator 1 isoform X2 [Pectinophora gossypiella]	Pectinophora gossypiella	24.4	24.4	1	3883	1	1799	XP_049879682.1
Select seq gb|KAF9130028.1|	hypothetical protein BGW39_003552 [Mortierella sp. 14UC]	Mortierella sp. 14UC	24.4	24.4	1	3883	1	1757	KAF9130028.1
Select seq ref|XP_020829418.1|	LOW QUALITY PROTEIN: NHS-like protein 1 [Phascolarctos cinereus]	Phascolarctos cinereus	24.4	24.4	1	3883	1	1748	XP_020829418.1
Select seq gb|TXG49508.1|	hypothetical protein EZV62_025383 [Acer yangbiense]	Acer yangbiense	24.4	24.4	1	3883	1	1741	TXG49508.1
Select seq ref|XP_044000350.1|	Nance-Horan syndrome protein isoform X1 [Gambusia affinis]	Gambusia affinis	24.4	24.4	1	3883	1	1731	XP_044000350.1
Select seq ref|XP_044000355.1|	Nance-Horan syndrome protein isoform X2 [Gambusia affinis]	Gambusia affinis	24.4	24.4	1	3883	1	1710	XP_044000355.1
Select seq ref|XP_044000356.1|	Nance-Horan syndrome protein isoform X3 [Gambusia affinis]	Gambusia affinis	24.4	24.4	1	3883	1	1700	XP_044000356.1
Select seq ref|XP_022804134.1|	poly [ADP-ribose] polymerase 14-like [Stylophora pistillata]	Stylophora pistillata	24.4	24.4	1	3884	1	1636	XP_022804134.1
Select seq ref|XP_027000731.2|	synaptonemal complex protein 2 isoform X1 [Tachysurus fulvidraco]	Tachysurus fulvidraco	24.4	24.4	1	3884	1	1618	XP_027000731.2
Select seq ref|XP_047663148.1|	synaptonemal complex protein 2 isoform X3 [Tachysurus fulvidraco]	Tachysurus fulvidraco	24.4	24.4	1	3884	1	1617	XP_047663148.1
Select seq ref|XP_047663147.1|	synaptonemal complex protein 2 isoform X2 [Tachysurus fulvidraco]	Tachysurus fulvidraco	24.4	24.4	1	3884	1	1617	XP_047663147.1
Select seq ref|XP_047663149.1|	synaptonemal complex protein 2 isoform X4 [Tachysurus fulvidraco]	Tachysurus fulvidraco	24.4	24.4	1	3884	1	1611	XP_047663149.1
Select seq ref|XP_047663150.1|	synaptonemal complex protein 2 isoform X5 [Tachysurus fulvidraco]	Tachysurus fulvidraco	24.4	24.4	1	3884	1	1593	XP_047663150.1
Select seq gb|KAH7570640.1|	hypothetical protein JRO89_XS05G0148800 [Xanthoceras sorbifolium]	Xanthoceras sorbifolium	24.4	24.4	1	3885	1	1458	KAH7570640.1
Select seq gb|KAH3759829.1|	rho guanine nucleotide exchange factor 17 [Pelomyxa schiedti]	Pelomyxa schiedti	24.4	24.4	1	3886	1	1393	KAH3759829.1
Select seq ref|XP_049851534.1|	titin homolog [Schistocerca gregaria]	Schistocerca gregaria	24.4	24.4	1	3887	1	1343	XP_049851534.1
Select seq tpg|DAC16973.1|	TPA: hypothetical protein D7I06_03925 [Candidatus Poseidoniales archaeon]	Candidatus Poseidoniales archaeon	24.4	24.4	1	3887	1	1330	DAC16973.1
Select seq pdb|7CN8|A	Chain A, Glycoprotein [Pangolin coronavirus]	Pangolin coronavirus	24.4	24.4	1	3887	1	1295	7CN8_A

## Sheet: R346T
Select for downloading or viewing reports	Description	Scientific Name	Max Score	Total Score	Query Cover	E value	Per. Ident	Acc. Len	Accession
Select seq ref|XP_048395298.1|	hemicentin-1 [Stegostoma fasciatum]	Stegostoma fasciatum	24	24	1	5500	1	5541	XP_048395298.1
Select seq gb|MBL7790134.1|	hypothetical protein [Chitinophagales bacterium]	Chitinophagales bacterium	24	24	1	5500	1	5075	MBL7790134.1
Select seq gb|MBD1397846.1|	gliding motility-associated C-terminal domain-containing protein [Pontibacter aquaedesilientis]	Pontibacter aquaedesilientis	24	24	1	5501	1	4744	MBD1397846.1
Select seq ref|WP_224744258.1|	gliding motility-associated C-terminal domain-containing protein [Pontibacter aquaedesilientis]	Pontibacter aquaedesilientis	24	24	1	5501	1	4294	WP_224744258.1
Select seq ref|WP_070983928.1|	Ig-like domain-containing protein [Pseudoalteromonas amylolytica]	Pseudoalteromonas amylolytica	24	24	1	5502	1	4136	WP_070983928.1
Select seq ref|WP_071038872.1|	Ig-like domain-containing protein [Pseudoalteromonas sp. JW3]	Pseudoalteromonas sp. JW3	24	24	1	5502	1	4136	WP_071038872.1
Select seq emb|CAF1331986.1|	unnamed protein product [Adineta ricciae]	Adineta ricciae	24	24	1	5505	1	2927	CAF1331986.1
Select seq gb|KAG2428333.1|	hypothetical protein HXX76_010480 [Chlamydomonas incerta]	Chlamydomonas incerta	24	47.9	1	5505	1	2908	KAG2428333.1
Select seq emb|CAF1262786.1|	unnamed protein product [Adineta ricciae]	Adineta ricciae	24	24	1	5507	1	2390	CAF1262786.1
Select seq gb|MBD9700794.1|	sugar-binding protein [Streptomyces caniscabiei]	Streptomyces caniscabiei	24	24	1	5507	1	2283	MBD9700794.1
Select seq gb|MBI5923624.1|	filamentous hemagglutinin N-terminal domain-containing protein [Betaproteobacteria bacterium]	Betaproteobacteria bacterium	24	24	1	5508	1	2188	MBI5923624.1
Select seq gb|MCK6436132.1|	FG-GAP-like repeat-containing protein [Rivicola pingtungensis]	Rivicola pingtungensis	24	24	1	5508	1	2129	MCK6436132.1
Select seq gb|MBN1854990.1|	lamin tail domain-containing protein [Pirellulales bacterium]	Pirellulales bacterium	24	24	1	5509	1	2059	MBN1854990.1
Select seq emb|CAF1463332.1|	unnamed protein product [Adineta ricciae]	Adineta ricciae	24	24	1	5509	1	2020	CAF1463332.1
Select seq ref|WP_021778511.1|	M14 family zinc carboxypeptidase [Dokdonia sp. MED134]	Dokdonia sp. MED134	24	24	1	5509	1	2017	WP_021778511.1
Select seq gb|AOE05963.1|	carboxypeptidase T precursor [uncultured bacterium]	uncultured bacterium	24	24	1	5509	1	2017	AOE05963.1
Select seq gb|ANH61542.1|	Zinc carboxypeptidase precursor [Dokdonia donghaensis DSW-1]	Dokdonia donghaensis DSW-1	24	24	1	5509	1	1982	ANH61542.1
Select seq ref|WP_160268167.1|	M14 family zinc carboxypeptidase [Dokdonia donghaensis]	Dokdonia donghaensis	24	24	1	5510	1	1918	WP_160268167.1
Select seq gb|KAG7201404.1|	hypothetical protein KM043_004165 [Ampulex compressa]	Ampulex compressa	24	24	1	5511	1	1827	KAG7201404.1
Select seq gb|KAG7201405.1|	hypothetical protein KM043_004165 [Ampulex compressa]	Ampulex compressa	24	24	1	5511	1	1814	KAG7201405.1
Select seq gb|KAG7201403.1|	hypothetical protein KM043_004165 [Ampulex compressa]	Ampulex compressa	24	24	1	5511	1	1796	KAG7201403.1
Select seq gb|KAG5710929.1|	hypothetical protein BaRGS_013663 [Batillaria attramentaria]	Batillaria attramentaria	24	24	1	5511	1	1771	KAG5710929.1
Select seq ref|XP_023872949.1|	serine/arginine repetitive matrix protein 2-like [Quercus suber]	Quercus suber	24	24	1	5512	1	1665	XP_023872949.1
Select seq emb|CAF1369372.1|	unnamed protein product [Adineta ricciae]	Adineta ricciae	24	24	1	5512	1	1631	CAF1369372.1
Select seq emb|SCZ89241.1|	BZ3501_MvSof-1269-A2-R1_Chr9g10091 [Microbotryum saponariae]	Microbotryum saponariae	24	24	1	5514	1	1518	SCZ89241.1
Select seq gb|MBL7704662.1|	T9SS type A sorting domain-containing protein [Taibaiella sp.]	Taibaiella sp.	24	24	1	5514	1	1496	MBL7704662.1
Select seq ref|XP_028308706.1|	membrane-associated guanylate kinase, WW and PDZ domain-containing protein 2-like isoform X1 [Gouania willdenowi]	Gouania willdenowi	24	24	1	5515	1	1437	XP_028308706.1
Select seq ref|XP_028308707.1|	membrane-associated guanylate kinase, WW and PDZ domain-containing protein 2-like isoform X2 [Gouania willdenowi]	Gouania willdenowi	24	24	1	5515	1	1435	XP_028308707.1
Select seq gb|KAG5713734.1|	hypothetical protein BaRGS_024361 [Batillaria attramentaria]	Batillaria attramentaria	24	24	1	5515	1	1420	KAG5713734.1
Select seq ref|XP_028308709.1|	membrane-associated guanylate kinase, WW and PDZ domain-containing protein 1-like isoform X3 [Gouania willdenowi]	Gouania willdenowi	24	24	1	5515	1	1406	XP_028308709.1
Select seq ref|XP_028308710.1|	membrane-associated guanylate kinase, WW and PDZ domain-containing protein 1-like isoform X4 [Gouania willdenowi]	Gouania willdenowi	24	24	1	5515	1	1398	XP_028308710.1
Select seq gb|KAG5705745.1|	hypothetical protein BaRGS_027404 [Batillaria attramentaria]	Batillaria attramentaria	24	24	1	5516	1	1390	KAG5705745.1
Select seq emb|CAF2148833.1|	unnamed protein product [Brassica napus]	Brassica napus	24	24	1	5516	1	1383	CAF2148833.1
Select seq emb|CAG7887153.1|	unnamed protein product [Brassica rapa]	Brassica rapa	24	24	1	5516	1	1381	CAG7887153.1
Select seq gb|KAG5413538.1|	hypothetical protein IGI04_001105 [Brassica rapa subsp. trilocularis]	Brassica rapa subsp. trilocularis	24	24	1	5516	1	1379	KAG5413538.1
Select seq gb|KAF8096118.1|	hypothetical protein N665_0317s0024 [Sinapis alba]	Sinapis alba	24	24	1	5516	1	1370	KAF8096118.1
Select seq ref|XP_009134032.1|	tripeptidyl-peptidase 2 [Brassica rapa]	Brassica rapa	24	24	1	5516	1	1368	XP_009134032.1
Select seq ref|XP_048596098.1|	tripeptidyl-peptidase 2-like [Brassica napus]	Brassica napus	24	24	1	5516	1	1368	XP_048596098.1
Select seq gb|RID78285.1|	hypothetical protein BRARA_A01129 [Brassica rapa]	Brassica rapa	24	24	1	5516	1	1368	RID78285.1
Select seq emb|CAH8346064.1|	unnamed protein product [Eruca vesicaria subsp. sativa]	Eruca vesicaria subsp. sativa	24	24	1	5516	1	1363	CAH8346064.1
Select seq ref|XP_018471202.1|	PREDICTED: tripeptidyl-peptidase 2 [Raphanus sativus]	Raphanus sativus	24	24	1	5516	1	1360	XP_018471202.1
Select seq gb|KAG5697833.1|	hypothetical protein BaRGS_016095 [Batillaria attramentaria]	Batillaria attramentaria	24	24	1	5516	1	1334	KAG5697833.1
Select seq gb|KAH0941468.1|	hypothetical protein HID58_001105 [Brassica napus]	Brassica napus	24	24	1	5517	1	1327	KAH0941468.1
Select seq gb|KAJ0239374.1|	Tripeptidyl-peptidase 2 [Hirschfeldia incana]	Hirschfeldia incana	24	24	1	5517	1	1294	KAJ0239374.1
Select seq gb|KAG5712560.1|	hypothetical protein BaRGS_011534 [Batillaria attramentaria]	Batillaria attramentaria	24	24	1	5517	1	1285	KAG5712560.1
Select seq pdb|6ZGF|A	Spike Protein of RaTG13 Bat Coronavirus in Closed Conformation [Bat coronavirus RaTG13]	Bat coronavirus RaTG13	24	24	1	5517	1	1283	6ZGF_A
Select seq gb|KAG5704978.1|	hypothetical protein BaRGS_022820 [Batillaria attramentaria]	Batillaria attramentaria	24	24	1	5517	1	1281	KAG5704978.1

## Sheet: T11A
9aa
Select for downloading or viewing reports	Description	Scientific Name	Max Score	Total Score	Query Cover	E value	Per. Ident	Acc. Len	Accession
Select seq ref|XP_043924999.1|	protocadherin alpha-C2-like [Protopterus annectens]	Protopterus annectens	30.8	30.8	1	33	1	787	XP_043924999.1
Select seq gb|RLI15715.1|	4Fe-4S dicluster domain-containing protein [Candidatus Bathyarchaeota archaeon]	Candidatus Bathyarchaeota archaeon	30.8	30.8	1	34	1	166	RLI15715.1
7aa
Select for downloading or viewing reports	Description	Scientific Name	Max Score	Total Score	Query Cover	E value	Per. Ident	Acc. Len	Accession
Select seq ref|WP_036912618.1|	putative Ig domain-containing protein [unclassified Prochlorococcus]	unclassified Prochlorococcus	24	24	1	5501	1	4469	WP_036912618.1
Select seq ref|XP_033982224.1|	uncharacterized protein si:ch73-181d5.4 isoform X1 [Trematomus bernacchii]	Trematomus bernacchii	24	24	1	5502	1	3994	XP_033982224.1
Select seq ref|XP_042346964.1|	uncharacterized protein LOC121946467 [Plectropomus leopardus]	Plectropomus leopardus	24	24	1	5502	1	3926	XP_042346964.1
Select seq ref|XP_023284440.1|	uncharacterized protein LOC111671551 [Seriola lalandi dorsalis]	Seriola lalandi dorsalis	24	24	1	5502	1	3846	XP_023284440.1
Select seq ref|XP_033982225.1|	uncharacterized protein si:ch73-181d5.4 isoform X2 [Trematomus bernacchii]	Trematomus bernacchii	24	24	1	5502	1	3832	XP_033982225.1
Select seq gb|KAF3697103.1|	Death-inducer obliterator 1 [Channa argus]	Channa argus	24	24	1	5502	1	3818	KAF3697103.1
Select seq ref|XP_030279109.1|	uncharacterized protein LOC115585119 [Sparus aurata]	Sparus aurata	24	24	1	5502	1	3729	XP_030279109.1
Select seq ref|XP_036960928.1|	uncharacterized protein LOC119023246 [Acanthopagrus latus]	Acanthopagrus latus	24	24	1	5502	1	3717	XP_036960928.1
Select seq ref|XP_029361316.1|	death-inducer obliterator 1-like [Echeneis naucrates]	Echeneis naucrates	24	24	1	5503	1	3677	XP_029361316.1
Select seq emb|CAG6021675.1|	unnamed protein product [Menidia menidia]	Menidia menidia	24	24	1	5503	1	3511	CAG6021675.1
Select seq emb|CAE6422431.1|	unnamed protein product [Rhizoctonia solani]	Rhizoctonia solani	24	24	1	5505	1	2719	CAE6422431.1
Select seq emb|CAE6471692.1|	unnamed protein product [Rhizoctonia solani]	Rhizoctonia solani	24	24	1	5506	1	2619	CAE6471692.1
Select seq gb|KAJ2904023.1|	hypothetical protein MKZ38_008955 [Zalerion maritima]	Zalerion maritima	24	24	1	5507	1	2289	KAJ2904023.1
Select seq ref|XP_037539772.1|	death-inducer obliterator 1 [Nematolebias whitei]	Nematolebias whitei	24	24	1	5508	1	2221	XP_037539772.1
Select seq gb|MBN2885763.1|	hypothetical protein [Chromatiaceae bacterium]	Chromatiaceae bacterium	24	24	1	5508	1	2136	MBN2885763.1
Select seq ref|WP_152124739.1|	putative Ig domain-containing protein [Rudanella paleaurantiibacter]	Rudanella paleaurantiibacter	24	24	1	5509	1	1996	WP_152124739.1
Select seq ref|WP_209072732.1|	S-layer homology domain-containing protein [Cohnella sp. LGH]	Cohnella sp. LGH	24	24	1	5510	1	1918	WP_209072732.1
Select seq emb|CAE6470827.1|	unnamed protein product [Rhizoctonia solani]	Rhizoctonia solani	24	24	1	5511	1	1772	CAE6470827.1
Select seq gb|KAF7974185.1|	hypothetical protein HWV62_13223 [Athelia sp. TMB]	Athelia sp. TMB	24	24	1	5512	1	1687	KAF7974185.1
Select seq emb|CAE6412163.1|	unnamed protein product [Rhizoctonia solani]	Rhizoctonia solani	24	24	1	5512	1	1683	CAE6412163.1
Select seq gb|KAJ1511884.1|	hypothetical protein HMI56_004818 [Coelomomyces lativittatus]	Coelomomyces lativittatus	24	24	1	5512	1	1645	KAJ1511884.1
Select seq gb|KAG7228157.1|	hypothetical protein INR49_013440 [Caranx melampygus]	Caranx melampygus	24	24	1	5513	1	1613	KAG7228157.1
Select seq gb|MBQ6142173.1|	hypothetical protein [Kiritimatiellae bacterium]	Kiritimatiellae bacterium	24	24	1	5513	1	1575	MBQ6142173.1
Select seq ref|WP_120353711.1|	glutamate synthase large subunit [Alginatibacterium sediminis]	Alginatibacterium sediminis	24	24	1	5513	1	1546	WP_120353711.1
Select seq ref|WP_196161367.1|	glutamate synthase large subunit [Reinekea sp. G2M2-21]	Reinekea sp. G2M2-21	24	24	1	5514	1	1538	WP_196161367.1
Select seq ref|WP_147714920.1|	glutamate synthase large subunit [Reinekea thalattae]	Reinekea thalattae	24	24	1	5514	1	1538	WP_147714920.1
Select seq ref|WP_092384717.1|	glutamate synthase large subunit [Halopseudomonas salegens]	Halopseudomonas salegens	24	24	1	5514	1	1537	WP_092384717.1
Select seq ref|WP_146784696.1|	glutamate synthase large subunit [Arachidicoccus ginsenosidivorans]	Arachidicoccus ginsenosidivorans	24	24	1	5514	1	1509	WP_146784696.1
Select seq ref|WP_091393865.1|	glutamate synthase large subunit [Arachidicoccus rhizosphaerae]	Arachidicoccus rhizosphaerae	24	24	1	5514	1	1509	WP_091393865.1
Select seq ref|WP_224069385.1|	glutamate synthase large subunit [Arachidicoccus terrestris]	Arachidicoccus terrestris	24	24	1	5514	1	1509	WP_224069385.1
Select seq ref|WP_114783646.1|	glutamate synthase large subunit [Botryobacter ruber]	Botryobacter ruber	24	24	1	5514	1	1505	WP_114783646.1
Select seq ref|WP_202244849.1|	glutamate synthase large subunit [Fulvivirga sediminis]	Fulvivirga sediminis	24	24	1	5514	1	1503	WP_202244849.1
Select seq ref|WP_233780027.1|	glutamate synthase large subunit [Fulvivirga sp. SW1-E11]	Fulvivirga sp. SW1-E11	24	24	1	5514	1	1503	WP_233780027.1
Select seq gb|KAG7356728.1|	hypothetical protein IV203_001414 [Nitzschia inconspicua]	Nitzschia inconspicua	24	24	1	5514	1	1489	KAG7356728.1
Select seq gb|MCA3028707.1|	C10 family peptidase [Rhodocyclaceae bacterium]	Rhodocyclaceae bacterium	24	24	1	5514	1	1480	MCA3028707.1
Select seq ref|WP_160662746.1|	leucine-rich repeat protein [Colidextribacter sp. OB.20]	Colidextribacter sp. OB.20	24	24	1	5515	1	1448	WP_160662746.1
Select seq gb|MCA3060883.1|	C10 family peptidase [Rhodocyclaceae bacterium]	Rhodocyclaceae bacterium	24	24	1	5515	1	1442	MCA3060883.1
Select seq ref|WP_227695068.1|	DNA-directed RNA polymerase subunit beta' [Sphingobacterium sp. FBM7-1]	Sphingobacterium sp. FBM7-1	24	24	1	5515	1	1425	WP_227695068.1
Select seq ref|WP_130143181.1|	DNA-directed RNA polymerase subunit beta' [Sphingobacterium corticibacterium]	Sphingobacterium corticibacterium	24	24	1	5515	1	1425	WP_130143181.1
Select seq ref|WP_190995084.1|	DNA-directed RNA polymerase subunit beta' [Sphingobacterium micropteri]	Sphingobacterium micropteri	24	24	1	5515	1	1425	WP_190995084.1
Select seq ref|WP_092765099.1|	bifunctional class I SAM-dependent methyltransferase/DEAD/DEAH box helicase [Jannaschia helgolandensis]	Jannaschia helgolandensis	24	24	1	5515	1	1420	WP_092765099.1
Select seq ref|WP_108693644.1|	strawberry notch family protein [Pelagivirga sediminicola]	Pelagivirga sediminicola	24	24	1	5515	1	1420	WP_108693644.1
Select seq tpg|HIW05096.1|	TPA: InlB B-repeat-containing protein [Firmicutes bacterium]	Firmicutes bacterium	24	24	1	5515	1	1402	HIW05096.1
Select seq ref|XP_041859549.1|	death-inducer obliterator 1 [Melanotaenia boesemani]	Melanotaenia boesemani	24	24	1	5516	1	1388	XP_041859549.1
Select seq gb|PKP08126.1|	hypothetical protein CVU09_17075 [Bacteroidetes bacterium HGW-Bacteroidetes-4]	Bacteroidetes bacterium HGW-Bacteroidetes-4	24	24	1	5517	1	1293	PKP08126.1
Select seq gb|OCQ89584.1|	hypothetical protein BCD67_13400 [Oscillatoriales cyanobacterium USR001]	Oscillatoriales cyanobacterium USR001	24	24	1	5518	1	1268	OCQ89584.1
Select seq gb|MBQ8245060.1|	Ig-like domain-containing protein [Oscillospiraceae bacterium]	Oscillospiraceae bacterium	24	24	1	5518	1	1266	MBQ8245060.1
Select seq gb|MCB6993281.1|	DNA-directed RNA polymerase subunit beta' [bacterium 210820-DFI.6.37]	bacterium 210820-DFI.6.37	24	24	1	5518	1	1265	MCB6993281.1
Select seq gb|MBQ6402058.1|	DNA-directed RNA polymerase subunit beta' [Firmicutes bacterium]	Firmicutes bacterium	24	24	1	5518	1	1253	MBQ6402058.1
Select seq ref|WP_028893179.1|	hypothetical protein [Syntrophorhabdus aromaticivorans]	Syntrophorhabdus aromaticivorans	24	24	1	5518	1	1246	WP_028893179.1
Select seq ref|WP_149627582.1|	efflux RND transporter permease subunit [Aquimarina sp. RZ0]	Aquimarina sp. RZ0	24	24	1	5518	1	1228	WP_149627582.1
Select seq ref|WP_249029463.1|	DNA-directed RNA polymerase subunit beta' [Tannockella kyphosi]	Tannockella kyphosi	24	24	1	5519	1	1219	WP_249029463.1
Select seq gb|KIO23203.1|	hypothetical protein M407DRAFT_214944 [Tulasnella calospora MUT 4182]	Tulasnella calospora MUT 4182	24	66	1	5519	1	1202	KIO23203.1
Select seq ref|WP_216387675.1|	hypothetical protein [Clostridium sp. MSJ-8]	Clostridium sp. MSJ-8	24	24	1	5519	1	1193	WP_216387675.1
Select seq gb|KAI9359988.1|	hypothetical protein DFJ73DRAFT_92972 [Zopfochytrium polystomum]	Zopfochytrium polystomum	24	24	1	5519	1	1188	KAI9359988.1
Select seq tpg|HIK09749.1|	TPA: filamentous hemagglutinin N-terminal domain-containing protein [Oscillatoriaceae cyanobacterium M33_DOE_052]	Oscillatoriaceae cyanobacterium M33_DOE_052	24	24	1	5519	1	1175	HIK09749.1
Select seq gb|ELU08938.1|	hypothetical protein CAPTEDRAFT_225723 [Capitella teleta]	Capitella teleta	24	24	1	5520	1	1153	ELU08938.1
Select seq ref|XP_020606521.1|	tetratricopeptide repeat protein 28-like [Orbicella faveolata]	Orbicella faveolata	24	24	1	5520	1	1140	XP_020606521.1
Select seq gb|RLV92815.1|	hypothetical protein JA1_002909 [Spathaspora sp. JA1]	Spathaspora sp. JA1	24	24	1	5520	1	1133	RLV92815.1
Select seq gb|MBQ7471763.1|	BNR-4 repeat-containing protein [Prevotella sp.]	Prevotella sp.	24	24	1	5520	1	1127	MBQ7471763.1
Select seq gb|OPY16161.1|	hypothetical protein A4E69_00292 [Syntrophus sp. PtaB.Bin138]	Syntrophus sp. PtaB.Bin138	24	24	1	5521	1	1114	OPY16161.1
Select seq gb|MBQ2634873.1|	M56 family metallopeptidase [Oscillospiraceae bacterium]	Oscillospiraceae bacterium	24	24	1	5521	1	1108	MBQ2634873.1
Select seq ref|WP_204113442.1|	adenylate/guanylate cyclase domain-containing protein [Shimia biformata]	Shimia biformata	24	24	1	5522	1	1050	WP_204113442.1
Select seq gb|MCL1889461.1|	response regulator [Desulfovibrionaceae bacterium]	Desulfovibrionaceae bacterium	24	24	1	5523	1	1035	MCL1889461.1
Select seq gb|MCL1915494.1|	response regulator [Desulfovibrionaceae bacterium]	Desulfovibrionaceae bacterium	24	24	1	5523	1	1035	MCL1915494.1
Select seq gb|NYJ73431.1|	RecB family exonuclease [Allobranchiibius huperziae]	Allobranchiibius huperziae	24	24	1	5523	1	1027	NYJ73431.1
Select seq ref|WP_210604194.1|	DEAD/DEAH box helicase [Brevibacterium oceani]	Brevibacterium oceani	24	24	1	5524	1	999	WP_210604194.1
Select seq gb|MBZ0278357.1|	DNA-directed RNA polymerase subunit beta' [Anaerolineae bacterium]	Anaerolineae bacterium	24	24	1	5524	1	998	MBZ0278357.1
Select seq gb|MCC6216456.1|	cation:proton antiporter [Polyangiaceae bacterium]	Polyangiaceae bacterium	24	24	1	5524	1	989	MCC6216456.1
Select seq ref|XP_013318996.1|	hypothetical protein PV05_02934 [Exophiala xenobiotica]	Exophiala xenobiotica	24	24	1	5524	1	989	XP_013318996.1
Select seq gb|KAF7970642.1|	hypothetical protein HWV62_23372 [Athelia sp. TMB]	Athelia sp. TMB	24	24	1	5524	1	986	KAF7970642.1
Select seq gb|MBS0359723.1|	S-layer family protein [Proteobacteria bacterium]	Proteobacteria bacterium	24	45.4	1	5525	1	970	MBS0359723.1
Select seq gb|NOX61684.1|	hypothetical protein [Chloroflexi bacterium]	Chloroflexi bacterium	24	24	1	5526	1	942	NOX61684.1
Select seq gb|KAJ1513231.1|	hypothetical protein HMI55_005787 [Coelomomyces lativittatus]	Coelomomyces lativittatus	24	24	1	5526	1	936	KAJ1513231.1
Select seq gb|MBQ9749774.1|	hypothetical protein [Clostridia bacterium]	Clostridia bacterium	24	24	1	5526	1	922	MBQ9749774.1
Select seq gb|MBR3860872.1|	M56 family metallopeptidase [Oscillospiraceae bacterium]	Oscillospiraceae bacterium	24	24	1	5526	1	920	MBR3860872.1
Select seq ref|WP_138017525.1|	phage tail protein [Pelagicola litoralis]	Pelagicola litoralis	24	24	1	5528	1	881	WP_138017525.1
Select seq ref|WP_138017461.1|	VWA domain-containing protein [Pelagicola litoralis]	Pelagicola litoralis	24	24	1	5528	1	875	WP_138017461.1
Select seq gb|PYI94036.1|	hypothetical protein DME97_03970 [Verrucomicrobia bacterium]	Verrucomicrobia bacterium	24	24	1	5528	1	874	PYI94036.1
Select seq gb|MBM3214777.1|	class I tRNA ligase family protein [Candidatus Poribacteria bacterium]	Candidatus Poribacteria bacterium	24	24	1	5528	1	861	MBM3214777.1
Select seq gb|NRB49923.1|	hypothetical protein [Saprospiraceae bacterium]	Saprospiraceae bacterium	24	24	1	5529	1	852	NRB49923.1
Select seq gb|MBQ4446735.1|	hypothetical protein [Clostridia bacterium]	Clostridia bacterium	24	24	1	5529	1	850	MBQ4446735.1
Select seq gb|MBQ4167671.1|	hypothetical protein [Clostridia bacterium]	Clostridia bacterium	24	24	1	5529	1	850	MBQ4167671.1
Select seq gb|NCW11933.1|	glutamate synthase subunit alpha [Chitinophagia bacterium]	Chitinophagia bacterium	24	24	1	5529	1	845	NCW11933.1
Select seq ref|WP_108569747.1|	malto-oligosyltrehalose synthase [Pantoea sp. RIT 413]	Pantoea sp. RIT 413	24	24	1	5530	1	831	WP_108569747.1
Select seq ref|WP_113655247.1|	malto-oligosyltrehalose synthase [Pantoea sp. 3_1284]	Pantoea sp. 3_1284	24	24	1	5530	1	831	WP_113655247.1
Select seq ref|WP_145339757.1|	malto-oligosyltrehalose synthase [Pantoea sp. PSNIH1]	Pantoea sp. PSNIH1	24	24	1	5530	1	831	WP_145339757.1
Select seq ref|WP_071668293.1|	malto-oligosyltrehalose synthase [Pantoea sp. Ae16]	Pantoea sp. Ae16	24	24	1	5530	1	831	WP_071668293.1
Select seq ref|WP_065647323.1|	malto-oligosyltrehalose synthase [Pantoea eucrina]	Pantoea eucrina	24	24	1	5530	1	831	WP_065647323.1
Select seq ref|WP_094110853.1|	malto-oligosyltrehalose synthase [Pantoea eucrina]	Pantoea eucrina	24	24	1	5530	1	831	WP_094110853.1
Select seq ref|WP_104085692.1|	malto-oligosyltrehalose synthase [Pantoea sp. ICBG 1758]	Pantoea sp. ICBG 1758	24	24	1	5530	1	831	WP_104085692.1
Select seq ref|WP_040113839.1|	malto-oligosyltrehalose synthase [Pantoea eucrina]	Pantoea eucrina	24	24	1	5530	1	831	WP_040113839.1
Select seq ref|WP_250341357.1|	malto-oligosyltrehalose synthase [Pantoea eucrina]	Pantoea eucrina	24	24	1	5530	1	831	WP_250341357.1
Select seq ref|WP_150034883.1|	malto-oligosyltrehalose synthase [unclassified Pantoea]	unclassified Pantoea	24	24	1	5530	1	831	WP_150034883.1
Select seq ref|WP_166714267.1|	malto-oligosyltrehalose synthase [Pantoea sp. Acro-807]	Pantoea sp. Acro-807	24	24	1	5530	1	831	WP_166714267.1
Select seq gb|MBW3663066.1|	cell wall-binding repeat-containing protein [Actinomycetia bacterium]	Actinomycetia bacterium	24	24	1	5530	1	830	MBW3663066.1
Select seq gb|AEH83621.1|	aldehyde dehydrogenase (NAD+) [Sinorhizobium meliloti SM11]	Sinorhizobium meliloti SM11	24	24	1	5531	1	811	AEH83621.1
Select seq gb|MCR5656256.1|	carbamoyltransferase HypF [Butyrivibrio sp.]	Butyrivibrio sp.	24	24	1	5531	1	807	MCR5656256.1
Select seq ref|WP_101804756.1|	aldehyde dehydrogenase family protein [Sinorhizobium medicae]	Sinorhizobium medicae	24	24	1	5531	1	804	WP_101804756.1
Select seq ref|WP_209304300.1|	LPS-assembly protein LptD [Pusillimonas caeni]	Pusillimonas caeni	24	24	1	5531	1	803	WP_209304300.1
Select seq ref|WP_080919890.1|	aldehyde dehydrogenase family protein [Pseudaminobacter manganicus]	Pseudaminobacter manganicus	24	24	1	5531	1	801	WP_080919890.1
Select seq gb|MBK8457900.1|	aldehyde dehydrogenase family protein [Phyllobacteriaceae bacterium]	Phyllobacteriaceae bacterium	24	24	1	5531	1	800	MBK8457900.1
Select seq gb|MBQ7003554.1|	glycoside hydrolase family 9 protein [Oscillospiraceae bacterium]	Oscillospiraceae bacterium	24	24	1	5531	1	798	MBQ7003554.1
Select seq ref|WP_068883965.1|	aldehyde dehydrogenase family protein [Paramesorhizobium deserti]	Paramesorhizobium deserti	24	24	1	5531	1	798	WP_068883965.1
Select seq gb|AHK45617.1|	aldehyde dehydrogenase [Ensifer adhaerens OV14]	Ensifer adhaerens OV14	24	24	1	5531	1	797	AHK45617.1
Select seq gb|PLU31269.1|	aldehyde dehydrogenase [Sinorhizobium medicae]	Sinorhizobium medicae	24	24	1	5531	1	796	PLU31269.1
Select seq gb|MCQ2417235.1|	glycoside hydrolase family 9 protein [Oscillospiraceae bacterium]	Oscillospiraceae bacterium	24	24	1	5531	1	796	MCQ2417235.1
Select seq ref|WP_037384757.1|	aldehyde dehydrogenase family protein [Sinorhizobium americanum]	Sinorhizobium americanum	24	24	1	5531	1	794	WP_037384757.1
Select seq ref|WP_088201417.1|	aldehyde dehydrogenase family protein [Sinorhizobium meliloti]	Sinorhizobium meliloti	24	24	1	5531	1	794	WP_088201417.1
Select seq ref|WP_127667718.1|	aldehyde dehydrogenase family protein [Sinorhizobium meliloti]	Sinorhizobium meliloti	24	24	1	5531	1	794	WP_127667718.1
Select seq ref|WP_100670406.1|	aldehyde dehydrogenase family protein [Sinorhizobium meliloti]	Sinorhizobium meliloti	24	24	1	5531	1	794	WP_100670406.1
Select seq ref|WP_127640989.1|	aldehyde dehydrogenase family protein [Sinorhizobium meliloti]	Sinorhizobium meliloti	24	24	1	5531	1	794	WP_127640989.1
Select seq ref|WP_017271859.1|	aldehyde dehydrogenase family protein [Sinorhizobium meliloti]	Sinorhizobium meliloti	24	24	1	5531	1	794	WP_017271859.1
Select seq ref|WP_127620833.1|	aldehyde dehydrogenase family protein [Sinorhizobium meliloti]	Sinorhizobium meliloti	24	24	1	5531	1	794	WP_127620833.1
Select seq ref|WP_057226663.1|	aldehyde dehydrogenase family protein [Ensifer sp. Root142]	Ensifer sp. Root142	24	24	1	5531	1	794	WP_057226663.1
Select seq ref|WP_252160852.1|	aldehyde dehydrogenase family protein [Ensifer adhaerens]	Ensifer adhaerens	24	24	1	5531	1	794	WP_252160852.1
Select seq ref|WP_223728698.1|	aldehyde dehydrogenase family protein [Ensifer adhaerens]	Ensifer adhaerens	24	24	1	5531	1	794	WP_223728698.1
Select seq ref|WP_060586188.1|	aldehyde dehydrogenase family protein [Ensifer]	Ensifer	24	24	1	5531	1	794	WP_060586188.1
Select seq ref|WP_015008313.1|	aldehyde dehydrogenase family protein [Sinorhizobium meliloti]	Sinorhizobium meliloti	24	24	1	5531	1	794	WP_015008313.1
Select seq ref|WP_014761775.1|	aldehyde dehydrogenase family protein [Sinorhizobium fredii]	Sinorhizobium fredii	24	24	1	5531	1	794	WP_014761775.1
Select seq ref|WP_127541547.1|	aldehyde dehydrogenase family protein [Sinorhizobium meliloti]	Sinorhizobium meliloti	24	24	1	5531	1	794	WP_127541547.1
Select seq ref|WP_127529139.1|	aldehyde dehydrogenase family protein [Sinorhizobium meliloti]	Sinorhizobium meliloti	24	24	1	5531	1	794	WP_127529139.1
Select seq ref|WP_113132674.1|	aldehyde dehydrogenase family protein [Ensifer sp. ENS10]	Ensifer sp. ENS10	24	24	1	5531	1	794	WP_113132674.1
Select seq ref|WP_127535149.1|	aldehyde dehydrogenase family protein [Sinorhizobium meliloti]	Sinorhizobium meliloti	24	24	1	5531	1	794	WP_127535149.1
Select seq ref|WP_176355785.1|	aldehyde dehydrogenase family protein [Ensifer sp. HO-A22]	Ensifer sp. HO-A22	24	24	1	5531	1	794	WP_176355785.1
Select seq gb|MBK5566194.1|	aldehyde dehydrogenase family protein [Ensifer sp. SSB1]	Ensifer sp. SSB1	24	24	1	5531	1	794	MBK5566194.1
Select seq ref|WP_027988515.1|	aldehyde dehydrogenase family protein [Sinorhizobium meliloti]	Sinorhizobium meliloti	24	24	1	5531	1	794	WP_027988515.1
Select seq ref|WP_127653256.1|	aldehyde dehydrogenase family protein [Sinorhizobium meliloti]	Sinorhizobium meliloti	24	24	1	5531	1	794	WP_127653256.1
Select seq ref|WP_192441177.1|	aldehyde dehydrogenase family protein [Ensifer sp. ENS04]	Ensifer sp. ENS04	24	24	1	5531	1	794	WP_192441177.1
Select seq ref|WP_018209772.1|	aldehyde dehydrogenase family protein [Sinorhizobium medicae]	Sinorhizobium medicae	24	24	1	5531	1	794	WP_018209772.1
Select seq ref|WP_153518581.1|	aldehyde dehydrogenase family protein [Sinorhizobium meliloti]	Sinorhizobium meliloti	24	24	1	5531	1	794	WP_153518581.1
Select seq ref|WP_102762388.1|	aldehyde dehydrogenase family protein [Sinorhizobium sp. M4_45]	Sinorhizobium sp. M4_45	24	24	1	5531	1	794	WP_102762388.1
Select seq ref|WP_060644419.1|	aldehyde dehydrogenase family protein [Ensifer sp. Root423]	Ensifer sp. Root423	24	24	1	5531	1	794	WP_060644419.1
Select seq ref|WP_097520984.1|	aldehyde dehydrogenase family protein [Sinorhizobium sp. BJ1]	Sinorhizobium sp. BJ1	24	24	1	5531	1	794	WP_097520984.1
Select seq ref|WP_128205985.1|	aldehyde dehydrogenase family protein [Sinorhizobium meliloti]	Sinorhizobium meliloti	24	24	1	5531	1	794	WP_128205985.1
Select seq ref|WP_153439578.1|	aldehyde dehydrogenase family protein [Sinorhizobium terangae]	Sinorhizobium terangae	24	24	1	5531	1	794	WP_153439578.1
Select seq emb|SDA62245.1|	aldehyde dehydrogenase (NAD+) [Sinorhizobium sp. NFACC03]	Sinorhizobium sp. NFACC03	24	24	1	5531	1	794	SDA62245.1
Select seq ref|WP_088203898.1|	aldehyde dehydrogenase family protein [Sinorhizobium meliloti]	Sinorhizobium meliloti	24	24	1	5531	1	794	WP_088203898.1
Select seq ref|WP_180942653.1|	aldehyde dehydrogenase family protein [Ensifer mexicanus]	Ensifer mexicanus	24	24	1	5531	1	794	WP_180942653.1
Select seq ref|WP_109460670.1|	aldehyde dehydrogenase family protein [Rhizobium album]	Rhizobium album	24	24	1	5531	1	794	WP_109460670.1
Select seq ref|WP_153458841.1|	aldehyde dehydrogenase family protein [Sinorhizobium fredii]	Sinorhizobium fredii	24	24	1	5531	1	794	WP_153458841.1
Select seq ref|WP_247959591.1|	aldehyde dehydrogenase family protein [Ensifer sesbaniae]	Ensifer sesbaniae	24	24	1	5531	1	794	WP_247959591.1
Select seq ref|WP_091951851.1|	aldehyde dehydrogenase family protein [Phyllobacterium sp. YR620]	Phyllobacterium sp. YR620	24	24	1	5531	1	794	WP_091951851.1
Select seq ref|WP_209789993.1|	aldehyde dehydrogenase family protein [Ensifer adhaerens]	Ensifer adhaerens	24	24	1	5531	1	794	WP_209789993.1
Select seq ref|WP_017266708.1|	aldehyde dehydrogenase family protein [Sinorhizobium meliloti]	Sinorhizobium meliloti	24	24	1	5531	1	794	WP_017266708.1
Select seq ref|WP_012061562.1|	aldehyde dehydrogenase family protein [Sinorhizobium medicae]	Sinorhizobium medicae	24	24	1	5531	1	794	WP_012061562.1
Select seq ref|WP_058326369.1|	aldehyde dehydrogenase family protein [Sinorhizobium sp. Sb3]	Sinorhizobium sp. Sb3	24	24	1	5531	1	794	WP_058326369.1
Select seq ref|WP_077964426.1|	aldehyde dehydrogenase family protein [Ensifer adhaerens]	Ensifer adhaerens	24	24	1	5531	1	794	WP_077964426.1
Select seq ref|WP_064254325.1|	aldehyde dehydrogenase family protein [Sinorhizobium americanum]	Sinorhizobium americanum	24	24	1	5531	1	794	WP_064254325.1
Select seq ref|WP_173423032.1|	aldehyde dehydrogenase family protein [Ensifer adhaerens]	Ensifer adhaerens	24	24	1	5531	1	794	WP_173423032.1
Select seq ref|WP_128171288.1|	aldehyde dehydrogenase family protein [Sinorhizobium medicae]	Sinorhizobium medicae	24	24	1	5531	1	794	WP_128171288.1
Select seq ref|WP_127640447.1|	aldehyde dehydrogenase family protein [Sinorhizobium meliloti]	Sinorhizobium meliloti	24	24	1	5531	1	794	WP_127640447.1
Select seq ref|WP_115421684.1|	aldehyde dehydrogenase family protein [Ensifer sp. M14]	Ensifer sp. M14	24	24	1	5531	1	794	WP_115421684.1
Select seq ref|WP_042775183.1|	aldehyde dehydrogenase family protein [Sinorhizobium fredii]	Sinorhizobium fredii	24	24	1	5531	1	794	WP_042775183.1
Select seq ref|WP_173518651.1|	aldehyde dehydrogenase family protein [Ensifer sesbaniae]	Ensifer sesbaniae	24	24	1	5531	1	794	WP_173518651.1
Select seq ref|WP_065784319.1|	aldehyde dehydrogenase family protein [unclassified Ensifer]	unclassified Ensifer	24	24	1	5531	1	794	WP_065784319.1
Select seq ref|WP_127525672.1|	aldehyde dehydrogenase family protein [Sinorhizobium meliloti]	Sinorhizobium meliloti	24	24	1	5531	1	794	WP_127525672.1
Select seq ref|WP_013850736.1|	aldehyde dehydrogenase family protein [Sinorhizobium meliloti]	Sinorhizobium meliloti	24	24	1	5531	1	794	WP_013850736.1
Select seq ref|WP_159416061.1|	aldehyde dehydrogenase family protein [Ensifer adhaerens]	Ensifer adhaerens	24	24	1	5531	1	794	WP_159416061.1
Select seq ref|WP_112772146.1|	aldehyde dehydrogenase family protein [Ensifer adhaerens]	Ensifer adhaerens	24	24	1	5531	1	794	WP_112772146.1
Select seq ref|WP_268087726.1|	aldehyde dehydrogenase family protein [Ensifer sp. SL37]	Ensifer sp. SL37	24	24	1	5531	1	794	WP_268087726.1
Select seq ref|WP_153318256.1|	aldehyde dehydrogenase family protein [Sinorhizobium meliloti]	Sinorhizobium meliloti	24	24	1	5531	1	794	WP_153318256.1
Select seq ref|WP_026619702.1|	aldehyde dehydrogenase family protein [Ensifer sp. WSM1721]	Ensifer sp. WSM1721	24	24	1	5531	1	794	WP_026619702.1
Select seq gb|UIJ93162.1|	aldehyde dehydrogenase family protein [Sinorhizobium meliloti]	Sinorhizobium meliloti	24	24	1	5531	1	794	UIJ93162.1
Select seq ref|WP_058325024.1|	aldehyde dehydrogenase family protein [Sinorhizobium sp. GL28]	Sinorhizobium sp. GL28	24	24	1	5531	1	794	WP_058325024.1
Select seq ref|WP_040959523.1|	aldehyde dehydrogenase family protein [Sinorhizobium fredii]	Sinorhizobium fredii	24	24	1	5531	1	794	WP_040959523.1
Select seq ref|WP_088198574.1|	aldehyde dehydrogenase family protein [Sinorhizobium meliloti]	Sinorhizobium meliloti	24	24	1	5531	1	794	WP_088198574.1
Select seq ref|WP_066877332.1|	aldehyde dehydrogenase family protein [Sinorhizobium saheli]	Sinorhizobium saheli	24	24	1	5531	1	794	WP_066877332.1
Select seq ref|WP_014527231.1|	aldehyde dehydrogenase family protein [Sinorhizobium meliloti]	Sinorhizobium meliloti	24	24	1	5531	1	794	WP_014527231.1
Select seq ref|WP_127621451.1|	aldehyde dehydrogenase family protein [Sinorhizobium meliloti]	Sinorhizobium meliloti	24	24	1	5531	1	794	WP_127621451.1
Select seq ref|WP_269285747.1|	aldehyde dehydrogenase family protein [Ensifer psoraleae]	Ensifer psoraleae	24	24	1	5531	1	794	WP_269285747.1
Select seq ref|WP_065797486.1|	aldehyde dehydrogenase family protein [Ensifer sp. LC163]	Ensifer sp. LC163	24	24	1	5531	1	794	WP_065797486.1
Select seq ref|WP_113188853.1|	aldehyde dehydrogenase family protein [Ensifer sp. ENS06]	Ensifer sp. ENS06	24	24	1	5531	1	794	WP_113188853.1
Select seq ref|WP_127510573.1|	aldehyde dehydrogenase family protein [Sinorhizobium meliloti]	Sinorhizobium meliloti	24	24	1	5531	1	794	WP_127510573.1
Select seq ref|WP_132074528.1|	aldehyde dehydrogenase family protein [Sinorhizobium americanum]	Sinorhizobium americanum	24	24	1	5531	1	794	WP_132074528.1
Select seq ref|WP_127666591.1|	aldehyde dehydrogenase family protein [Sinorhizobium meliloti]	Sinorhizobium meliloti	24	24	1	5531	1	794	WP_127666591.1
Select seq ref|WP_077501855.1|	aldehyde dehydrogenase family protein [Sinorhizobium sp. A49]	Sinorhizobium sp. A49	24	24	1	5531	1	794	WP_077501855.1
Select seq ref|WP_127672982.1|	aldehyde dehydrogenase family protein [Sinorhizobium meliloti]	Sinorhizobium meliloti	24	24	1	5531	1	794	WP_127672982.1
Select seq ref|WP_153519969.1|	aldehyde dehydrogenase family protein [Sinorhizobium meliloti]	Sinorhizobium meliloti	24	24	1	5531	1	794	WP_153519969.1
Select seq ref|WP_097538825.1|	aldehyde dehydrogenase family protein [Sinorhizobium]	Sinorhizobium	24	24	1	5531	1	794	WP_097538825.1
Select seq ref|WP_127668574.1|	aldehyde dehydrogenase family protein [Sinorhizobium meliloti]	Sinorhizobium meliloti	24	24	1	5531	1	794	WP_127668574.1
Select seq ref|WP_060518287.1|	aldehyde dehydrogenase family protein [unclassified Ensifer]	unclassified Ensifer	24	24	1	5531	1	794	WP_060518287.1
Select seq ref|WP_153670401.1|	aldehyde dehydrogenase family protein [Phyllobacterium sp. SYP-B3895]	Phyllobacterium sp. SYP-B3895	24	24	1	5531	1	794	WP_153670401.1
Select seq ref|WP_127667884.1|	aldehyde dehydrogenase family protein [Sinorhizobium meliloti]	Sinorhizobium meliloti	24	24	1	5531	1	794	WP_127667884.1
Select seq ref|WP_192449668.1|	aldehyde dehydrogenase family protein [Ensifer sp. ENS09]	Ensifer sp. ENS09	24	24	1	5531	1	794	WP_192449668.1
Select seq gb|NUS69836.1|	aldehyde dehydrogenase family protein [Ensifer adhaerens]	Ensifer adhaerens	24	24	1	5531	1	794	NUS69836.1
Select seq ref|WP_107027221.1|	aldehyde dehydrogenase family protein [Ensifer sp. NM-2]	Ensifer sp. NM-2	24	24	1	5531	1	794	WP_107027221.1
Select seq ref|WP_153476524.1|	aldehyde dehydrogenase family protein [Sinorhizobium meliloti]	Sinorhizobium meliloti	24	24	1	5531	1	794	WP_153476524.1
Select seq ref|WP_065374727.1|	aldehyde dehydrogenase family protein [Ensifer adhaerens]	Ensifer adhaerens	24	24	1	5531	1	794	WP_065374727.1
Select seq ref|WP_225109618.1|	aldehyde dehydrogenase family protein [unclassified Ensifer]	unclassified Ensifer	24	24	1	5531	1	794	WP_225109618.1
Select seq ref|WP_034799435.1|	aldehyde dehydrogenase family protein [Ensifer adhaerens]	Ensifer adhaerens	24	24	1	5531	1	794	WP_034799435.1
Select seq ref|WP_113280393.1|	aldehyde dehydrogenase family protein [Phyllobacterium pellucidum]	Phyllobacterium pellucidum	24	24	1	5531	1	794	WP_113280393.1
Select seq ref|WP_153528896.1|	aldehyde dehydrogenase family protein [Sinorhizobium meliloti]	Sinorhizobium meliloti	24	24	1	5531	1	794	WP_153528896.1
Select seq ref|WP_225191789.1|	aldehyde dehydrogenase family protein [Ensifer sp. NBAIM29]	Ensifer sp. NBAIM29	24	24	1	5531	1	794	WP_225191789.1
Select seq ref|WP_015243093.1|	aldehyde dehydrogenase family protein [Sinorhizobium meliloti]	Sinorhizobium meliloti	24	24	1	5531	1	794	WP_015243093.1
Select seq ref|WP_252745827.1|	aldehyde dehydrogenase family protein [Sinorhizobium meliloti]	Sinorhizobium meliloti	24	24	1	5531	1	794	WP_252745827.1
Select seq gb|OWZ93937.1|	aldehyde dehydrogenase [Sinorhizobium sp. LM21]	Sinorhizobium sp. LM21	24	24	1	5531	1	794	OWZ93937.1
Select seq ref|WP_029727863.1|	aldehyde dehydrogenase family protein [Sinorhizobium meliloti]	Sinorhizobium meliloti	24	24	1	5531	1	794	WP_029727863.1
Select seq ref|WP_127702629.1|	aldehyde dehydrogenase family protein [Sinorhizobium medicae]	Sinorhizobium medicae	24	24	1	5531	1	794	WP_127702629.1
Select seq ref|WP_060530294.1|	aldehyde dehydrogenase family protein [Ensifer sp. Root558]	Ensifer sp. Root558	24	24	1	5531	1	794	WP_060530294.1
Select seq ref|WP_192493789.1|	aldehyde dehydrogenase family protein [Ensifer sp. ENS02]	Ensifer sp. ENS02	24	24	1	5531	1	794	WP_192493789.1
Select seq ref|WP_018012933.1|	aldehyde dehydrogenase family protein [Sinorhizobium medicae]	Sinorhizobium medicae	24	24	1	5531	1	794	WP_018012933.1
Select seq ref|WP_091924631.1|	aldehyde dehydrogenase family protein [Phyllobacterium sp. CL33Tsu]	Phyllobacterium sp. CL33Tsu	24	24	1	5531	1	794	WP_091924631.1
Select seq ref|WP_064242226.1|	aldehyde dehydrogenase family protein [Ensifer glycinis]	Ensifer glycinis	24	24	1	5531	1	794	WP_064242226.1
Select seq ref|WP_010975661.1|	aldehyde dehydrogenase family protein [Sinorhizobium meliloti]	Sinorhizobium meliloti	24	24	1	5531	1	794	WP_010975661.1
Select seq ref|WP_037417045.1|	aldehyde dehydrogenase family protein [Sinorhizobium sp. CCBAU 05631]	Sinorhizobium sp. CCBAU 05631	24	24	1	5531	1	794	WP_037417045.1
Select seq ref|WP_057249196.1|	aldehyde dehydrogenase family protein [Ensifer sp. Root278]	Ensifer sp. Root278	24	24	1	5531	1	794	WP_057249196.1
Select seq ref|WP_127625213.1|	aldehyde dehydrogenase family protein [Sinorhizobium meliloti]	Sinorhizobium meliloti	24	24	1	5531	1	794	WP_127625213.1
Select seq ref|WP_192433835.1|	aldehyde dehydrogenase family protein [Ensifer sp. ENS11]	Ensifer sp. ENS11	24	24	1	5531	1	794	WP_192433835.1
Select seq ref|WP_218373279.1|	aldehyde dehydrogenase family protein [Ensifer sp. ENS12]	Ensifer sp. ENS12	24	24	1	5531	1	794	WP_218373279.1
Select seq ref|WP_028003920.1|	aldehyde dehydrogenase family protein [Sinorhizobium meliloti]	Sinorhizobium meliloti	24	24	1	5531	1	794	WP_028003920.1
Select seq ref|WP_097587016.1|	aldehyde dehydrogenase family protein [Sinorhizobium fredii]	Sinorhizobium fredii	24	24	1	5531	1	794	WP_097587016.1
Select seq ref|WP_027993328.1|	aldehyde dehydrogenase family protein [Sinorhizobium meliloti]	Sinorhizobium meliloti	24	24	1	5531	1	794	WP_027993328.1
Select seq ref|WP_145312584.1|	aldehyde dehydrogenase family protein [Sinorhizobium medicae]	Sinorhizobium medicae	24	24	1	5531	1	794	WP_145312584.1
Select seq ref|WP_198868341.1|	aldehyde dehydrogenase family protein [Sinorhizobium meliloti]	Sinorhizobium meliloti	24	24	1	5531	1	794	WP_198868341.1
Select seq ref|WP_034855576.1|	aldehyde dehydrogenase family protein [Ensifer sojae]	Ensifer sojae	24	24	1	5531	1	794	WP_034855576.1
Select seq ref|WP_248448934.1|	aldehyde dehydrogenase family protein [Sinorhizobium meliloti]	Sinorhizobium meliloti	24	24	1	5531	1	794	WP_248448934.1
Select seq ref|WP_136505067.1|	aldehyde dehydrogenase family protein [Ensifer sp. MPMI2T]	Ensifer sp. MPMI2T	24	24	1	5531	1	794	WP_136505067.1
Select seq ref|WP_127516671.1|	aldehyde dehydrogenase family protein [Sinorhizobium meliloti]	Sinorhizobium meliloti	24	24	1	5531	1	794	WP_127516671.1
Select seq ref|WP_071021361.1|	aldehyde dehydrogenase family protein [Ensifer sp. LCM 4579]	Ensifer sp. LCM 4579	24	24	1	5531	1	794	WP_071021361.1
Select seq ref|WP_028005684.1|	aldehyde dehydrogenase family protein [Sinorhizobium meliloti]	Sinorhizobium meliloti	24	24	1	5531	1	794	WP_028005684.1
Select seq ref|WP_258159505.1|	aldehyde dehydrogenase family protein [Rhizobium sp. TH2]	Rhizobium sp. TH2	24	24	1	5531	1	794	WP_258159505.1
Select seq ref|WP_027997771.1|	aldehyde dehydrogenase family protein [Sinorhizobium arboris]	Sinorhizobium arboris	24	24	1	5531	1	794	WP_027997771.1
Select seq ref|WP_127631498.1|	aldehyde dehydrogenase family protein [Sinorhizobium meliloti]	Sinorhizobium meliloti	24	24	1	5531	1	794	WP_127631498.1
Select seq ref|WP_053249031.1|	aldehyde dehydrogenase family protein [Ensifer adhaerens]	Ensifer adhaerens	24	24	1	5531	1	794	WP_053249031.1
Select seq ref|WP_127615260.1|	aldehyde dehydrogenase family protein [Sinorhizobium meliloti]	Sinorhizobium meliloti	24	24	1	5531	1	794	WP_127615260.1
Select seq ref|WP_127889947.1|	aldehyde dehydrogenase family protein [Ensifer adhaerens]	Ensifer adhaerens	24	24	1	5531	1	794	WP_127889947.1
Select seq ref|WP_060601458.1|	aldehyde dehydrogenase family protein [Ensifer sp. OV372]	Ensifer sp. OV372	24	24	1	5531	1	794	WP_060601458.1
Select seq ref|WP_127670739.1|	aldehyde dehydrogenase family protein [Sinorhizobium meliloti]	Sinorhizobium meliloti	24	24	1	5531	1	794	WP_127670739.1
Select seq ref|WP_127617582.1|	aldehyde dehydrogenase family protein [Sinorhizobium medicae]	Sinorhizobium medicae	24	24	1	5531	1	794	WP_127617582.1
Select seq ref|WP_127678429.1|	aldehyde dehydrogenase family protein [Sinorhizobium meliloti]	Sinorhizobium meliloti	24	24	1	5531	1	794	WP_127678429.1
Select seq ref|WP_041862675.1|	aldehyde dehydrogenase family protein [Sinorhizobium meliloti]	Sinorhizobium meliloti	24	24	1	5531	1	794	WP_041862675.1
Select seq ref|WP_112974781.1|	aldehyde dehydrogenase family protein [Ensifer]	Ensifer	24	24	1	5531	1	794	WP_112974781.1
Select seq ref|WP_151613693.1|	aldehyde dehydrogenase family protein [Ensifer alkalisoli]	Ensifer alkalisoli	24	24	1	5531	1	794	WP_151613693.1
Select seq ref|WP_261932442.1|	aldehyde dehydrogenase family protein [Rhizobium sp. NRK18]	Rhizobium sp. NRK18	24	24	1	5531	1	794	WP_261932442.1
Select seq ref|WP_128206827.1|	aldehyde dehydrogenase family protein [Sinorhizobium meliloti]	Sinorhizobium meliloti	24	24	1	5531	1	794	WP_128206827.1
Select seq ref|WP_208179481.1|	aldehyde dehydrogenase family protein [Sinorhizobium medicae]	Sinorhizobium medicae	24	24	1	5531	1	794	WP_208179481.1
Select seq ref|WP_018237415.1|	aldehyde dehydrogenase family protein [Ensifer sp. BR816]	Ensifer sp. BR816	24	24	1	5531	1	794	WP_018237415.1
Select seq ref|WP_043613539.1|	aldehyde dehydrogenase family protein [Ensifer sp. ZNC0028]	Ensifer sp. ZNC0028	24	24	1	5531	1	794	WP_043613539.1
Select seq ref|WP_069456953.1|	aldehyde dehydrogenase family protein [Ensifer alkalisoli]	Ensifer alkalisoli	24	24	1	5531	1	794	WP_069456953.1
Select seq ref|WP_025428621.1|	aldehyde dehydrogenase family protein [Ensifer]	Ensifer	24	24	1	5531	1	794	WP_025428621.1
Select seq ref|WP_205236666.1|	aldehyde dehydrogenase family protein [Ensifer sp. PDNC004]	Ensifer sp. PDNC004	24	24	1	5531	1	794	WP_205236666.1
Select seq ref|WP_065778369.1|	aldehyde dehydrogenase family protein [unclassified Ensifer]	unclassified Ensifer	24	24	1	5531	1	794	WP_065778369.1
Select seq ref|WP_088239364.1|	aldehyde dehydrogenase family protein [Sinorhizobium meliloti]	Sinorhizobium meliloti	24	24	1	5531	1	794	WP_088239364.1
Select seq ref|WP_192444782.1|	aldehyde dehydrogenase family protein [Ensifer sp. ENS08]	Ensifer sp. ENS08	24	24	1	5531	1	794	WP_192444782.1
Select seq ref|WP_127522472.1|	aldehyde dehydrogenase family protein [Sinorhizobium meliloti]	Sinorhizobium meliloti	24	24	1	5531	1	794	WP_127522472.1
Select seq ref|WP_127634034.1|	aldehyde dehydrogenase family protein [Sinorhizobium meliloti]	Sinorhizobium meliloti	24	24	1	5531	1	794	WP_127634034.1
Select seq ref|WP_097524579.1|	aldehyde dehydrogenase family protein [Sinorhizobium]	Sinorhizobium	24	24	1	5531	1	794	WP_097524579.1
Select seq ref|WP_104841164.1|	aldehyde dehydrogenase family protein [Sinorhizobium fredii]	Sinorhizobium fredii	24	24	1	5531	1	794	WP_104841164.1
Select seq ref|WP_173512330.1|	aldehyde dehydrogenase family protein [Ensifer psoraleae]	Ensifer psoraleae	24	24	1	5531	1	794	WP_173512330.1
Select seq ref|WP_104665220.1|	aldehyde dehydrogenase family protein [Ensifer adhaerens]	Ensifer adhaerens	24	24	1	5531	1	794	WP_104665220.1
Select seq ref|WP_127709835.1|	aldehyde dehydrogenase family protein [Sinorhizobium meliloti]	Sinorhizobium meliloti	24	24	1	5531	1	794	WP_127709835.1
Select seq ref|WP_209600734.1|	aldehyde dehydrogenase family protein [Sinorhizobium kostiense]	Sinorhizobium kostiense	24	24	1	5531	1	794	WP_209600734.1
Select seq ref|WP_153444565.1|	aldehyde dehydrogenase family protein [Sinorhizobium meliloti]	Sinorhizobium meliloti	24	24	1	5531	1	794	WP_153444565.1
Select seq ref|WP_134887167.1|	aldehyde dehydrogenase family protein [Ensifer adhaerens]	Ensifer adhaerens	24	24	1	5531	1	794	WP_134887167.1
Select seq gb|MCA1367069.1|	aldehyde dehydrogenase family protein [Bradyrhizobium sp. BRP14]	Bradyrhizobium sp. BRP14	24	24	1	5531	1	794	MCA1367069.1
Select seq ref|WP_127586922.1|	aldehyde dehydrogenase family protein [Sinorhizobium medicae]	Sinorhizobium medicae	24	24	1	5531	1	794	WP_127586922.1
Select seq ref|WP_018097044.1|	aldehyde dehydrogenase family protein [Sinorhizobium meliloti]	Sinorhizobium meliloti	24	24	1	5531	1	794	WP_018097044.1
Select seq gb|TFL14427.1|	LPS-assembly protein LptD [Pusillimonas caeni]	Pusillimonas caeni	24	24	1	5531	1	793	TFL14427.1
Select seq ref|WP_057220675.1|	aldehyde dehydrogenase family protein [unclassified Ensifer]	unclassified Ensifer	24	24	1	5531	1	793	WP_057220675.1
Select seq ref|WP_057218113.1|	aldehyde dehydrogenase family protein [Ensifer sp. Root127]	Ensifer sp. Root127	24	24	1	5531	1	793	WP_057218113.1
Select seq ref|WP_128269867.1|	aldehyde dehydrogenase family protein [Sinirhodobacter populi]	Sinirhodobacter populi	24	24	1	5531	1	792	WP_128269867.1
Select seq ref|WP_128235165.1|	aldehyde dehydrogenase family protein [Sinirhodobacter populi]	Sinirhodobacter populi	24	24	1	5531	1	792	WP_128235165.1
Select seq gb|TET20003.1|	VWA domain-containing protein [Candidatus Bathyarchaeota archaeon]	Candidatus Bathyarchaeota archaeon	24	24	1	5531	1	792	TET20003.1
Select seq ref|WP_155065685.1|	aldehyde dehydrogenase family protein [Paracoccus limosus]	Paracoccus limosus	24	24	1	5531	1	792	WP_155065685.1
Select seq gb|NMB76522.1|	hypothetical protein [Myxococcales bacterium]	Myxococcales bacterium	24	24	1	5531	1	792	NMB76522.1
Select seq gb|OHC43301.1|	aldehyde dehydrogenase [Rhodobacteraceae bacterium GWE1_64_9]	Rhodobacteraceae bacterium GWE1_64_9	24	24	1	5531	1	792	OHC43301.1
Select seq ref|WP_128208647.1|	aldehyde dehydrogenase family protein [Sinirhodobacter populi]	Sinirhodobacter populi	24	24	1	5531	1	792	WP_128208647.1
Select seq ref|WP_128234116.1|	aldehyde dehydrogenase family protein [Sinirhodobacter populi]	Sinirhodobacter populi	24	24	1	5531	1	792	WP_128234116.1
Select seq ref|WP_128185535.1|	aldehyde dehydrogenase family protein [Sinirhodobacter populi]	Sinirhodobacter populi	24	24	1	5531	1	792	WP_128185535.1
Select seq tpg|HBD90442.1|	TPA: aldehyde dehydrogenase [Gemmobacter sp.]	Gemmobacter sp.	24	24	1	5532	1	788	HBD90442.1
Select seq ref|XP_043924999.1|	protocadherin alpha-C2-like [Protopterus annectens]	Protopterus annectens	24	24	1	5532	1	787	XP_043924999.1
Select seq gb|MBR4101246.1|	glycoside hydrolase family 9 protein [Oscillospiraceae bacterium]	Oscillospiraceae bacterium	24	24	1	5532	1	786	MBR4101246.1
Select seq gb|MBR6617280.1|	glycoside hydrolase family 9 protein [Oscillospiraceae bacterium]	Oscillospiraceae bacterium	24	24	1	5532	1	786	MBR6617280.1
Select seq gb|MBX9458295.1|	aldehyde dehydrogenase family protein [Rhizobium sp.]	Rhizobium sp.	24	24	1	5532	1	785	MBX9458295.1
Select seq gb|ACP22739.1|	aldehyde dehydrogenase [Sinorhizobium fredii NGR234]	Sinorhizobium fredii NGR234	24	24	1	5532	1	785	ACP22739.1
Select seq ref|WP_247365375.1|	patatin-like phospholipase family protein [Franconibacter sp. IITDAS19]	Franconibacter sp. IITDAS19	24	24	1	5533	1	767	WP_247365375.1
Select seq ref|WP_024556075.1|	patatin-like phospholipase family protein [Franconibacter pulveris]	Franconibacter pulveris	24	24	1	5533	1	767	WP_024556075.1
Select seq gb|MBT3792396.1|	xanthine dehydrogenase family protein molybdopterin-binding subunit [Rhodospirillales bacterium]	Rhodospirillales bacterium	24	24	1	5533	1	767	MBT3792396.1
Select seq ref|WP_048888827.1|	patatin-like phospholipase family protein [Franconibacter pulveris]	Franconibacter pulveris	24	24	1	5533	1	767	WP_048888827.1
Select seq ref|WP_029591503.1|	patatin-like phospholipase family protein [Franconibacter pulveris]	Franconibacter pulveris	24	24	1	5533	1	767	WP_029591503.1
Select seq tpg|HBI11722.1|	TPA: hypothetical protein [Franconibacter pulveris]	Franconibacter pulveris	24	24	1	5533	1	767	HBI11722.1
Select seq ref|WP_024559772.1|	patatin-like phospholipase family protein [Franconibacter pulveris]	Franconibacter pulveris	24	24	1	5533	1	767	WP_024559772.1
Select seq ref|WP_188723630.1|	patatin-like phospholipase family protein [Franconibacter daqui]	Franconibacter daqui	24	24	1	5533	1	767	WP_188723630.1
Select seq gb|MBT4005777.1|	xanthine dehydrogenase family protein molybdopterin-binding subunit [Rhodospirillales bacterium]	Rhodospirillales bacterium	24	24	1	5533	1	767	MBT4005777.1
Select seq gb|MBQ9063793.1|	glycosyltransferase [Eubacterium sp.]	Eubacterium sp.	24	24	1	5533	1	765	MBQ9063793.1
Select seq gb|MBZ0271055.1|	DnaJ domain-containing protein [bacterium]	bacterium	24	24	1	5533	1	753	MBZ0271055.1
Select seq ref|WP_094458240.1|	glycosyltransferase [Niveispirillum lacus]	Niveispirillum lacus	24	24	1	5534	1	743	WP_094458240.1
Select seq gb|MBP7335246.1|	glycosyltransferase [Niveispirillum sp.]	Niveispirillum sp.	24	24	1	5534	1	741	MBP7335246.1
Select seq ref|WP_157991580.1|	hypothetical protein [Aquabacterium tepidiphilum]	Aquabacterium tepidiphilum	24	24	1	5534	1	739	WP_157991580.1
Select seq gb|KAF2319405.1|	hypothetical protein GH714_015539 [Hevea brasiliensis]	Hevea brasiliensis	24	24	1	5534	1	738	KAF2319405.1
Select seq gb|MBN2719345.1|	hypothetical protein [Deltaproteobacteria bacterium]	Deltaproteobacteria bacterium	24	24	1	5534	1	735	MBN2719345.1
Select seq gb|MBR2913097.1|	glycoside hydrolase family 9 protein [Oscillospiraceae bacterium]	Oscillospiraceae bacterium	24	24	1	5534	1	734	MBR2913097.1
Select seq gb|MBI2441267.1|	hypothetical protein [Lentisphaerae bacterium]	Lentisphaerae bacterium	24	24	1	5535	1	728	MBI2441267.1
Select seq dbj|GBR74680.1|	hypothetical protein NO1_1814 [Candidatus Termititenax aidoneus]	Candidatus Termititenax aidoneus	24	24	1	5535	1	727	GBR74680.1
Select seq dbj|GLJ80299.1|	4-alpha-glucanotransferase [Microbacterium imperiale]	Microbacterium imperiale	24	24	1	5535	1	721	GLJ80299.1
Select seq gb|MBO1283975.1|	hypothetical protein [Streptomyces sampsonii]	Streptomyces sampsonii	24	24	1	5535	1	720	MBO1283975.1
Select seq gb|KFY53386.1|	hypothetical protein V496_07648 [Pseudogymnoascus sp. VKM F-4515 (FW-2607)]	Pseudogymnoascus sp. VKM F-4515 (FW-2607)	24	24	1	5535	1	716	KFY53386.1
Select seq gb|OBT60926.1|	hypothetical protein VE03_09287 [Pseudogymnoascus sp. 23342-1-I1]	Pseudogymnoascus sp. 23342-1-I1	24	24	1	5535	1	716	OBT60926.1
Select seq ref|WP_210006554.1|	4-alpha-glucanotransferase [Microbacterium imperiale]	Microbacterium imperiale	24	24	1	5535	1	716	WP_210006554.1
Select seq gb|PLU19254.1|	aldehyde dehydrogenase [Sinorhizobium medicae]	Sinorhizobium medicae	24	24	1	5536	1	709	PLU19254.1
Select seq ref|WP_003534360.1|	aldehyde dehydrogenase family protein [Sinorhizobium meliloti]	Sinorhizobium meliloti	24	24	1	5536	1	709	WP_003534360.1
Select seq gb|MBR6847201.1|	hypothetical protein [Bacteroidales bacterium]	Bacteroidales bacterium	24	24	1	5536	1	708	MBR6847201.1
Select seq ref|WP_082480397.1|	acyltransferase family protein [unclassified Rhizobium]	unclassified Rhizobium	24	24	1	5536	1	703	WP_082480397.1
Select seq gb|PRP77373.1|	P2X purinoceptor 4 [Planoprotostelium fungivorum]	Planoprotostelium fungivorum	24	24	1	5536	1	702	PRP77373.1
Select seq ref|WP_127661253.1|	aldehyde dehydrogenase family protein [Sinorhizobium meliloti]	Sinorhizobium meliloti	24	24	1	5536	1	699	WP_127661253.1
Select seq ref|WP_062693683.1|	acyltransferase family protein [Rhizobium sp. Leaf341]	Rhizobium sp. Leaf341	24	24	1	5536	1	697	WP_062693683.1
Select seq gb|ANI42240.1|	hypothetical protein MYVA_5188 [Mycolicibacterium vaccae 95051]	Mycolicibacterium vaccae 95051	24	24	1	5537	1	693	ANI42240.1
Select seq gb|PLT96552.1|	aldehyde dehydrogenase [Sinorhizobium medicae]	Sinorhizobium medicae	24	24	1	5537	1	686	PLT96552.1
Select seq gb|MBA2595849.1|	hydantoinase/oxoprolinase family protein [Chloroflexia bacterium]	Chloroflexia bacterium	24	24	1	5537	1	685	MBA2595849.1
Select seq ref|WP_153818979.1|	cation:proton antiporter [Polyangium spumosum]	Polyangium spumosum	24	24	1	5537	1	680	WP_153818979.1
Select seq gb|PLU10120.1|	aldehyde dehydrogenase [Sinorhizobium medicae]	Sinorhizobium medicae	24	24	1	5538	1	677	PLU10120.1
Select seq ref|WP_170253359.1|	hypothetical protein [Ciceribacter naphthalenivorans]	Ciceribacter naphthalenivorans	24	24	1	5538	1	676	WP_170253359.1
Select seq emb|VDD42319.1|	unnamed protein product [Brassica oleracea]	Brassica oleracea	24	24	1	5539	1	662	VDD42319.1
Select seq gb|KAH0921430.1|	hypothetical protein HID58_021448 [Brassica napus]	Brassica napus	24	24	1	5539	1	660	KAH0921430.1
Select seq ref|WP_040541226.1|	hypothetical protein [Mycolicibacterium vaccae]	Mycolicibacterium vaccae	24	24	1	5539	1	657	WP_040541226.1
Select seq ref|WP_112554005.1|	hypothetical protein [Mycolicibacterium sp. GF69]	Mycolicibacterium sp. GF69	24	24	1	5539	1	657	WP_112554005.1
Select seq emb|VDC65596.1|	unnamed protein product [Brassica rapa]	Brassica rapa	24	24	1	5539	1	655	VDC65596.1
Select seq gb|KAF3611608.1|	hypothetical protein DY000_02045173 [Brassica cretica]	Brassica cretica	24	24	1	5539	1	653	KAF3611608.1
Select seq gb|MCE2413159.1|	hypothetical protein [Candidatus Poribacteria bacterium]	Candidatus Poribacteria bacterium	24	24	1	5539	1	653	MCE2413159.1
Select seq gb|RID57515.1|	hypothetical protein BRARA_F00885 [Brassica rapa]	Brassica rapa	24	24	1	5539	1	651	RID57515.1
Select seq gb|EJZ09666.1|	hypothetical protein MVAC_11447 [Mycolicibacterium vaccae ATCC 25954]	Mycolicibacterium vaccae ATCC 25954	24	24	1	5540	1	649	EJZ09666.1
Select seq gb|MBE6700481.1|	site-specific DNA-methyltransferase [Oscillospiraceae bacterium]	Oscillospiraceae bacterium	24	24	1	5540	1	649	MBE6700481.1
Select seq gb|QFS90680.1|	hypothetical protein FIV07_07960 [Mycobacterium sp. THAF192]	Mycobacterium sp. THAF192	24	24	1	5540	1	646	QFS90680.1
Select seq gb|MBX7446614.1|	cellulose biosynthesis cyclic di-GMP-binding regulatory protein BcsB [Mycolicibacterium aurantiacum]	Mycolicibacterium aurantiacum	24	24	1	5540	1	646	MBX7446614.1
Select seq ref|WP_239339127.1|	cellulose biosynthesis cyclic di-GMP-binding regulatory protein BcsB [Mycolicibacterium sp. OfavD-34-C]	Mycolicibacterium sp. OfavD-34-C	24	24	1	5540	1	646	WP_239339127.1
Select seq ref|XP_010553452.1|	PREDICTED: uncharacterized protein At1g04910 [Tarenaya hassleriana]	Tarenaya hassleriana	24	24	1	5540	1	643	XP_010553452.1
Select seq ref|WP_217668710.1|	phytase [Arsukibacterium indicum]	Arsukibacterium indicum	24	24	1	5540	1	643	WP_217668710.1
Select seq ref|WP_127628439.1|	aldehyde dehydrogenase family protein [Sinorhizobium medicae]	Sinorhizobium medicae	24	24	1	5540	1	642	WP_127628439.1
Select seq gb|KAJ3198433.1|	hypothetical protein HK101_004203 [Irineochytrium annulatum]	Irineochytrium annulatum	24	24	1	5541	1	629	KAJ3198433.1
Select seq gb|EIE1400342.1|	pyruvate dehydrogenase complex dihydrolipoyllysine-residue acetyltransferase [Salmonella enterica subsp. enterica serovar Rough:-]	Salmonella enterica subsp. enterica serovar Rough:-	24	24	1	5541	1	629	EIE1400342.1
Select seq gb|EIO0993868.1|	pyruvate dehydrogenase complex dihydrolipoyllysine-residue acetyltransferase [Salmonella enterica]	Salmonella enterica	24	24	1	5541	1	629	EIO0993868.1
Select seq gb|KAH0877342.1|	hypothetical protein HID58_064736 [Brassica napus]	Brassica napus	24	24	1	5541	1	628	KAH0877342.1
Select seq gb|KAG5392004.1|	hypothetical protein IGI04_021967 [Brassica rapa subsp. trilocularis]	Brassica rapa subsp. trilocularis	24	24	1	5541	1	628	KAG5392004.1
Select seq gb|MBN8947496.1|	hypothetical protein [Rhodanobacter sp.]	Rhodanobacter sp.	24	24	1	5541	1	625	MBN8947496.1
Select seq gb|KAG2323709.1|	hypothetical protein Bca52824_006437 [Brassica carinata]	Brassica carinata	24	24	1	5541	1	623	KAG2323709.1
Select seq gb|MBQ9068016.1|	TIGR03960 family B12-binding radical SAM protein [Eggerthellaceae bacterium]	Eggerthellaceae bacterium	24	24	1	5541	1	623	MBQ9068016.1
Select seq gb|KAG2268149.1|	hypothetical protein Bca52824_062704 [Brassica carinata]	Brassica carinata	24	24	1	5541	1	622	KAG2268149.1
Select seq ref|XP_048638207.1|	O-fucosyltransferase 2 [Brassica napus]	Brassica napus	24	24	1	5541	1	622	XP_048638207.1
Select seq ref|XP_013584746.1|	PREDICTED: uncharacterized protein At1g04910 [Brassica oleracea var. oleracea]	Brassica oleracea var. oleracea	24	24	1	5541	1	622	XP_013584746.1
Select seq ref|WP_166105941.1|	Mur ligase family protein [Duganella aceris]	Duganella aceris	24	24	1	5541	1	622	WP_166105941.1
Select seq ref|XP_048613991.1|	O-fucosyltransferase 2-like [Brassica napus]	Brassica napus	24	24	1	5541	1	622	XP_048613991.1
Select seq gb|KAF8081387.1|	hypothetical protein N665_0889s0004 [Sinapis alba]	Sinapis alba	24	24	1	5542	1	621	KAF8081387.1
Select seq gb|MBI3158877.1|	selenocysteine-specific translation elongation factor [Chloroflexi bacterium]	Chloroflexi bacterium	24	24	1	5542	1	621	MBI3158877.1
Select seq gb|KAG8518369.1|	Dual adapter for phosphotyrosine and 3-phosphotyrosine and 3-phosphoinositide [Galemys pyrenaicus]	Galemys pyrenaicus	24	24	1	5542	1	621	KAG8518369.1
Select seq gb|KAJ0256901.1|	O-fucosyltransferase 2 [Hirschfeldia incana]	Hirschfeldia incana	24	24	1	5542	1	620	KAJ0256901.1
Select seq ref|XP_009148624.2|	O-fucosyltransferase 2 [Brassica rapa]	Brassica rapa	24	24	1	5542	1	620	XP_009148624.2
Select seq ref|XP_018486898.1|	PREDICTED: uncharacterized protein At1g04910 [Raphanus sativus]	Raphanus sativus	24	24	1	5542	1	616	XP_018486898.1
Select seq gb|MBR6365354.1|	phosphopentomutase [Lachnospiraceae bacterium]	Lachnospiraceae bacterium	24	24	1	5542	1	615	MBR6365354.1
Select seq gb|OGS03452.1|	hypothetical protein A2278_08495 [Elusimicrobia bacterium RIFOXYA12_FULL_49_49]	Elusimicrobia bacterium RIFOXYA12_FULL_49_49	24	24	1	5542	1	615	OGS03452.1
Select seq ref|WP_109315603.1|	adenylate/guanylate cyclase domain-containing protein [Pseudovibrio ascidiaceicola]	Pseudovibrio ascidiaceicola	24	24	1	5542	1	611	WP_109315603.1
Select seq ref|WP_063309804.1|	adenylate/guanylate cyclase domain-containing protein [Pseudovibrio sp. Ad26]	Pseudovibrio sp. Ad26	24	24	1	5542	1	611	WP_063309804.1
Select seq ref|WP_057463771.1|	adenylate/guanylate cyclase domain-containing protein [Pseudovibrio sp. POLY-S9]	Pseudovibrio sp. POLY-S9	24	24	1	5542	1	611	WP_057463771.1
Select seq ref|WP_068010654.1|	adenylate/guanylate cyclase domain-containing protein [Pseudovibrio axinellae]	Pseudovibrio axinellae	24	24	1	5542	1	611	WP_068010654.1
Select seq ref|WP_063302496.1|	adenylate/guanylate cyclase domain-containing protein [Pseudovibrio sp. W64]	Pseudovibrio sp. W64	24	24	1	5542	1	611	WP_063302496.1
Select seq ref|WP_008552179.1|	adenylate/guanylate cyclase domain-containing protein [Pseudovibrio sp. JE062]	Pseudovibrio sp. JE062	24	24	1	5542	1	611	WP_008552179.1
Select seq ref|WP_075700252.1|	adenylate/guanylate cyclase domain-containing protein [Pseudovibrio brasiliensis]	Pseudovibrio brasiliensis	24	24	1	5542	1	611	WP_075700252.1
Select seq ref|WP_093178446.1|	adenylate/guanylate cyclase domain-containing protein [Pseudovibrio sp. Tun.PSC04-5.I4]	Pseudovibrio sp. Tun.PSC04-5.I4	24	24	1	5542	1	611	WP_093178446.1
Select seq ref|WP_093517647.1|	adenylate/guanylate cyclase domain-containing protein [Pseudovibrio ascidiaceicola]	Pseudovibrio ascidiaceicola	24	24	1	5542	1	611	WP_093517647.1
Select seq ref|WP_063287121.1|	adenylate/guanylate cyclase domain-containing protein [unclassified Pseudovibrio]	unclassified Pseudovibrio	24	24	1	5542	1	611	WP_063287121.1
Select seq ref|WP_063300016.1|	adenylate/guanylate cyclase domain-containing protein [Pseudovibrio sp. WM33]	Pseudovibrio sp. WM33	24	24	1	5542	1	611	WP_063300016.1
Select seq ref|WP_054785243.1|	adenylate/guanylate cyclase domain-containing protein [Pseudovibrio denitrificans]	Pseudovibrio denitrificans	24	24	1	5542	1	611	WP_054785243.1
Select seq ref|WP_063295410.1|	adenylate/guanylate cyclase domain-containing protein [Pseudovibrio sp. Ad37]	Pseudovibrio sp. Ad37	24	24	1	5542	1	611	WP_063295410.1
Select seq ref|WP_189435496.1|	adenylate/guanylate cyclase domain-containing protein [Pseudovibrio japonicus]	Pseudovibrio japonicus	24	24	1	5542	1	611	WP_189435496.1
Select seq ref|WP_108817921.1|	adenylate/guanylate cyclase domain-containing protein [Pseudovibrio sp. Alg231-02]	Pseudovibrio sp. Alg231-02	24	24	1	5542	1	611	WP_108817921.1
Select seq ref|WP_063293677.1|	adenylate/guanylate cyclase domain-containing protein [unclassified Pseudovibrio]	unclassified Pseudovibrio	24	24	1	5542	1	611	WP_063293677.1
Select seq ref|WP_014284208.1|	adenylate/guanylate cyclase domain-containing protein [Pseudovibrio sp. FO-BEG1]	Pseudovibrio sp. FO-BEG1	24	24	1	5542	1	611	WP_014284208.1
Select seq gb|KAF3585129.1|	hypothetical protein F2Q69_00026562 [Brassica cretica]	Brassica cretica	24	24	1	5542	1	610	KAF3585129.1
Select seq gb|MCR4688440.1|	phosphopentomutase [Saccharofermentans sp.]	Saccharofermentans sp.	24	24	1	5543	1	608	MCR4688440.1
Select seq ref|WP_076791907.1|	translational GTPase TypA [Chlorobium sp. KB01]	Chlorobium sp. KB01	24	24	1	5543	1	608	WP_076791907.1
Select seq gb|MBZ4218946.1|	translational GTPase TypA [Chlorobium sp.]	Chlorobium sp.	24	24	1	5543	1	608	MBZ4218946.1
Select seq gb|EGG3639283.1|	hypothetical protein [Salmonella enterica]	Salmonella enterica	24	24	1	5543	1	602	EGG3639283.1
Select seq gb|MCA9792268.1|	HAMP domain-containing protein [Candidatus Eremiobacteraeota bacterium]	Candidatus Eremiobacteraeota bacterium	24	24	1	5543	1	601	MCA9792268.1
Select seq emb|CDY30045.1|	BnaC05g09750D [Brassica napus]	Brassica napus	24	24	1	5544	1	595	CDY30045.1
Select seq ref|WP_013661760.1|	thiol reductant ABC exporter subunit CydD [Marinomonas mediterranea]	Marinomonas mediterranea	24	24	1	5544	1	595	WP_013661760.1
Select seq gb|MCP4446210.1|	protein kinase [Myxococcales bacterium]	Myxococcales bacterium	24	24	1	5544	1	595	MCP4446210.1
Select seq ref|WP_127615255.1|	aldehyde dehydrogenase family protein [Sinorhizobium medicae]	Sinorhizobium medicae	24	24	1	5544	1	593	WP_127615255.1
Select seq gb|MCB1499277.1|	hypothetical protein [Bauldia sp.]	Bauldia sp.	24	24	1	5544	1	586	MCB1499277.1
Select seq gb|KAH7091331.1|	hypothetical protein FB567DRAFT_436284 [Paraphoma chrysanthemicola]	Paraphoma chrysanthemicola	24	24	1	5545	1	584	KAH7091331.1
Select seq gb|KAF3161756.1|	hypothetical protein TWF751_011204 [Orbilia oligospora]	Orbilia oligospora	24	24	1	5545	1	582	KAF3161756.1
Select seq ref|XP_011126397.1|	hypothetical protein AOL_s00173g353 [Orbilia oligospora ATCC 24927]	Orbilia oligospora ATCC 24927	24	24	1	5545	1	582	XP_011126397.1
Select seq gb|KAF3087885.1|	hypothetical protein TWF706_011055 [Orbilia oligospora]	Orbilia oligospora	24	24	1	5545	1	582	KAF3087885.1
Select seq gb|KAF3209640.1|	hypothetical protein TWF191_011409 [Orbilia oligospora]	Orbilia oligospora	24	24	1	5545	1	582	KAF3209640.1
Select seq gb|RVD83678.1|	hypothetical protein DFL_005457 [Arthrobotrys flagrans]	Arthrobotrys flagrans	24	24	1	5545	1	581	RVD83678.1
Select seq gb|RUM47826.1|	dihydroxy-acid dehydratase [Hyperthermus sp.]	Hyperthermus sp.	24	24	1	5545	1	579	RUM47826.1
Select seq gb|EPS45705.1|	hypothetical protein H072_307 [Dactylellina haptotyla CBS 200.50]	Dactylellina haptotyla CBS 200.50	24	24	1	5545	1	578	EPS45705.1
Select seq ref|XP_016636407.1|	hypothetical protein Z520_02423 [Fonsecaea multimorphosa CBS 102226]	Fonsecaea multimorphosa CBS 102226	24	24	1	5545	1	577	XP_016636407.1
Select seq ref|WP_172158401.1|	LpqB family beta-propeller domain-containing protein [Pseudonocardia broussonetiae]	Pseudonocardia broussonetiae	24	24	1	5545	1	576	WP_172158401.1
Select seq gb|NOX52618.1|	hypothetical protein [Gammaproteobacteria bacterium]	Gammaproteobacteria bacterium	24	24	1	5545	1	576	NOX52618.1
Select seq ref|WP_196786091.1|	DNA methyltransferase [Streptomyces]	Streptomyces	24	24	1	5545	1	575	WP_196786091.1
Select seq gb|KAF3918139.1|	hypothetical protein ABW21_db0208661 [Drechslerella brochopaga]	Drechslerella brochopaga	24	24	1	5545	1	574	KAF3918139.1
Select seq gb|OBS19564.1|	hypothetical protein FPOA_11290 [Fusarium poae]	Fusarium poae	24	24	1	5546	1	572	OBS19564.1
Select seq ref|WP_240374593.1|	acetate--CoA ligase [Bacillus piscicola]	Bacillus piscicola	24	24	1	5546	1	572	WP_240374593.1
Select seq ref|WP_091664237.1|	acetate--CoA ligase [Alteribacillus iranensis]	Alteribacillus iranensis	24	24	1	5546	1	572	WP_091664237.1
Select seq ref|XP_044703838.1|	hypothetical protein FPOAC1_012164 [Fusarium poae]	Fusarium poae	24	24	1	5546	1	572	XP_044703838.1
Select seq gb|MBW4519911.1|	bifunctional 3,4-dihydroxy-2-butanone-4-phosphate synthase RibB/GTP cyclohydrolase II RibA [Scytolyngbya sp. HA4215-MV1]	Scytolyngbya sp. HA4215-MV1	24	24	1	5546	1	564	MBW4519911.1
Select seq gb|MCM1386278.1|	hypothetical protein [Bacillus sp. (in: firmicutes)]	Bacillus sp. (in: firmicutes)	24	24	1	5546	1	563	MCM1386278.1
Select seq ref|WP_073002227.1|	glycoside hydrolase family 28 protein [Mariniphaga anaerophila]	Mariniphaga anaerophila	24	24	1	5546	1	563	WP_073002227.1
Select seq gb|MCM1253601.1|	hypothetical protein [Clostridium sp.]	Clostridium sp.	24	24	1	5547	1	561	MCM1253601.1
Select seq gb|MCD6159912.1|	phosphodiester glycosidase family protein [Kosmotoga sp.]	Kosmotoga sp.	24	24	1	5547	1	560	MCD6159912.1
Select seq gb|MBO8165654.1|	phosphodiester glycosidase family protein [Kosmotoga sp.]	Kosmotoga sp.	24	24	1	5547	1	560	MBO8165654.1
Select seq ref|WP_068346189.1|	phosphodiester glycosidase family protein [Kosmotoga arenicorallina]	Kosmotoga arenicorallina	24	24	1	5547	1	559	WP_068346189.1
Select seq ref|WP_127672351.1|	aldehyde dehydrogenase family protein [Sinorhizobium meliloti]	Sinorhizobium meliloti	24	24	1	5547	1	555	WP_127672351.1
Select seq ref|WP_127619793.1|	aldehyde dehydrogenase family protein [Sinorhizobium meliloti]	Sinorhizobium meliloti	24	24	1	5548	1	551	WP_127619793.1
Select seq gb|KAF3312706.1|	hypothetical protein TWF173_006927 [Orbilia oligospora]	Orbilia oligospora	24	24	1	5548	1	550	KAF3312706.1
Select seq gb|PSM42584.1|	aldehyde dehydrogenase [Streptomyces dioscori]	Streptomyces dioscori	24	24	1	5548	1	550	PSM42584.1
Select seq gb|NDC88733.1|	S41 family peptidase [Bacteroidetes bacterium]	Bacteroidetes bacterium	24	24	1	5548	1	548	NDC88733.1
Select seq ref|WP_150841141.1|	aldehyde dehydrogenase family protein [Sinorhizobium meliloti]	Sinorhizobium meliloti	24	24	1	5548	1	547	WP_150841141.1
Select seq ref|WP_018698835.1|	molybdopterin-binding/glycosyltransferase family 2 protein [Amorphus coralli]	Amorphus coralli	24	24	1	5548	1	546	WP_018698835.1
Select seq gb|KAF3214870.1|	hypothetical protein TWF679_004648 [Orbilia oligospora]	Orbilia oligospora	24	24	1	5548	1	542	KAF3214870.1
Select seq gb|MBR6139132.1|	glycoside hydrolase 43 family protein [Prevotella sp.]	Prevotella sp.	24	24	1	5549	1	540	MBR6139132.1
Select seq gb|MBR3471703.1|	glycoside hydrolase 43 family protein [Prevotella sp.]	Prevotella sp.	24	24	1	5549	1	540	MBR3471703.1
Select seq gb|TVU31821.1|	hypothetical protein EJB05_23522 [Eragrostis curvula]	Eragrostis curvula	24	24	1	5549	1	537	TVU31821.1
Select seq emb|CAD6226501.1|	unnamed protein product [Miscanthus lutarioriparius]	Miscanthus lutarioriparius	24	24	1	5549	1	533	CAD6226501.1
Select seq ref|WP_077025874.1|	response regulator [Fuerstiella marisgermanici]	Fuerstiella marisgermanici	24	24	1	5549	1	533	WP_077025874.1
Select seq gb|MBR6271798.1|	phosphopentomutase [Lachnospiraceae bacterium]	Lachnospiraceae bacterium	24	24	1	5550	1	531	MBR6271798.1
Select seq gb|MBQ9388350.1|	phosphopentomutase [Lachnospiraceae bacterium]	Lachnospiraceae bacterium	24	24	1	5550	1	531	MBQ9388350.1
Select seq gb|MBQ6550782.1|	phosphopentomutase [Lachnospiraceae bacterium]	Lachnospiraceae bacterium	24	24	1	5550	1	529	MBQ6550782.1
Select seq gb|OGG97215.1|	hypothetical protein A2527_10390 [Candidatus Lambdaproteobacteria bacterium RIFOXYD2_FULL_50_16]	Candidatus Lambdaproteobacteria bacterium RIFOXYD2_FULL_50_16	24	24	1	5550	1	529	OGG97215.1
Select seq gb|MBP5231143.1|	phosphopentomutase [Clostridia bacterium]	Clostridia bacterium	24	24	1	5550	1	528	MBP5231143.1
Select seq gb|MBX7123651.1|	metallophosphoesterase [Opitutaceae bacterium]	Opitutaceae bacterium	24	24	1	5550	1	527	MBX7123651.1
Select seq gb|MBI4996898.1|	benzaldehyde dehydrogenase [Rhodocyclales bacterium]	Rhodocyclales bacterium	24	24	1	5550	1	525	MBI4996898.1
Select seq tpg|HIX65098.1|	TPA: phosphopentomutase [Candidatus Anaerotruncus excrementipullorum]	Candidatus Anaerotruncus excrementipullorum	24	24	1	5550	1	525	HIX65098.1
Select seq gb|EEI2437073.1|	phage tail protein [Salmonella enterica]	Salmonella enterica	24	24	1	5550	1	524	EEI2437073.1
Select seq gb|MBR4467493.1|	phosphopentomutase [Clostridia bacterium]	Clostridia bacterium	24	24	1	5550	1	524	MBR4467493.1
Select seq gb|MBT4815478.1|	ACT domain-containing protein [Lentisphaerae bacterium]	Lentisphaerae bacterium	24	24	1	5550	1	523	MBT4815478.1
Select seq ref|WP_030021793.1|	AMP-binding protein [Streptomyces monomycini]	Streptomyces monomycini	24	24	1	5550	1	523	WP_030021793.1
Select seq ref|WP_125052462.1|	AMP-binding protein [Streptomyces paromomycinus]	Streptomyces paromomycinus	24	24	1	5550	1	523	WP_125052462.1
Select seq gb|MBQ3552282.1|	phosphoenolpyruvate carboxykinase (ATP) [Clostridia bacterium]	Clostridia bacterium	24	24	1	5550	1	523	MBQ3552282.1
Select seq emb|CAB3452137.1|	unnamed protein product [Digitaria exilis]	Digitaria exilis	24	24	1	5550	1	522	CAB3452137.1
Select seq gb|ADF40685.1|	sucrose-6-phosphate hydrolase (Sucrase) (Invertase) [Priestia megaterium DSM 319]	Priestia megaterium DSM 319	24	24	1	5551	1	521	ADF40685.1
Select seq gb|NCN95461.1|	hypothetical protein [Bdellovibrionales bacterium]	Bdellovibrionales bacterium	24	24	1	5551	1	519	NCN95461.1
Select seq gb|KAJ2778014.1|	RasGAP protein [Coemansia interrupta]	Coemansia interrupta	24	24	1	5551	1	518	KAJ2778014.1
Select seq tpg|HDP35329.1|	TPA: bifunctional metallophosphatase/5'-nucleotidase [Candidatus Hydrogenedentes bacterium]	Candidatus Hydrogenedentes bacterium	24	24	1	5551	1	517	HDP35329.1
Select seq gb|PUZ68690.1|	hypothetical protein GQ55_2G049300 [Panicum hallii var. hallii]	Panicum hallii var. hallii	24	24	1	5551	1	517	PUZ68690.1
Select seq ref|XP_025802923.1|	uncharacterized protein LOC112882149 [Panicum hallii]	Panicum hallii	24	24	1	5551	1	517	XP_025802923.1
Select seq ref|XP_016445513.1|	PREDICTED: seed biotin-containing protein SBP65-like [Nicotiana tabacum]	Nicotiana tabacum	24	24	1	5551	1	517	XP_016445513.1
Select seq gb|MCE5229386.1|	B12-binding domain-containing radical SAM protein [bacterium]	bacterium	24	24	1	5551	1	516	MCE5229386.1
Select seq ref|WP_055612768.1|	aldehyde dehydrogenase family protein [Streptomyces phaeochromogenes]	Streptomyces phaeochromogenes	24	24	1	5551	1	516	WP_055612768.1
Select seq ref|WP_143642715.1|	aldehyde dehydrogenase family protein [Streptomyces sp. IB201691-2A2]	Streptomyces sp. IB201691-2A2	24	24	1	5551	1	516	WP_143642715.1
Select seq ref|WP_189767704.1|	aldehyde dehydrogenase family protein [Streptomyces tauricus]	Streptomyces tauricus	24	24	1	5551	1	516	WP_189767704.1
Select seq ref|WP_265647235.1|	aldehyde dehydrogenase family protein [Streptomyces tauricus]	Streptomyces tauricus	24	24	1	5551	1	516	WP_265647235.1
Select seq ref|XP_022680424.1|	uncharacterized protein LOC101782772 [Setaria italica]	Setaria italica	24	24	1	5551	1	514	XP_022680424.1
Select seq ref|XP_034583078.1|	uncharacterized protein LOC117846082 [Setaria viridis]	Setaria viridis	24	24	1	5551	1	514	XP_034583078.1
Select seq ref|WP_249298660.1|	DUF4362 domain-containing protein [Jutongia huaianensis]	Jutongia huaianensis	24	24	1	5551	1	513	WP_249298660.1
Select seq gb|MBQ0001367.1|	glycosyltransferase family 2 protein [Clostridiales bacterium]	Clostridiales bacterium	24	24	1	5551	1	513	MBQ0001367.1
Select seq gb|RKX28895.1|	hypothetical protein DRP71_16870 [Verrucomicrobia bacterium]	Verrucomicrobia bacterium	24	24	1	5552	1	512	RKX28895.1
Select seq gb|UVW93557.1|	cytochrome c oxidase subunit I [Rivularia auriculata]	Rivularia auriculata	24	24	1	5552	1	511	UVW93557.1
Select seq ref|YP_009169447.1|	cytochrome c oxidase subunit I [Galeodea echinophora]	Galeodea echinophora	24	24	1	5552	1	511	YP_009169447.1
Select seq ref|YP_009968680.1|	cytochrome c oxidase subunit I [Rivularia auriculata]	Rivularia auriculata	24	24	1	5552	1	511	YP_009968680.1
Select seq ref|XP_039799086.1|	uncharacterized protein LOC120664125 isoform X1 [Panicum virgatum]	Panicum virgatum	24	24	1	5552	1	511	XP_039799086.1
Select seq tpg|HCF73207.1|	TPA: long-chain fatty acid--CoA ligase [Gammaproteobacteria bacterium]	Gammaproteobacteria bacterium	24	24	1	5552	1	509	HCF73207.1
Select seq ref|XP_039793642.1|	uncharacterized protein LOC120659531 isoform X1 [Panicum virgatum]	Panicum virgatum	24	24	1	5552	1	508	XP_039793642.1
Select seq gb|KAF3161757.1|	hypothetical protein TWF751_011204 [Orbilia oligospora]	Orbilia oligospora	24	24	1	5552	1	508	KAF3161757.1
Select seq gb|PAN09831.1|	hypothetical protein PAHAL_2G052800 [Panicum hallii]	Panicum hallii	24	24	1	5552	1	508	PAN09831.1
Select seq gb|PUZ68689.1|	hypothetical protein GQ55_2G049300 [Panicum hallii var. hallii]	Panicum hallii var. hallii	24	24	1	5552	1	508	PUZ68689.1
Select seq gb|ADE70873.1|	sucrose-6-phosphate hydrolase (Sucrase) [Priestia megaterium QM B1551]	Priestia megaterium QM B1551	24	24	1	5552	1	508	ADE70873.1
Select seq gb|MBK5097323.1|	trypsin-like peptidase domain-containing protein [Gemmatimonadetes bacterium]	Gemmatimonadetes bacterium	24	24	1	5552	1	508	MBK5097323.1
Select seq ref|WP_114284666.1|	hypothetical protein [Candidatus Halocyntiibacter alkanivorans]	Candidatus Halocyntiibacter alkanivorans	24	24	1	5552	1	505	WP_114284666.1
Select seq gb|OEL26135.1|	E3 ubiquitin protein ligase DRIP1 [Dichanthelium oligosanthes]	Dichanthelium oligosanthes	24	24	1	5552	1	504	OEL26135.1
Select seq gb|KAF3174076.1|	hypothetical protein TWF788_008785 [Orbilia oligospora]	Orbilia oligospora	24	24	1	5553	1	503	KAF3174076.1
Select seq ref|WP_150932949.1|	leucyl aminopeptidase [Microbispora cellulosiformans]	Microbispora cellulosiformans	24	24	1	5553	1	502	WP_150932949.1
Select seq ref|WP_138462868.1|	leucyl aminopeptidase [Microbispora]	Microbispora	24	24	1	5553	1	502	WP_138462868.1
Select seq gb|RGA01701.1|	leucyl aminopeptidase [Microbispora triticiradicis]	Microbispora triticiradicis	24	24	1	5553	1	502	RGA01701.1
Select seq gb|MBO4274040.1|	leucyl aminopeptidase [Microbispora triticiradicis]	Microbispora triticiradicis	24	24	1	5553	1	502	MBO4274040.1
Select seq gb|MCH7705424.1|	leucyl aminopeptidase [Chloroflexi bacterium]	Chloroflexi bacterium	24	24	1	5553	1	502	MCH7705424.1
Select seq ref|WP_051457879.1|	leucyl aminopeptidase [Microbispora sp. ATCC PTA-5024]	Microbispora sp. ATCC PTA-5024	24	24	1	5553	1	502	WP_051457879.1
Select seq ref|WP_204055128.1|	leucyl aminopeptidase [Microbispora corallina]	Microbispora corallina	24	24	1	5553	1	502	WP_204055128.1
Select seq ref|WP_204283439.1|	leucyl aminopeptidase [Microbispora amethystogenes]	Microbispora amethystogenes	24	24	1	5553	1	502	WP_204283439.1
Select seq ref|XP_039799095.1|	uncharacterized protein LOC120664125 isoform X2 [Panicum virgatum]	Panicum virgatum	24	24	1	5553	1	502	XP_039799095.1
Select seq ref|WP_210893110.1|	aldehyde dehydrogenase family protein [Streptomyces liliiviolaceus]	Streptomyces liliiviolaceus	24	24	1	5553	1	501	WP_210893110.1
Select seq ref|WP_159074258.1|	aldehyde dehydrogenase family protein [Streptomyces dioscori]	Streptomyces dioscori	24	24	1	5553	1	501	WP_159074258.1
Select seq ref|WP_248781017.1|	aldehyde dehydrogenase family protein [Streptomyces sp. LRE541]	Streptomyces sp. LRE541	24	24	1	5553	1	501	WP_248781017.1
Select seq tpg|HIF07179.1|	TPA: PDZ domain-containing protein [Gemmatimonadetes bacterium]	Gemmatimonadetes bacterium	24	24	1	5553	1	500	HIF07179.1
Select seq gb|ETK36228.1|	aminopeptidase A [Microbispora sp. ATCC PTA-5024]	Microbispora sp. ATCC PTA-5024	24	24	1	5553	1	499	ETK36228.1
Select seq gb|MCP5530213.1|	bifunctional metallophosphatase/5'-nucleotidase [Opitutaceae bacterium]	Opitutaceae bacterium	24	24	1	5553	1	499	MCP5530213.1
Select seq dbj|GIH30052.1|	putative cytosol aminopeptidase [Microbispora amethystogenes]	Microbispora amethystogenes	24	24	1	5553	1	499	GIH30052.1
Select seq ref|XP_039793643.1|	uncharacterized protein LOC120659531 isoform X2 [Panicum virgatum]	Panicum virgatum	24	24	1	5553	1	499	XP_039793643.1
Select seq gb|MCB1103900.1|	bifunctional metallophosphatase/5'-nucleotidase [Cephaloticoccus sp.]	Cephaloticoccus sp.	24	24	1	5553	1	499	MCB1103900.1
Select seq ref|WP_239089711.1|	leucyl aminopeptidase [Sphaerimonospora thailandensis]	Sphaerimonospora thailandensis	24	24	1	5553	1	496	WP_239089711.1
Select seq ref|XP_006694340.1|	hypothetical protein CTHT_0039290 [Thermochaetoides thermophila DSM 1495]	Thermochaetoides thermophila DSM 1495	24	24	1	5553	1	496	XP_006694340.1
Select seq ref|XP_022679964.1|	uncharacterized protein LOC111256348 [Setaria italica]	Setaria italica	24	24	1	5553	1	495	XP_022679964.1
Select seq ref|WP_239119155.1|	leucyl aminopeptidase [Planotetraspora thailandica]	Planotetraspora thailandica	24	24	1	5553	1	495	WP_239119155.1
Select seq gb|RLM84321.1|	uncharacterized protein C2845_PM04G04350 [Panicum miliaceum]	Panicum miliaceum	24	24	1	5553	1	495	RLM84321.1
Select seq ref|WP_051247316.1|	HAMP domain-containing sensor histidine kinase [Nocardioides halotolerans]	Nocardioides halotolerans	24	24	1	5553	1	495	WP_051247316.1
Select seq ref|WP_129207509.1|	M20/M25/M40 family metallo-hydrolase [Silvibacterium dinghuense]	Silvibacterium dinghuense	24	24	1	5554	1	494	WP_129207509.1
Select seq gb|MCQ2545199.1|	polysaccharide deacetylase family protein [Clostridia bacterium]	Clostridia bacterium	24	24	1	5554	1	493	MCQ2545199.1
Select seq ref|WP_098621079.1|	sucrose-6-phosphate hydrolase [Priestia aryabhattai]	Priestia aryabhattai	24	24	1	5554	1	492	WP_098621079.1
Select seq ref|WP_033579951.1|	sucrose-6-phosphate hydrolase [Priestia aryabhattai]	Priestia aryabhattai	24	24	1	5554	1	492	WP_033579951.1
Select seq gb|MCH2461792.1|	trypsin-like peptidase domain-containing protein [Gemmatimonadetes bacterium]	Gemmatimonadetes bacterium	24	24	1	5554	1	492	MCH2461792.1
Select seq ref|WP_075419311.1|	sucrose-6-phosphate hydrolase [Priestia megaterium]	Priestia megaterium	24	24	1	5554	1	492	WP_075419311.1
Select seq emb|SDC23053.1|	beta-fructofuranosidase [Priestia aryabhattai B8W22]	Priestia aryabhattai B8W22	24	24	1	5554	1	492	SDC23053.1
Select seq gb|MBX4162244.1|	sucrose-6-phosphate hydrolase [Priestia megaterium]	Priestia megaterium	24	24	1	5554	1	492	MBX4162244.1
Select seq ref|WP_243549833.1|	sucrose-6-phosphate hydrolase [Priestia megaterium]	Priestia megaterium	24	24	1	5554	1	492	WP_243549833.1
Select seq ref|WP_243495060.1|	sucrose-6-phosphate hydrolase [Priestia aryabhattai]	Priestia aryabhattai	24	24	1	5554	1	492	WP_243495060.1
Select seq ref|WP_014458708.1|	sucrose-6-phosphate hydrolase [Priestia]	Priestia	24	24	1	5554	1	492	WP_014458708.1
Select seq ref|WP_257041768.1|	sucrose-6-phosphate hydrolase [Priestia aryabhattai]	Priestia aryabhattai	24	24	1	5554	1	492	WP_257041768.1
Select seq ref|WP_208732980.1|	sucrose-6-phosphate hydrolase [Priestia megaterium]	Priestia megaterium	24	24	1	5554	1	492	WP_208732980.1
Select seq tpg|HAD76033.1|	TPA: hypothetical protein [Gemmatimonadetes bacterium]	Gemmatimonadetes bacterium	24	24	1	5554	1	492	HAD76033.1
Select seq ref|WP_258357312.1|	sucrose-6-phosphate hydrolase [Priestia megaterium]	Priestia megaterium	24	24	1	5554	1	492	WP_258357312.1
Select seq ref|WP_221832148.1|	sucrose-6-phosphate hydrolase [Priestia aryabhattai]	Priestia aryabhattai	24	24	1	5554	1	492	WP_221832148.1
Select seq gb|MAN96737.1|	hypothetical protein [Gemmatimonadetes bacterium]	Gemmatimonadetes bacterium	24	24	1	5554	1	492	MAN96737.1
Select seq tpg|HAW89239.1|	TPA: hypothetical protein [Gemmatimonadetes bacterium]	Gemmatimonadetes bacterium	24	24	1	5554	1	492	HAW89239.1
Select seq ref|WP_221812520.1|	sucrose-6-phosphate hydrolase [Priestia]	Priestia	24	24	1	5554	1	492	WP_221812520.1
Select seq gb|NQT20768.1|	hypothetical protein [Planctomycetota bacterium]	Planctomycetota bacterium	24	24	1	5554	1	492	NQT20768.1
Select seq ref|WP_048019972.1|	sucrose-6-phosphate hydrolase [Priestia aryabhattai]	Priestia aryabhattai	24	24	1	5554	1	492	WP_048019972.1
Select seq ref|WP_168761189.1|	sucrose-6-phosphate hydrolase [Priestia megaterium]	Priestia megaterium	24	24	1	5554	1	492	WP_168761189.1
Select seq ref|WP_176583226.1|	sucrose-6-phosphate hydrolase [Priestia megaterium]	Priestia megaterium	24	24	1	5554	1	492	WP_176583226.1
Select seq ref|WP_264134964.1|	sucrose-6-phosphate hydrolase [Priestia megaterium]	Priestia megaterium	24	24	1	5554	1	492	WP_264134964.1
Select seq ref|WP_182005858.1|	sucrose-6-phosphate hydrolase [Priestia aryabhattai]	Priestia aryabhattai	24	24	1	5554	1	492	WP_182005858.1
Select seq ref|WP_042452578.1|	sucrose-6-phosphate hydrolase [Priestia megaterium]	Priestia megaterium	24	24	1	5554	1	492	WP_042452578.1
Select seq ref|WP_063247187.1|	sucrose-6-phosphate hydrolase [Priestia aryabhattai]	Priestia aryabhattai	24	24	1	5554	1	492	WP_063247187.1
Select seq ref|WP_154989856.1|	sucrose-6-phosphate hydrolase [Priestia megaterium]	Priestia megaterium	24	24	1	5554	1	492	WP_154989856.1
Select seq ref|WP_154992279.1|	sucrose-6-phosphate hydrolase [Priestia megaterium]	Priestia megaterium	24	24	1	5554	1	492	WP_154992279.1
Select seq dbj|GII55420.1|	putative cytosol aminopeptidase [Planotetraspora thailandica]	Planotetraspora thailandica	24	24	1	5554	1	492	GII55420.1
Select seq ref|WP_115654712.1|	sucrose-6-phosphate hydrolase [Priestia megaterium]	Priestia megaterium	24	24	1	5554	1	492	WP_115654712.1
Select seq ref|WP_098627230.1|	sucrose-6-phosphate hydrolase [Priestia aryabhattai]	Priestia aryabhattai	24	24	1	5554	1	492	WP_098627230.1
Select seq ref|WP_269871349.1|	sucrose-6-phosphate hydrolase [Priestia megaterium]	Priestia megaterium	24	24	1	5554	1	492	WP_269871349.1
Select seq ref|WP_049166011.1|	sucrose-6-phosphate hydrolase [Priestia megaterium]	Priestia megaterium	24	24	1	5554	1	492	WP_049166011.1
Select seq ref|WP_045293698.1|	sucrose-6-phosphate hydrolase [Priestia aryabhattai]	Priestia aryabhattai	24	24	1	5554	1	492	WP_045293698.1
Select seq ref|WP_153255233.1|	sucrose-6-phosphate hydrolase [Priestia]	Priestia	24	24	1	5554	1	492	WP_153255233.1
Select seq ref|WP_144644069.1|	sucrose-6-phosphate hydrolase [Priestia megaterium]	Priestia megaterium	24	24	1	5554	1	492	WP_144644069.1
Select seq ref|WP_034668969.1|	sucrose-6-phosphate hydrolase [Priestia megaterium]	Priestia megaterium	24	24	1	5554	1	492	WP_034668969.1
Select seq ref|WP_216144180.1|	sucrose-6-phosphate hydrolase [Priestia aryabhattai]	Priestia aryabhattai	24	24	1	5554	1	492	WP_216144180.1
Select seq gb|NHH95746.1|	Sucrose-6-phosphate hydrolase [Bacillus sp. MB95]	Bacillus sp. MB95	24	24	1	5554	1	492	NHH95746.1
Select seq ref|WP_251439407.1|	sucrose-6-phosphate hydrolase [Priestia aryabhattai]	Priestia aryabhattai	24	24	1	5554	1	492	WP_251439407.1
Select seq ref|WP_251445100.1|	sucrose-6-phosphate hydrolase [Priestia megaterium]	Priestia megaterium	24	24	1	5554	1	492	WP_251445100.1
Select seq ref|WP_261590307.1|	sucrose-6-phosphate hydrolase [Priestia megaterium]	Priestia megaterium	24	24	1	5554	1	491	WP_261590307.1
Select seq ref|WP_154973220.1|	sucrose-6-phosphate hydrolase [Priestia megaterium]	Priestia megaterium	24	24	1	5554	1	491	WP_154973220.1
Select seq ref|WP_127714825.1|	aldehyde dehydrogenase family protein [Sinorhizobium meliloti]	Sinorhizobium meliloti	24	24	1	5554	1	491	WP_127714825.1
Select seq ref|WP_252298601.1|	sucrose-6-phosphate hydrolase [Priestia megaterium]	Priestia megaterium	24	24	1	5554	1	491	WP_252298601.1
Select seq ref|WP_214984621.1|	sucrose-6-phosphate hydrolase [Priestia megaterium]	Priestia megaterium	24	24	1	5554	1	491	WP_214984621.1
Select seq ref|WP_098382773.1|	sucrose-6-phosphate hydrolase [Priestia megaterium]	Priestia megaterium	24	24	1	5554	1	491	WP_098382773.1
Select seq ref|WP_224980475.1|	sucrose-6-phosphate hydrolase [Priestia aryabhattai]	Priestia aryabhattai	24	24	1	5554	1	491	WP_224980475.1
Select seq ref|WP_097823152.1|	sucrose-6-phosphate hydrolase [Priestia megaterium]	Priestia megaterium	24	24	1	5554	1	491	WP_097823152.1
Select seq ref|WP_034276944.1|	sucrose-6-phosphate hydrolase [Priestia megaterium]	Priestia megaterium	24	24	1	5554	1	491	WP_034276944.1
Select seq ref|WP_098599429.1|	sucrose-6-phosphate hydrolase [Priestia megaterium]	Priestia megaterium	24	24	1	5554	1	491	WP_098599429.1
Select seq gb|MCG0048244.1|	sucrose-6-phosphate hydrolase [Priestia aryabhattai]	Priestia aryabhattai	24	24	1	5554	1	491	MCG0048244.1
Select seq ref|WP_251530456.1|	sucrose-6-phosphate hydrolase [Priestia megaterium]	Priestia megaterium	24	24	1	5554	1	491	WP_251530456.1
Select seq ref|WP_228307387.1|	sucrose-6-phosphate hydrolase [Priestia sp. J2]	Priestia sp. J2	24	24	1	5554	1	491	WP_228307387.1
Select seq ref|WP_034649623.1|	sucrose-6-phosphate hydrolase [Priestia]	Priestia	24	24	1	5554	1	491	WP_034649623.1
Select seq ref|WP_097812689.1|	sucrose-6-phosphate hydrolase [Priestia megaterium]	Priestia megaterium	24	24	1	5554	1	491	WP_097812689.1
Select seq ref|WP_060747192.1|	sucrose-6-phosphate hydrolase [Priestia megaterium]	Priestia megaterium	24	24	1	5554	1	491	WP_060747192.1
Select seq ref|WP_252123745.1|	sucrose-6-phosphate hydrolase [Priestia megaterium]	Priestia megaterium	24	24	1	5554	1	491	WP_252123745.1
Select seq ref|WP_192100103.1|	sucrose-6-phosphate hydrolase [Priestia megaterium]	Priestia megaterium	24	24	1	5554	1	491	WP_192100103.1
Select seq ref|WP_098196866.1|	sucrose-6-phosphate hydrolase [Priestia megaterium]	Priestia megaterium	24	24	1	5554	1	491	WP_098196866.1
Select seq ref|WP_221787049.1|	sucrose-6-phosphate hydrolase [Priestia megaterium]	Priestia megaterium	24	24	1	5554	1	491	WP_221787049.1
Select seq ref|WP_164796237.1|	sucrose-6-phosphate hydrolase [Priestia megaterium]	Priestia megaterium	24	24	1	5554	1	491	WP_164796237.1
Select seq gb|KRF57185.1|	glycosyl hydrolase family 32 [Bacillus sp. Soil531]	Bacillus sp. Soil531	24	24	1	5554	1	491	KRF57185.1
Select seq ref|WP_193424811.1|	sucrose-6-phosphate hydrolase [Priestia aryabhattai]	Priestia aryabhattai	24	24	1	5554	1	491	WP_193424811.1
Select seq gb|RFB36717.1|	glycosyl hydrolase family 32 [Bacillus sp. RC]	Bacillus sp. RC	24	24	1	5554	1	491	RFB36717.1
Select seq ref|WP_216874513.1|	sucrose-6-phosphate hydrolase [Priestia megaterium]	Priestia megaterium	24	24	1	5554	1	491	WP_216874513.1
Select seq ref|WP_098563291.1|	sucrose-6-phosphate hydrolase [Priestia megaterium]	Priestia megaterium	24	24	1	5554	1	491	WP_098563291.1
Select seq gb|NER44611.1|	sucrose-6-phosphate hydrolase [Priestia megaterium NBRC 15308 = ATCC 14581]	Priestia megaterium NBRC 15308 = ATCC 14581	24	24	1	5554	1	491	NER44611.1
Select seq ref|WP_098449422.1|	sucrose-6-phosphate hydrolase [Priestia megaterium]	Priestia megaterium	24	24	1	5554	1	491	WP_098449422.1
Select seq ref|WP_098249076.1|	sucrose-6-phosphate hydrolase [Priestia megaterium]	Priestia megaterium	24	24	1	5554	1	491	WP_098249076.1
Select seq ref|WP_251390536.1|	sucrose-6-phosphate hydrolase [Priestia aryabhattai]	Priestia aryabhattai	24	24	1	5554	1	491	WP_251390536.1
Select seq ref|WP_034328185.1|	sucrose-6-phosphate hydrolase [Bacillaceae]	Bacillaceae	24	24	1	5554	1	491	WP_034328185.1
Select seq ref|WP_195696155.1|	sucrose-6-phosphate hydrolase [Priestia megaterium]	Priestia megaterium	24	24	1	5554	1	491	WP_195696155.1
Select seq ref|WP_251620868.1|	sucrose-6-phosphate hydrolase [Priestia megaterium]	Priestia megaterium	24	24	1	5554	1	491	WP_251620868.1
Select seq ref|WP_258303893.1|	sucrose-6-phosphate hydrolase [Priestia megaterium]	Priestia megaterium	24	24	1	5554	1	491	WP_258303893.1
Select seq ref|WP_144631901.1|	sucrose-6-phosphate hydrolase [Priestia megaterium]	Priestia megaterium	24	24	1	5554	1	491	WP_144631901.1
Select seq ref|WP_195782185.1|	sucrose-6-phosphate hydrolase [Priestia]	Priestia	24	24	1	5554	1	491	WP_195782185.1
Select seq ref|WP_074893073.1|	sucrose-6-phosphate hydrolase [Priestia megaterium]	Priestia megaterium	24	24	1	5554	1	491	WP_074893073.1
Select seq ref|WP_098334073.1|	sucrose-6-phosphate hydrolase [Priestia megaterium]	Priestia megaterium	24	24	1	5554	1	491	WP_098334073.1
Select seq gb|TCN16223.1|	beta-fructofuranosidase [Bacillus sp. BK006]	Bacillus sp. BK006	24	24	1	5554	1	491	TCN16223.1
Select seq ref|WP_230933384.1|	sucrose-6-phosphate hydrolase [Priestia sp. TSO9]	Priestia sp. TSO9	24	24	1	5554	1	491	WP_230933384.1
Select seq ref|WP_064472029.1|	sucrose-6-phosphate hydrolase [Priestia megaterium]	Priestia megaterium	24	24	1	5554	1	491	WP_064472029.1
Select seq ref|WP_116739280.1|	sucrose-6-phosphate hydrolase [Priestia megaterium]	Priestia megaterium	24	24	1	5554	1	491	WP_116739280.1
Select seq ref|WP_253351730.1|	sucrose-6-phosphate hydrolase [Priestia megaterium]	Priestia megaterium	24	24	1	5554	1	491	WP_253351730.1
Select seq ref|WP_218812627.1|	sucrose-6-phosphate hydrolase [Priestia megaterium]	Priestia megaterium	24	24	1	5554	1	491	WP_218812627.1
Select seq ref|WP_230184445.1|	sucrose-6-phosphate hydrolase [Priestia megaterium]	Priestia megaterium	24	24	1	5554	1	491	WP_230184445.1
Select seq ref|WP_050689926.1|	sucrose-6-phosphate hydrolase [Priestia megaterium]	Priestia megaterium	24	24	1	5554	1	491	WP_050689926.1
Select seq ref|WP_116075498.1|	sucrose-6-phosphate hydrolase [Priestia megaterium]	Priestia megaterium	24	24	1	5554	1	491	WP_116075498.1
Select seq ref|WP_221778161.1|	sucrose-6-phosphate hydrolase [Priestia aryabhattai]	Priestia aryabhattai	24	24	1	5554	1	491	WP_221778161.1
Select seq ref|WP_216886977.1|	sucrose-6-phosphate hydrolase [Priestia megaterium]	Priestia megaterium	24	24	1	5554	1	491	WP_216886977.1
Select seq ref|WP_098804432.1|	sucrose-6-phosphate hydrolase [Priestia megaterium]	Priestia megaterium	24	24	1	5554	1	491	WP_098804432.1
Select seq ref|WP_098526545.1|	sucrose-6-phosphate hydrolase [Priestia megaterium]	Priestia megaterium	24	24	1	5554	1	491	WP_098526545.1
Select seq ref|WP_211077515.1|	sucrose-6-phosphate hydrolase [Priestia megaterium]	Priestia megaterium	24	24	1	5554	1	491	WP_211077515.1
Select seq ref|WP_057242873.1|	sucrose-6-phosphate hydrolase [Priestia megaterium]	Priestia megaterium	24	24	1	5554	1	491	WP_057242873.1
Select seq ref|WP_197227104.1|	sucrose-6-phosphate hydrolase [Priestia megaterium]	Priestia megaterium	24	24	1	5554	1	491	WP_197227104.1
Select seq ref|WP_192995355.1|	sucrose-6-phosphate hydrolase [Priestia megaterium]	Priestia megaterium	24	24	1	5554	1	491	WP_192995355.1
Select seq ref|WP_098886735.1|	sucrose-6-phosphate hydrolase [Priestia megaterium]	Priestia megaterium	24	24	1	5554	1	491	WP_098886735.1
Select seq ref|WP_116514543.1|	sucrose-6-phosphate hydrolase [Priestia megaterium]	Priestia megaterium	24	24	1	5554	1	491	WP_116514543.1
Select seq ref|WP_171776729.1|	sucrose-6-phosphate hydrolase [Priestia megaterium]	Priestia megaterium	24	24	1	5554	1	491	WP_171776729.1
Select seq ref|WP_071271630.1|	sucrose-6-phosphate hydrolase [Priestia aryabhattai]	Priestia aryabhattai	24	24	1	5554	1	491	WP_071271630.1
Select seq ref|WP_160203646.1|	sucrose-6-phosphate hydrolase [Priestia megaterium]	Priestia megaterium	24	24	1	5554	1	491	WP_160203646.1
Select seq ref|WP_043978491.1|	sucrose-6-phosphate hydrolase [Priestia megaterium]	Priestia megaterium	24	24	1	5554	1	491	WP_043978491.1
Select seq ref|WP_041816611.1|	sucrose-6-phosphate hydrolase [Priestia]	Priestia	24	24	1	5554	1	491	WP_041816611.1
Select seq gb|KRD89997.1|	glycosyl hydrolase family 32 [Bacillus sp. Root147]	Bacillus sp. Root147	24	24	1	5554	1	491	KRD89997.1
Select seq ref|WP_121945841.1|	sucrose-6-phosphate hydrolase [Priestia megaterium]	Priestia megaterium	24	24	1	5554	1	491	WP_121945841.1
Select seq ref|WP_098526160.1|	sucrose-6-phosphate hydrolase [Priestia megaterium]	Priestia megaterium	24	24	1	5554	1	491	WP_098526160.1
Select seq ref|WP_098433232.1|	sucrose-6-phosphate hydrolase [Priestia megaterium]	Priestia megaterium	24	24	1	5554	1	491	WP_098433232.1
Select seq gb|KOP77592.1|	glycosyl hydrolase family 32 [Bacillus sp. FJAT-21351]	Bacillus sp. FJAT-21351	24	24	1	5554	1	491	KOP77592.1
Select seq ref|WP_209367591.1|	sucrose-6-phosphate hydrolase [Priestia megaterium]	Priestia megaterium	24	24	1	5554	1	491	WP_209367591.1
Select seq ref|WP_098965927.1|	sucrose-6-phosphate hydrolase [Priestia megaterium]	Priestia megaterium	24	24	1	5554	1	491	WP_098965927.1
Select seq gb|PAN09832.1|	hypothetical protein PAHAL_2G052800 [Panicum hallii]	Panicum hallii	24	24	1	5554	1	491	PAN09832.1
Select seq ref|WP_251568497.1|	sucrose-6-phosphate hydrolase [Priestia megaterium]	Priestia megaterium	24	24	1	5554	1	491	WP_251568497.1
Select seq ref|WP_251386457.1|	sucrose-6-phosphate hydrolase [Priestia megaterium]	Priestia megaterium	24	24	1	5554	1	491	WP_251386457.1
Select seq ref|WP_221840892.1|	sucrose-6-phosphate hydrolase [Priestia]	Priestia	24	24	1	5554	1	491	WP_221840892.1
Select seq ref|WP_029323736.1|	sucrose-6-phosphate hydrolase [Priestia megaterium]	Priestia megaterium	24	24	1	5554	1	491	WP_029323736.1
Select seq ref|WP_095378621.1|	sucrose-6-phosphate hydrolase [Priestia megaterium]	Priestia megaterium	24	24	1	5554	1	491	WP_095378621.1
Select seq ref|WP_098279144.1|	sucrose-6-phosphate hydrolase [Priestia megaterium]	Priestia megaterium	24	24	1	5554	1	491	WP_098279144.1
Select seq gb|MBR2189849.1|	glycosyltransferase family 2 protein [Eubacterium sp.]	Eubacterium sp.	24	24	1	5554	1	491	MBR2189849.1
Select seq ref|WP_098792013.1|	sucrose-6-phosphate hydrolase [Priestia megaterium]	Priestia megaterium	24	24	1	5554	1	491	WP_098792013.1
Select seq ref|WP_205186490.1|	sucrose-6-phosphate hydrolase [Metabacillus iocasae]	Metabacillus iocasae	24	24	1	5554	1	491	WP_205186490.1
Select seq ref|WP_129704094.1|	sucrose-6-phosphate hydrolase [Priestia megaterium]	Priestia megaterium	24	24	1	5554	1	491	WP_129704094.1
Select seq ref|WP_025750060.1|	sucrose-6-phosphate hydrolase [Priestia megaterium]	Priestia megaterium	24	24	1	5554	1	491	WP_025750060.1
Select seq ref|WP_098399900.1|	sucrose-6-phosphate hydrolase [Priestia megaterium]	Priestia megaterium	24	24	1	5554	1	491	WP_098399900.1
Select seq ref|WP_098547213.1|	sucrose-6-phosphate hydrolase [Priestia megaterium]	Priestia megaterium	24	24	1	5554	1	491	WP_098547213.1
Select seq ref|WP_221814075.1|	sucrose-6-phosphate hydrolase [Priestia aryabhattai]	Priestia aryabhattai	24	24	1	5554	1	491	WP_221814075.1
Select seq ref|WP_098113597.1|	sucrose-6-phosphate hydrolase [Priestia aryabhattai]	Priestia aryabhattai	24	24	1	5554	1	491	WP_098113597.1
Select seq ref|WP_225519052.1|	sucrose-6-phosphate hydrolase [Priestia megaterium]	Priestia megaterium	24	24	1	5554	1	491	WP_225519052.1
Select seq gb|PYE24368.1|	alpha-beta hydrolase superfamily lysophospholipase [Paraburkholderia silvatlantica]	Paraburkholderia silvatlantica	24	24	1	5554	1	490	PYE24368.1
Select seq gb|MBR7186543.1|	hypothetical protein [Clostridia bacterium]	Clostridia bacterium	24	24	1	5554	1	490	MBR7186543.1
Select seq ref|WP_134192122.1|	alpha/beta hydrolase [Paraburkholderia rhizosphaerae]	Paraburkholderia rhizosphaerae	24	24	1	5554	1	490	WP_134192122.1
Select seq gb|PVX76412.1|	alpha-beta hydrolase superfamily lysophospholipase [Paraburkholderia unamae]	Paraburkholderia unamae	24	24	1	5554	1	490	PVX76412.1
Select seq ref|WP_246355760.1|	alpha/beta hydrolase [Paraburkholderia humisilvae]	Paraburkholderia humisilvae	24	24	1	5554	1	490	WP_246355760.1
Select seq gb|MCP3705938.1|	alpha/beta hydrolase [Paraburkholderia sp. CNPSo 3274]	Paraburkholderia sp. CNPSo 3274	24	24	1	5554	1	490	MCP3705938.1
Select seq ref|WP_254314849.1|	alpha/beta hydrolase [Paraburkholderia sp. CNPSo 3272]	Paraburkholderia sp. CNPSo 3272	24	24	1	5554	1	490	WP_254314849.1
Select seq emb|CAD6518817.1|	2-succinyl-6-hydroxy-2, 4-cyclohexadiene-1-carboxylate synthase [Paraburkholderia hiiakae]	Paraburkholderia hiiakae	24	24	1	5554	1	490	CAD6518817.1
Select seq ref|WP_042263990.1|	alpha/beta hydrolase [Paraburkholderia heleia]	Paraburkholderia heleia	24	24	1	5554	1	490	WP_042263990.1
Select seq gb|RAR58465.1|	alpha-beta hydrolase superfamily lysophospholipase [Paraburkholderia unamae]	Paraburkholderia unamae	24	24	1	5554	1	490	RAR58465.1
Select seq emb|SDB92049.1|	Lysophospholipase, alpha-beta hydrolase superfamily [Paraburkholderia lycopersici]	Paraburkholderia lycopersici	24	24	1	5554	1	490	SDB92049.1
Select seq ref|WP_233887416.1|	alpha/beta hydrolase [Paraburkholderia sp. 4D117]	Paraburkholderia sp. 4D117	24	24	1	5554	1	490	WP_233887416.1
Select seq ref|WP_069266988.1|	alpha/beta hydrolase [Paraburkholderia nodosa]	Paraburkholderia nodosa	24	24	1	5554	1	490	WP_069266988.1
Select seq ref|WP_133790938.1|	alpha/beta hydrolase [Paraburkholderia silvatlantica]	Paraburkholderia silvatlantica	24	24	1	5554	1	490	WP_133790938.1
Select seq gb|TDG09986.1|	alpha/beta hydrolase [Paraburkholderia guartelaensis]	Paraburkholderia guartelaensis	24	24	1	5554	1	490	TDG09986.1
Select seq gb|EWC48736.1|	hypothetical protein DRE_00041 [Drechslerella stenobrocha 248]	Drechslerella stenobrocha 248	24	24	1	5554	1	490	EWC48736.1
Select seq ref|WP_110383870.1|	alpha/beta hydrolase [Paraburkholderia silvatlantica]	Paraburkholderia silvatlantica	24	24	1	5554	1	490	WP_110383870.1
Select seq gb|MCC7237360.1|	leucyl aminopeptidase [Bryobacterales bacterium]	Bryobacterales bacterium	24	24	1	5554	1	489	MCC7237360.1
Select seq gb|MCH7856317.1|	trypsin-like peptidase domain-containing protein [Gemmatimonadetes bacterium]	Gemmatimonadetes bacterium	24	24	1	5554	1	488	MCH7856317.1
Select seq gb|MCH8810514.1|	trypsin-like peptidase domain-containing protein [Gemmatimonadetes bacterium]	Gemmatimonadetes bacterium	24	24	1	5554	1	488	MCH8810514.1
Select seq gb|MBO0697335.1|	YdiU family protein [Zavarzinella sp.]	Zavarzinella sp.	24	24	1	5554	1	488	MBO0697335.1
Select seq gb|MBV24882.1|	serine peptidase [Gemmatimonadetes bacterium]	Gemmatimonadetes bacterium	24	24	1	5554	1	487	MBV24882.1
Select seq ref|XP_033210650.1|	vacuolar protein sorting-associated protein 33B [Belonocnema kinseyi]	Belonocnema kinseyi	24	24	1	5554	1	487	XP_033210650.1
Select seq ref|WP_246088964.1|	alpha/beta hydrolase [Paraburkholderia guartelaensis]	Paraburkholderia guartelaensis	24	24	1	5555	1	486	WP_246088964.1
Select seq ref|WP_238328087.1|	alpha/beta hydrolase [Paraburkholderia mimosarum]	Paraburkholderia mimosarum	24	24	1	5555	1	486	WP_238328087.1
Select seq ref|WP_171835107.1|	aminotransferase DegT [Lichenicola cladoniae]	Lichenicola cladoniae	24	24	1	5555	1	486	WP_171835107.1
Select seq ref|WP_116613303.1|	alpha/beta hydrolase [Paraburkholderia unamae]	Paraburkholderia unamae	24	24	1	5555	1	486	WP_116613303.1
Select seq ref|WP_236596703.1|	alpha/beta hydrolase [Paraburkholderia hiiakae]	Paraburkholderia hiiakae	24	24	1	5555	1	486	WP_236596703.1
Select seq ref|WP_244145239.1|	alpha/beta hydrolase [Paraburkholderia mimosarum]	Paraburkholderia mimosarum	24	24	1	5555	1	486	WP_244145239.1
Select seq ref|WP_244922920.1|	alpha/beta hydrolase [Paraburkholderia silvatlantica]	Paraburkholderia silvatlantica	24	24	1	5555	1	486	WP_244922920.1
Select seq ref|WP_091995075.1|	alpha/beta hydrolase [Paraburkholderia lycopersici]	Paraburkholderia lycopersici	24	24	1	5555	1	486	WP_091995075.1
Select seq ref|WP_112173642.1|	alpha/beta hydrolase [Paraburkholderia unamae]	Paraburkholderia unamae	24	24	1	5555	1	486	WP_112173642.1
Select seq ref|WP_254332870.1|	alpha/beta hydrolase [Paraburkholderia sp. CNPSo 3274]	Paraburkholderia sp. CNPSo 3274	24	24	1	5555	1	486	WP_254332870.1
Select seq gb|MBM7555725.1|	glycerol-3-phosphate dehydrogenase [Halanaerobacter jeridensis]	Halanaerobacter jeridensis	24	24	1	5555	1	484	MBM7555725.1
Select seq gb|PVH63548.1|	hypothetical protein PAHAL_2G052800 [Panicum hallii]	Panicum hallii	24	24	1	5555	1	482	PVH63548.1
Select seq ref|WP_249247528.1|	sulfate adenylyltransferase subunit CysN [Shewanella corallii]	Shewanella corallii	24	24	1	5555	1	481	WP_249247528.1
Select seq ref|WP_248934332.1|	sulfate adenylyltransferase subunit CysN [Shewanella submarina]	Shewanella submarina	24	24	1	5555	1	481	WP_248934332.1
Select seq gb|NLN93162.1|	bifunctional metallophosphatase/5'-nucleotidase [Candidatus Hydrogenedens sp.]	Candidatus Hydrogenedens sp.	24	24	1	5555	1	479	NLN93162.1
Select seq gb|OQB34030.1|	Endonuclease YhcR precursor [Candidatus Hydrogenedentes bacterium ADurb.Bin170]	Candidatus Hydrogenedentes bacterium ADurb.Bin170	24	24	1	5555	1	479	OQB34030.1
Select seq dbj|GFM19199.1|	uncharacterized protein PO1_contig-045-56 [Mycobacterium sp. PO1]	Mycobacterium sp. PO1	24	24	1	5556	1	478	GFM19199.1
Select seq gb|KAF2556923.1|	hypothetical protein F2Q68_00013309 [Brassica cretica]	Brassica cretica	24	24	1	5556	1	474	KAF2556923.1
Select seq gb|OSY50963.1|	DNA methylase [Streptomyces fradiae ATCC 10745 = DSM 40063]	Streptomyces fradiae ATCC 10745 = DSM 40063	24	24	1	5556	1	472	OSY50963.1
Select seq gb|KAF3161754.1|	hypothetical protein TWF751_011204 [Orbilia oligospora]	Orbilia oligospora	24	24	1	5556	1	471	KAF3161754.1
Select seq gb|TQB76389.1|	SM-like, degradation of cytoplasmic mRNAs and positively regulates transcription initiation [Monascus purpureus]	Monascus purpureus	24	24	1	5556	1	471	TQB76389.1
Select seq gb|KAF3286974.1|	hypothetical protein TWF970_008805 [Orbilia oligospora]	Orbilia oligospora	24	24	1	5556	1	471	KAF3286974.1
Select seq ref|WP_245623659.1|	alpha/beta hydrolase [Paraburkholderia nodosa]	Paraburkholderia nodosa	24	24	1	5557	1	470	WP_245623659.1
Select seq ref|WP_254352999.1|	alpha/beta hydrolase [Paraburkholderia sp. CNPSo 3281]	Paraburkholderia sp. CNPSo 3281	24	24	1	5557	1	470	WP_254352999.1
Select seq ref|WP_266231313.1|	alpha/beta hydrolase [Paraburkholderia sp. CNPSo 3076]	Paraburkholderia sp. CNPSo 3076	24	24	1	5557	1	470	WP_266231313.1
Select seq gb|OEL13151.1|	hypothetical protein BAE44_0025830 [Dichanthelium oligosanthes]	Dichanthelium oligosanthes	24	24	1	5557	1	468	OEL13151.1
Select seq gb|QMW68916.1|	capsid protein [Crucivirus-458]	Crucivirus-458	24	24	1	5557	1	467	QMW68916.1
Select seq gb|MCR5476012.1|	diguanylate cyclase [Lachnospiraceae bacterium]	Lachnospiraceae bacterium	24	24	1	5557	1	465	MCR5476012.1
Select seq gb|MBR6381042.1|	diguanylate cyclase [Lachnospiraceae bacterium]	Lachnospiraceae bacterium	24	24	1	5557	1	465	MBR6381042.1
Select seq gb|MCL4490044.1|	selenium cofactor biosynthesis protein YqeC [Chloroflexi bacterium]	Chloroflexi bacterium	24	24	1	5558	1	457	MCL4490044.1
Select seq gb|TEU05005.1|	VWA domain-containing protein [Candidatus Bathyarchaeota archaeon]	Candidatus Bathyarchaeota archaeon	24	24	1	5558	1	457	TEU05005.1
Select seq ref|WP_234952023.1|	ActS/PrrB/RegB family redox-sensitive histidine kinase [Paracoccus solventivorans]	Paracoccus solventivorans	24	24	1	5558	1	457	WP_234952023.1
Select seq emb|SHM16568.1|	two-component system, sensor histidine kinase RegB [Paracoccus solventivorans]	Paracoccus solventivorans	24	24	1	5559	1	456	SHM16568.1
Select seq gb|MBP3645612.1|	biotin--[acetyl-CoA-carboxylase] ligase [Clostridia bacterium]	Clostridia bacterium	24	24	1	5559	1	453	MBP3645612.1
Select seq gb|MBR3874118.1|	biotin--[acetyl-CoA-carboxylase] ligase [Clostridia bacterium]	Clostridia bacterium	24	24	1	5559	1	453	MBR3874118.1
Select seq gb|MBQ7868669.1|	biotin--[acetyl-CoA-carboxylase] ligase [Clostridia bacterium]	Clostridia bacterium	24	24	1	5559	1	453	MBQ7868669.1
Select seq dbj|GGH01528.1|	peptidase M28 [Silvibacterium dinghuense]	Silvibacterium dinghuense	24	24	1	5559	1	452	GGH01528.1
Select seq gb|KAG6553270.1|	hypothetical protein Mapa_005004 [Marchantia paleacea]	Marchantia paleacea	24	24	1	5560	1	448	KAG6553270.1
Select seq gb|MBR4601621.1|	glycoside hydrolase 43 family protein [Prevotella sp.]	Prevotella sp.	24	24	1	5560	1	447	MBR4601621.1
Select seq gb|TKW30793.1|	hypothetical protein SEVIR_2G061600v2 [Setaria viridis]	Setaria viridis	24	24	1	5560	1	445	TKW30793.1
Select seq gb|RBN43107.1|	glycosyl hydrolase family 32 [Priestia megaterium]	Priestia megaterium	24	24	1	5560	1	444	RBN43107.1
Select seq gb|NNC37658.1|	hypothetical protein [Hyphomonadaceae bacterium]	Hyphomonadaceae bacterium	24	24	1	5560	1	443	NNC37658.1
Select seq gb|MBQ3869175.1|	hypothetical protein [Clostridia bacterium]	Clostridia bacterium	24	24	1	5561	1	439	MBQ3869175.1
Select seq gb|MBQ1847964.1|	hypothetical protein [Clostridia bacterium]	Clostridia bacterium	24	24	1	5561	1	439	MBQ1847964.1
Select seq ref|WP_114236282.1|	DEAD/DEAH box helicase [Paracnuella aquatica]	Paracnuella aquatica	24	24	1	5561	1	438	WP_114236282.1
Select seq ref|WP_132055481.1|	DEAD/DEAH box helicase [Pseudocnuella soli]	Pseudocnuella soli	24	24	1	5561	1	438	WP_132055481.1
Select seq gb|RLN36512.1|	uncharacterized protein C2845_PM03G21730 [Panicum miliaceum]	Panicum miliaceum	24	24	1	5562	1	434	RLN36512.1
Select seq ref|WP_063602306.1|	FAD-dependent oxidoreductase [Clostridium coskatii]	Clostridium coskatii	24	24	1	5562	1	431	WP_063602306.1
Select seq emb|CAH0369120.1|	unnamed protein product [Pelagomonas calceolata]	Pelagomonas calceolata	24	24	1	5563	1	428	CAH0369120.1
Select seq gb|KYC95717.1|	Phosphopentomutase [Bacillus amyloliquefaciens]	Bacillus amyloliquefaciens	24	24	1	5563	1	426	KYC95717.1
Select seq gb|QBG56837.1|	phosphopentomutase [Bacillus amyloliquefaciens]	Bacillus amyloliquefaciens	24	24	1	5563	1	426	QBG56837.1
Select seq tpg|HHW33331.1|	TPA: ActS/PrrB/RegB family redox-sensitive histidine kinase [Paracoccus solventivorans]	Paracoccus solventivorans	24	24	1	5563	1	426	HHW33331.1
Select seq gb|AEB64067.1|	phosphopentomutase [Bacillus amyloliquefaciens LL3]	Bacillus amyloliquefaciens LL3	24	24	1	5563	1	426	AEB64067.1
Select seq ref|WP_106473108.1|	flavin-dependent oxidoreductase [Pukyongiella litopenaei]	Pukyongiella litopenaei	24	24	1	5564	1	422	WP_106473108.1
Select seq gb|MBP7560770.1|	insulinase family protein [Armatimonadetes bacterium]	Armatimonadetes bacterium	24	24	1	5564	1	422	MBP7560770.1
Select seq gb|MBI5012099.1|	class I SAM-dependent RNA methyltransferase [Methylocystis sp.]	Methylocystis sp.	24	24	1	5564	1	422	MBI5012099.1
Select seq gb|MBI5312056.1|	class I SAM-dependent RNA methyltransferase [Methylocystis sp.]	Methylocystis sp.	24	24	1	5564	1	422	MBI5312056.1
Select seq tpg|HBJ59295.1|	TPA: hypothetical protein [Verrucomicrobia bacterium]	Verrucomicrobia bacterium	24	24	1	5564	1	422	HBJ59295.1
Select seq emb|CAB9530072.1|	Trans-acting enoyl reductase [Seminavis robusta]	Seminavis robusta	24	24	1	5564	1	420	CAB9530072.1
Select seq gb|MBQ2627827.1|	glycosyltransferase [Eubacterium sp.]	Eubacterium sp.	24	24	1	5564	1	419	MBQ2627827.1
Select seq gb|MCC6486839.1|	type II secretion system protein GspD [Candidatus Hydrogenedentes bacterium]	Candidatus Hydrogenedentes bacterium	24	24	1	5564	1	419	MCC6486839.1
Select seq gb|MBR6321503.1|	phosphopentomutase [Lachnospiraceae bacterium]	Lachnospiraceae bacterium	24	24	1	5564	1	418	MBR6321503.1
Select seq gb|MBY0545119.1|	UDP-N-acetylglucosamine 1-carboxyvinyltransferase [Gammaproteobacteria bacterium]	Gammaproteobacteria bacterium	24	24	1	5565	1	417	MBY0545119.1
Select seq gb|KAF2319434.1|	hypothetical protein GH714_015797 [Hevea brasiliensis]	Hevea brasiliensis	24	24	1	5565	1	415	KAF2319434.1
Select seq ref|WP_026059424.1|	molybdopterin molybdotransferase MoeA [Microbacterium yannicii]	Microbacterium yannicii	24	24	1	5565	1	414	WP_026059424.1
Select seq gb|MBQ9023115.1|	phosphopentomutase [Eubacterium sp.]	Eubacterium sp.	24	24	1	5565	1	413	MBQ9023115.1
Select seq gb|MBQ7447575.1|	phosphopentomutase [Eubacterium sp.]	Eubacterium sp.	24	24	1	5565	1	413	MBQ7447575.1
Select seq gb|NTV02176.1|	MFS transporter [Chlorobiaceae bacterium]	Chlorobiaceae bacterium	24	24	1	5565	1	413	NTV02176.1
Select seq gb|NTU93736.1|	MFS transporter [Chlorobiaceae bacterium]	Chlorobiaceae bacterium	24	24	1	5565	1	413	NTU93736.1
Select seq gb|NTU68065.1|	MFS transporter [Chlorobiaceae bacterium]	Chlorobiaceae bacterium	24	24	1	5565	1	413	NTU68065.1
Select seq ref|WP_056547661.1|	aminotransferase class V-fold PLP-dependent enzyme [Arthrobacter sp. Soil782]	Arthrobacter sp. Soil782	24	24	1	5565	1	412	WP_056547661.1
Select seq ref|WP_252440527.1|	hypothetical protein [Pseudonocardia sp. S2-4]	Pseudonocardia sp. S2-4	24	24	1	5566	1	410	WP_252440527.1
Select seq gb|NNE08076.1|	hypothetical protein [Gemmatimonadetes bacterium]	Gemmatimonadetes bacterium	24	24	1	5566	1	407	NNE08076.1
Select seq gb|OEU63423.1|	hypothetical protein BA867_03180 [Desulfobacterales bacterium S5133MH16]	Desulfobacterales bacterium S5133MH16	24	24	1	5566	1	406	OEU63423.1
Select seq gb|MCR5467156.1|	phosphopentomutase [Lachnospiraceae bacterium]	Lachnospiraceae bacterium	24	24	1	5567	1	405	MCR5467156.1
Select seq gb|MCB9753758.1|	DUF1214 domain-containing protein [Myxococcales bacterium]	Myxococcales bacterium	24	24	1	5567	1	405	MCB9753758.1
Select seq gb|MCL6587206.1|	phosphopentomutase [Anoxybacillus sp.]	Anoxybacillus sp.	24	24	1	5567	1	404	MCL6587206.1
Select seq gb|MBP3737096.1|	phosphopentomutase [Lachnospiraceae bacterium]	Lachnospiraceae bacterium	24	24	1	5567	1	404	MBP3737096.1
Select seq gb|AFJ62526.1|	phosphopentomutase [Bacillus velezensis YAU B9601-Y2]	Bacillus velezensis YAU B9601-Y2	24	24	1	5567	1	402	AFJ62526.1
Select seq dbj|GFR56578.1|	phosphopentomutase [Bacillus sp. CN2]	Bacillus sp. CN2	24	24	1	5567	1	402	GFR56578.1
Select seq gb|MCR5201489.1|	phosphopentomutase [Lachnospiraceae bacterium]	Lachnospiraceae bacterium	24	24	1	5567	1	402	MCR5201489.1
Select seq gb|MCD8232445.1|	phosphopentomutase [Clostridiales bacterium]	Clostridiales bacterium	24	24	1	5567	1	401	MCD8232445.1
Select seq ref|WP_257589277.1|	phosphopentomutase [Ligilactobacillus murinus]	Ligilactobacillus murinus	24	24	1	5567	1	400	WP_257589277.1
Select seq gb|KRM56793.1|	phosphopentomutase [Ligilactobacillus animalis KCTC 3501 = DSM 20602]	Ligilactobacillus animalis KCTC 3501 = DSM 20602	24	24	1	5567	1	400	KRM56793.1
Select seq ref|WP_135057279.1|	phosphopentomutase [Ligilactobacillus murinus]	Ligilactobacillus murinus	24	24	1	5567	1	400	WP_135057279.1
Select seq ref|WP_244699759.1|	phosphopentomutase [Lederbergia sp. NSJ-179]	Lederbergia sp. NSJ-179	24	24	1	5567	1	400	WP_244699759.1
Select seq gb|MBQ6875444.1|	phosphopentomutase [Lachnospiraceae bacterium]	Lachnospiraceae bacterium	24	24	1	5567	1	400	MBQ6875444.1
Select seq ref|WP_153551501.1|	phosphopentomutase [Ligilactobacillus murinus]	Ligilactobacillus murinus	24	24	1	5567	1	400	WP_153551501.1
Select seq emb|SDP89947.1|	phosphopentomutase [Litchfieldia salsa]	Litchfieldia salsa	24	24	1	5567	1	400	SDP89947.1
Select seq tpg|HAP22631.1|	TPA: phosphopentomutase [Lactobacillus sp.]	Lactobacillus sp.	24	24	1	5567	1	400	HAP22631.1
Select seq ref|WP_029498385.1|	phosphopentomutase [Kurthia huakuii]	Kurthia huakuii	24	24	1	5567	1	400	WP_029498385.1
Select seq ref|WP_077597352.1|	phosphopentomutase [Olsenella urininfantis]	Olsenella urininfantis	24	24	1	5567	1	400	WP_077597352.1
Select seq ref|WP_090926864.1|	phosphopentomutase [Salibacterium qingdaonense]	Salibacterium qingdaonense	24	24	1	5567	1	400	WP_090926864.1
Select seq ref|WP_112195189.1|	phosphopentomutase [Ligilactobacillus murinus]	Ligilactobacillus murinus	24	24	1	5567	1	400	WP_112195189.1
Select seq ref|WP_163587766.1|	phosphopentomutase [Ligilactobacillus murinus]	Ligilactobacillus murinus	24	24	1	5567	1	400	WP_163587766.1
Select seq ref|WP_004047958.1|	phosphopentomutase [Ligilactobacillus murinus]	Ligilactobacillus murinus	24	24	1	5567	1	400	WP_004047958.1
Select seq ref|WP_076150354.1|	phosphopentomutase [Ligilactobacillus murinus]	Ligilactobacillus murinus	24	24	1	5567	1	400	WP_076150354.1
Select seq ref|WP_056960071.1|	phosphopentomutase [Ligilactobacillus murinus]	Ligilactobacillus murinus	24	24	1	5567	1	400	WP_056960071.1
Select seq ref|WP_191688152.1|	phosphopentomutase [Sporosarcina gallistercoris]	Sporosarcina gallistercoris	24	24	1	5568	1	399	WP_191688152.1
Select seq ref|WP_251659182.1|	phosphopentomutase [Sporosarcina aquimarina]	Sporosarcina aquimarina	24	24	1	5568	1	399	WP_251659182.1
Select seq gb|MCR5824638.1|	phosphopentomutase [Lachnospiraceae bacterium]	Lachnospiraceae bacterium	24	24	1	5568	1	399	MCR5824638.1
Select seq ref|WP_027350736.1|	phosphopentomutase [Halotalea alkalilenta]	Halotalea alkalilenta	24	24	1	5568	1	399	WP_027350736.1
Select seq ref|WP_010301226.1|	phosphopentomutase [Kurthia senegalensis]	Kurthia senegalensis	24	24	1	5568	1	399	WP_010301226.1
Select seq ref|WP_020189561.1|	phosphopentomutase [unclassified Kurthia]	unclassified Kurthia	24	24	1	5568	1	399	WP_020189561.1
Select seq ref|WP_116016543.1|	phosphopentomutase [Sporosarcina sp. BI001-red]	Sporosarcina sp. BI001-red	24	24	1	5568	1	399	WP_116016543.1
Select seq ref|WP_064122622.1|	phosphopentomutase [Halotalea alkalilenta]	Halotalea alkalilenta	24	24	1	5568	1	399	WP_064122622.1
Select seq ref|WP_039041814.1|	phosphopentomutase [Sporosarcina sp. ZBG7A]	Sporosarcina sp. ZBG7A	24	24	1	5568	1	399	WP_039041814.1
Select seq ref|WP_233414459.1|	phosphopentomutase [Anoxybacillus caldiproteolyticus]	Anoxybacillus caldiproteolyticus	24	24	1	5568	1	399	WP_233414459.1
Select seq gb|MBQ7636309.1|	phosphopentomutase [Lachnospiraceae bacterium]	Lachnospiraceae bacterium	24	24	1	5568	1	399	MBQ7636309.1
Select seq ref|WP_040286771.1|	phosphopentomutase [Sporosarcina koreensis]	Sporosarcina koreensis	24	24	1	5568	1	399	WP_040286771.1
Select seq ref|WP_093335463.1|	phosphopentomutase [Salibacterium halotolerans]	Salibacterium halotolerans	24	24	1	5568	1	399	WP_093335463.1
Select seq ref|WP_220129366.1|	phosphopentomutase [Anoxybacillus caldiproteolyticus]	Anoxybacillus caldiproteolyticus	24	24	1	5568	1	399	WP_220129366.1
Select seq gb|ROR31880.1|	phosphopentomutase [Mobilisporobacter senegalensis]	Mobilisporobacter senegalensis	24	24	1	5568	1	399	ROR31880.1
Select seq ref|WP_204543879.1|	phosphopentomutase [Peribacillus deserti]	Peribacillus deserti	24	24	1	5568	1	399	WP_204543879.1
Select seq gb|MCR5585669.1|	phosphopentomutase [Lachnospiraceae bacterium]	Lachnospiraceae bacterium	24	24	1	5568	1	399	MCR5585669.1
Select seq emb|VDG97840.1|	Phosphopentomutase [Lysinibacillus sphaericus]	Lysinibacillus sphaericus	24	24	1	5568	1	399	VDG97840.1
Select seq ref|WP_025784945.1|	phosphopentomutase [Sporosarcina sp. D27]	Sporosarcina sp. D27	24	24	1	5568	1	399	WP_025784945.1
Select seq ref|WP_251635656.1|	phosphopentomutase [Sporosarcina sp. NCCP-2716]	Sporosarcina sp. NCCP-2716	24	24	1	5568	1	399	WP_251635656.1
Select seq ref|WP_121176189.1|	phosphopentomutase [Kurthia gibsonii]	Kurthia gibsonii	24	24	1	5568	1	398	WP_121176189.1
Select seq gb|MCA1030607.1|	phosphopentomutase [Bacillus timonensis]	Bacillus timonensis	24	24	1	5568	1	398	MCA1030607.1
Select seq ref|WP_145583455.1|	phosphopentomutase [Virgibacillus sp. 6R]	Virgibacillus sp. 6R	24	24	1	5568	1	398	WP_145583455.1
Select seq ref|WP_141231583.1|	phosphopentomutase [Bacillus sp. 7586-K]	Bacillus sp. 7586-K	24	24	1	5568	1	398	WP_141231583.1
Select seq ref|WP_141272515.1|	phosphopentomutase [Kurthia gibsonii]	Kurthia gibsonii	24	24	1	5568	1	398	WP_141272515.1
Select seq gb|MBE6009695.1|	phosphopentomutase [Lachnospiraceae bacterium]	Lachnospiraceae bacterium	24	24	1	5568	1	398	MBE6009695.1
Select seq ref|WP_206393247.1|	phosphopentomutase [Cytobacillus horneckiae]	Cytobacillus horneckiae	24	24	1	5568	1	398	WP_206393247.1
Select seq gb|MBA3314170.1|	trypsin-like peptidase domain-containing protein [Planctomycetaceae bacterium]	Planctomycetaceae bacterium	24	24	1	5568	1	398	MBA3314170.1
Select seq ref|WP_129076178.1|	phosphopentomutase [Anaerobacillus alkaliphilus]	Anaerobacillus alkaliphilus	24	24	1	5568	1	398	WP_129076178.1
Select seq tpg|HAG13517.1|	TPA: phosphopentomutase [Ruminococcus sp.]	Ruminococcus sp.	24	24	1	5568	1	398	HAG13517.1
Select seq gb|NRG44442.1|	phosphopentomutase [Bacillus sp. CRN 9]	Bacillus sp. CRN 9	24	24	1	5568	1	398	NRG44442.1
Select seq gb|MCQ2537846.1|	phosphopentomutase [Lachnospiraceae bacterium]	Lachnospiraceae bacterium	24	24	1	5568	1	398	MCQ2537846.1
Select seq ref|WP_194518848.1|	phosphopentomutase [Anoxybacillus caldiproteolyticus]	Anoxybacillus caldiproteolyticus	24	24	1	5568	1	398	WP_194518848.1
Select seq ref|WP_068454535.1|	phosphopentomutase [Kurthia sp. 11kri321]	Kurthia sp. 11kri321	24	24	1	5568	1	398	WP_068454535.1
Select seq ref|WP_090857858.1|	phosphopentomutase [Litchfieldia salsa]	Litchfieldia salsa	24	24	1	5568	1	398	WP_090857858.1
Select seq ref|WP_066200801.1|	phosphopentomutase [Cytobacillus horneckiae]	Cytobacillus horneckiae	24	24	1	5568	1	398	WP_066200801.1
Select seq ref|WP_010689144.1|	phosphopentomutase [Ligilactobacillus animalis]	Ligilactobacillus animalis	24	24	1	5568	1	397	WP_010689144.1
Select seq gb|EZH67675.1|	phosphopentomutase [Bacillaceae bacterium JMAK1]	Bacillaceae bacterium JMAK1	24	24	1	5568	1	397	EZH67675.1
Select seq ref|WP_135998255.1|	phosphopentomutase [Ligilactobacillus murinus]	Ligilactobacillus murinus	24	24	1	5568	1	397	WP_135998255.1
Select seq ref|WP_153720314.1|	phosphopentomutase [Sporosarcina sp. A4]	Sporosarcina sp. A4	24	24	1	5568	1	397	WP_153720314.1
Select seq ref|WP_212964792.1|	phosphopentomutase [Lederbergia ruris]	Lederbergia ruris	24	24	1	5568	1	397	WP_212964792.1
Select seq ref|WP_264918019.1|	phosphopentomutase [Selenomonas sputigena]	Selenomonas sputigena	24	24	1	5568	1	397	WP_264918019.1
Select seq ref|WP_113928714.1|	phosphopentomutase [Bacillus sp. P14.5]	Bacillus sp. P14.5	24	24	1	5568	1	397	WP_113928714.1
Select seq ref|WP_041074439.1|	phosphopentomutase [Bacillus sp. OxB-1]	Bacillus sp. OxB-1	24	24	1	5568	1	397	WP_041074439.1
Select seq ref|WP_148938680.1|	phosphopentomutase [Rossellomorea vietnamensis]	Rossellomorea vietnamensis	24	24	1	5568	1	397	WP_148938680.1
Select seq ref|WP_207452818.1|	phosphopentomutase [Bacillus sp. SD088]	Bacillus sp. SD088	24	24	1	5568	1	397	WP_207452818.1
Select seq gb|MCI5942192.1|	phosphopentomutase [Ligilactobacillus animalis]	Ligilactobacillus animalis	24	24	1	5568	1	397	MCI5942192.1
Select seq ref|WP_158323079.1|	phosphopentomutase [Bacillus subtilis]	Bacillus subtilis	24	24	1	5568	1	397	WP_158323079.1
Select seq ref|WP_006192742.1|	phosphopentomutase [Selenomonas sputigena]	Selenomonas sputigena	24	24	1	5568	1	397	WP_006192742.1
Select seq ref|WP_204553358.1|	phosphopentomutase [Bacillus ectoiniformans]	Bacillus ectoiniformans	24	24	1	5568	1	397	WP_204553358.1
Select seq ref|WP_251670068.1|	phosphopentomutase [unclassified Sporosarcina]	unclassified Sporosarcina	24	24	1	5568	1	397	WP_251670068.1
Select seq ref|WP_212975121.1|	phosphopentomutase [Bacillus sp. J14TS2]	Bacillus sp. J14TS2	24	24	1	5568	1	397	WP_212975121.1
Select seq ref|WP_148953011.1|	phosphopentomutase [Rossellomorea vietnamensis]	Rossellomorea vietnamensis	24	24	1	5568	1	397	WP_148953011.1
Select seq ref|WP_216547598.1|	phosphopentomutase [Ligilactobacillus animalis]	Ligilactobacillus animalis	24	24	1	5568	1	397	WP_216547598.1
Select seq gb|QCQ04120.1|	phosphopentomutase [Ligilactobacillus animalis]	Ligilactobacillus animalis	24	24	1	5568	1	397	QCQ04120.1
Select seq ref|WP_239388693.1|	phosphopentomutase [Sporosarcina sp. ACRSM]	Sporosarcina sp. ACRSM	24	24	1	5568	1	397	WP_239388693.1
Select seq ref|WP_211268419.1|	phosphopentomutase [Domibacillus aminovorans]	Domibacillus aminovorans	24	24	1	5568	1	397	WP_211268419.1
Select seq ref|WP_148945893.1|	phosphopentomutase [Rossellomorea]	Rossellomorea	24	24	1	5568	1	397	WP_148945893.1
Select seq ref|WP_006836685.1|	phosphopentomutase [Bacillus sp. SG-1]	Bacillus sp. SG-1	24	24	1	5568	1	397	WP_006836685.1
Select seq ref|WP_035448181.1|	phosphopentomutase [Ligilactobacillus animalis]	Ligilactobacillus animalis	24	24	1	5568	1	397	WP_035448181.1
Select seq ref|WP_095532806.1|	phosphopentomutase [Domibacillus mangrovi]	Domibacillus mangrovi	24	24	1	5568	1	397	WP_095532806.1
Select seq ref|WP_265070485.1|	phosphopentomutase [Selenomonas sputigena]	Selenomonas sputigena	24	24	1	5568	1	397	WP_265070485.1
Select seq gb|KAF3161755.1|	hypothetical protein TWF751_011204 [Orbilia oligospora]	Orbilia oligospora	24	24	1	5568	1	397	KAF3161755.1
Select seq ref|WP_119546934.1|	phosphopentomutase [Bacillus salacetis]	Bacillus salacetis	24	24	1	5568	1	397	WP_119546934.1
Select seq ref|WP_121615017.1|	phosphopentomutase [Virgibacillus halodenitrificans]	Virgibacillus halodenitrificans	24	24	1	5568	1	396	WP_121615017.1
Select seq ref|WP_121438882.1|	phosphopentomutase [Salisediminibacterium halotolerans]	Salisediminibacterium halotolerans	24	24	1	5568	1	396	WP_121438882.1
Select seq gb|MBF0922063.1|	phosphopentomutase [Atopobium sp.]	Atopobium sp.	24	24	1	5568	1	396	MBF0922063.1
Select seq tpg|HHV11789.1|	TPA: phosphopentomutase [Clostridiales bacterium]	Clostridiales bacterium	24	24	1	5568	1	396	HHV11789.1
Select seq gb|MBF0906527.1|	phosphopentomutase [Atopobium sp.]	Atopobium sp.	24	24	1	5568	1	396	MBF0906527.1
Select seq gb|MBF4809112.1|	phosphopentomutase [Lancefieldella parvula]	Lancefieldella parvula	24	24	1	5568	1	396	MBF4809112.1
Select seq gb|EWC93805.1|	phosphopentomutase [Atopobium sp. BS2]	Atopobium sp. BS2	24	24	1	5568	1	396	EWC93805.1
Select seq ref|WP_055106854.1|	phosphopentomutase [Paenibacillus ihumii]	Paenibacillus ihumii	24	24	1	5568	1	396	WP_055106854.1
Select seq gb|MBP3893757.1|	phosphopentomutase [Atopobiaceae bacterium]	Atopobiaceae bacterium	24	24	1	5568	1	396	MBP3893757.1
Select seq gb|AAA74433.1|	phosphopentomutase [Bacillus subtilis]	Bacillus subtilis	24	24	1	5568	1	396	AAA74433.1
Select seq gb|MBF0946724.1|	phosphopentomutase [Atopobium sp.]	Atopobium sp.	24	24	1	5568	1	396	MBF0946724.1
Select seq ref|WP_154654464.1|	phosphopentomutase [Siminovitchia fordii]	Siminovitchia fordii	24	24	1	5568	1	396	WP_154654464.1
Select seq emb|CAH1169802.1|	unnamed protein product [Phaedon cochleariae]	Phaedon cochleariae	24	24	1	5568	1	396	CAH1169802.1
Select seq gb|MBS6385898.1|	phosphopentomutase [Atopobium sp.]	Atopobium sp.	24	24	1	5568	1	396	MBS6385898.1
Select seq gb|MBF0894659.1|	phosphopentomutase [Atopobium sp.]	Atopobium sp.	24	24	1	5568	1	396	MBF0894659.1
Select seq ref|WP_093071596.1|	phosphopentomutase [Salisediminibacterium haloalkalitolerans]	Salisediminibacterium haloalkalitolerans	24	24	1	5568	1	396	WP_093071596.1
Select seq gb|MBF0924688.1|	phosphopentomutase [Atopobium sp.]	Atopobium sp.	24	24	1	5568	1	396	MBF0924688.1
Select seq gb|MBF4803321.1|	phosphopentomutase [Lancefieldella parvula]	Lancefieldella parvula	24	24	1	5568	1	396	MBF4803321.1
Select seq ref|WP_160805186.1|	phosphopentomutase [Virgibacillus halodenitrificans]	Virgibacillus halodenitrificans	24	24	1	5568	1	396	WP_160805186.1
Select seq ref|WP_016477498.1|	phosphopentomutase [Atopobium sp. oral taxon 199]	Atopobium sp. oral taxon 199	24	24	1	5568	1	396	WP_016477498.1
Select seq gb|MBF0912436.1|	phosphopentomutase [Atopobium sp.]	Atopobium sp.	24	24	1	5568	1	396	MBF0912436.1
Select seq ref|WP_021291201.1|	phosphopentomutase [Virgibacillus]	Virgibacillus	24	24	1	5568	1	396	WP_021291201.1
Select seq gb|MBP5342612.1|	phosphopentomutase [bacterium]	bacterium	24	24	1	5568	1	396	MBP5342612.1
Select seq ref|WP_019378316.1|	phosphopentomutase [Virgibacillus halodenitrificans]	Virgibacillus halodenitrificans	24	24	1	5568	1	396	WP_019378316.1
Select seq gb|MBF0914484.1|	phosphopentomutase [Atopobium sp.]	Atopobium sp.	24	24	1	5568	1	396	MBF0914484.1
Select seq gb|MBF0947920.1|	phosphopentomutase [Atopobium sp.]	Atopobium sp.	24	24	1	5568	1	396	MBF0947920.1
Select seq gb|MBS4870082.1|	phosphopentomutase [Atopobium sp.]	Atopobium sp.	24	24	1	5568	1	396	MBS4870082.1
Select seq emb|CAD6220862.1|	unnamed protein product [Miscanthus lutarioriparius]	Miscanthus lutarioriparius	24	24	1	5568	1	396	CAD6220862.1
Select seq gb|MBF0904162.1|	phosphopentomutase [Atopobium sp.]	Atopobium sp.	24	24	1	5568	1	396	MBF0904162.1
Select seq gb|EWC94434.1|	phosphopentomutase [Atopobium sp. ICM42b]	Atopobium sp. ICM42b	24	24	1	5568	1	396	EWC94434.1
Select seq gb|MBF0920243.1|	phosphopentomutase [Atopobium sp.]	Atopobium sp.	24	24	1	5568	1	396	MBF0920243.1
Select seq gb|MBF0909131.1|	phosphopentomutase [Atopobium sp.]	Atopobium sp.	24	24	1	5568	1	396	MBF0909131.1
Select seq ref|WP_160807157.1|	phosphopentomutase [Virgibacillus]	Virgibacillus	24	24	1	5568	1	396	WP_160807157.1
Select seq ref|WP_174881118.1|	phosphopentomutase [Metabacillus niabensis]	Metabacillus niabensis	24	24	1	5568	1	396	WP_174881118.1
Select seq gb|PAD66544.1|	phosphopentomutase [Bacillus sp. 7586-K]	Bacillus sp. 7586-K	24	24	1	5568	1	396	PAD66544.1
Select seq gb|MBF0954314.1|	phosphopentomutase [Atopobium sp.]	Atopobium sp.	24	24	1	5568	1	396	MBF0954314.1
Select seq ref|WP_006608501.1|	phosphopentomutase [Mycoplasmopsis columbina]	Mycoplasmopsis columbina	24	24	1	5568	1	396	WP_006608501.1
Select seq gb|MBF0918170.1|	phosphopentomutase [Atopobium sp.]	Atopobium sp.	24	24	1	5568	1	396	MBF0918170.1
Select seq ref|WP_029891968.1|	phosphopentomutase [Mycoplasmopsis columbina]	Mycoplasmopsis columbina	24	24	1	5568	1	396	WP_029891968.1
Select seq ref|WP_035432453.1|	phosphopentomutase [Lancefieldella parvula]	Lancefieldella parvula	24	24	1	5568	1	396	WP_035432453.1
Select seq ref|WP_012808236.1|	phosphopentomutase [Lancefieldella parvula]	Lancefieldella parvula	24	24	1	5568	1	396	WP_012808236.1
Select seq ref|WP_040955430.1|	phosphopentomutase [Virgibacillus sp. SK37]	Virgibacillus sp. SK37	24	24	1	5568	1	396	WP_040955430.1
Select seq ref|WP_048743033.1|	mannose-6-phosphate isomerase, class I [Corynebacterium halotolerans]	Corynebacterium halotolerans	24	24	1	5568	1	396	WP_048743033.1
Select seq gb|TCL53070.1|	phosphopentomutase [Thermolongibacillus altinsuensis]	Thermolongibacillus altinsuensis	24	24	1	5568	1	396	TCL53070.1
Select seq gb|MBF0921098.1|	phosphopentomutase [Atopobium sp.]	Atopobium sp.	24	24	1	5568	1	396	MBF0921098.1
Select seq gb|MBF0974636.1|	phosphopentomutase [Atopobium sp.]	Atopobium sp.	24	24	1	5568	1	396	MBF0974636.1
Select seq ref|WP_084781789.1|	phosphopentomutase [Bacillus niameyensis]	Bacillus niameyensis	24	24	1	5568	1	396	WP_084781789.1
Select seq gb|MBF0898656.1|	phosphopentomutase [Atopobium sp.]	Atopobium sp.	24	24	1	5568	1	396	MBF0898656.1
Select seq gb|MBF0911969.1|	phosphopentomutase [Atopobiaceae bacterium]	Atopobiaceae bacterium	24	24	1	5568	1	396	MBF0911969.1
Select seq gb|MBF0905881.1|	phosphopentomutase [Atopobium sp.]	Atopobium sp.	24	24	1	5568	1	396	MBF0905881.1
Select seq gb|MBQ8420027.1|	phosphopentomutase [Clostridia bacterium]	Clostridia bacterium	24	24	1	5568	1	395	MBQ8420027.1
Select seq ref|WP_073372620.1|	phosphopentomutase [Mycoplasmopsis pullorum]	Mycoplasmopsis pullorum	24	24	1	5568	1	395	WP_073372620.1
Select seq gb|KQU59720.1|	phosphopentomutase [Bacillus sp. Leaf406]	Bacillus sp. Leaf406	24	24	1	5568	1	395	KQU59720.1
Select seq gb|MBO5046876.1|	phosphopentomutase [Clostridia bacterium]	Clostridia bacterium	24	24	1	5568	1	395	MBO5046876.1
Select seq gb|MBQ6661340.1|	phosphopentomutase [Lachnospiraceae bacterium]	Lachnospiraceae bacterium	24	24	1	5568	1	395	MBQ6661340.1
Select seq ref|WP_115453895.1|	phosphopentomutase [Neobacillus piezotolerans]	Neobacillus piezotolerans	24	24	1	5568	1	395	WP_115453895.1
Select seq gb|QQZ10967.1|	phosphopentomutase [Heyndrickxia vini]	Heyndrickxia vini	24	24	1	5568	1	395	QQZ10967.1
Select seq ref|WP_066414554.1|	phosphopentomutase [Sutcliffiella]	Sutcliffiella	24	24	1	5568	1	395	WP_066414554.1
Select seq ref|WP_006694819.1|	phosphopentomutase [Selenomonas noxia]	Selenomonas noxia	24	24	1	5568	1	395	WP_006694819.1
Select seq ref|WP_163101068.1|	phosphopentomutase [Peribacillus alkalitolerans]	Peribacillus alkalitolerans	24	24	1	5568	1	395	WP_163101068.1
Select seq ref|WP_251404588.1|	phosphopentomutase [Rossellomorea marisflavi]	Rossellomorea marisflavi	24	24	1	5568	1	395	WP_251404588.1
Select seq ref|WP_263073006.1|	phosphopentomutase [Caldibacillus lycopersici]	Caldibacillus lycopersici	24	24	1	5568	1	395	WP_263073006.1
Select seq ref|WP_026694755.1|	phosphopentomutase [Peribacillus kribbensis]	Peribacillus kribbensis	24	24	1	5568	1	395	WP_026694755.1
Select seq gb|AKL76845.1|	phosphopentomutase [Bacillus velezensis]	Bacillus velezensis	24	24	1	5568	1	395	AKL76845.1
Select seq emb|VXB36810.1|	1,5-phosphopentomutase [Bacillus sp. 349Y]	Bacillus sp. 349Y	24	24	1	5568	1	395	VXB36810.1
Select seq ref|WP_084347831.1|	phosphopentomutase [Heyndrickxia sporothermodurans]	Heyndrickxia sporothermodurans	24	24	1	5568	1	395	WP_084347831.1
Select seq ref|WP_053367018.1|	phosphopentomutase [Bacillus sp. FJAT-27245]	Bacillus sp. FJAT-27245	24	24	1	5568	1	395	WP_053367018.1
Select seq dbj|GIN38252.1|	phosphopentomutase [Heyndrickxia oleronia]	Heyndrickxia oleronia	24	24	1	5568	1	395	GIN38252.1
Select seq ref|WP_110394685.1|	phosphopentomutase [Pseudogracilibacillus auburnensis]	Pseudogracilibacillus auburnensis	24	24	1	5568	1	395	WP_110394685.1
Select seq ref|WP_079516330.1|	phosphopentomutase [Rossellomorea marisflavi]	Rossellomorea marisflavi	24	24	1	5568	1	395	WP_079516330.1
Select seq ref|WP_207519714.1|	phosphopentomutase [Pseudogracilibacillus auburnensis]	Pseudogracilibacillus auburnensis	24	24	1	5568	1	395	WP_207519714.1
Select seq ref|WP_181502711.1|	phosphopentomutase [Anoxybacillus vitaminiphilus]	Anoxybacillus vitaminiphilus	24	24	1	5568	1	395	WP_181502711.1
Select seq gb|MBP3480844.1|	phosphopentomutase [Clostridia bacterium]	Clostridia bacterium	24	24	1	5568	1	395	MBP3480844.1
Select seq gb|AHZ16457.1|	phosphopentomutase [Bacillus velezensis SQR9]	Bacillus velezensis SQR9	24	24	1	5568	1	395	AHZ16457.1
Select seq ref|WP_006695907.1|	phosphopentomutase [Selenomonas noxia]	Selenomonas noxia	24	24	1	5568	1	395	WP_006695907.1
Select seq ref|WP_048005943.1|	phosphopentomutase [Rossellomorea marisflavi]	Rossellomorea marisflavi	24	24	1	5568	1	395	WP_048005943.1
Select seq gb|KYC86884.1|	Phosphopentomutase [Bacillus amyloliquefaciens]	Bacillus amyloliquefaciens	24	24	1	5568	1	395	KYC86884.1
Select seq ref|WP_108672324.1|	phosphopentomutase [Peribacillus acanthi]	Peribacillus acanthi	24	24	1	5568	1	395	WP_108672324.1
Select seq ref|WP_252264844.1|	phosphopentomutase [Rossellomorea marisflavi]	Rossellomorea marisflavi	24	24	1	5568	1	395	WP_252264844.1
Select seq ref|WP_108071314.1|	phosphopentomutase [Heyndrickxia sporothermodurans]	Heyndrickxia sporothermodurans	24	24	1	5568	1	395	WP_108071314.1
Select seq gb|AKL85028.1|	Drm [Bacillus atrophaeus UCMB-5137]	Bacillus atrophaeus UCMB-5137	24	24	1	5568	1	395	AKL85028.1
Select seq ref|WP_048014731.1|	phosphopentomutase [Rossellomorea marisflavi]	Rossellomorea marisflavi	24	24	1	5568	1	395	WP_048014731.1
Select seq gb|MBQ5334332.1|	phosphopentomutase [Oscillospiraceae bacterium]	Oscillospiraceae bacterium	24	24	1	5568	1	395	MBQ5334332.1
Select seq gb|RUR99756.1|	Phosphopentomutase [Bacillus velezensis]	Bacillus velezensis	24	24	1	5568	1	395	RUR99756.1
Select seq ref|WP_180212378.1|	phosphopentomutase [Bacillus sp. Gen3]	Bacillus sp. Gen3	24	24	1	5568	1	395	WP_180212378.1
Select seq gb|AGZ56931.1|	phosphopentomutase [Bacillus amyloliquefaciens CC178]	Bacillus amyloliquefaciens CC178	24	24	1	5568	1	395	AGZ56931.1
Select seq ref|WP_095655758.1|	phosphopentomutase [Virgibacillus profundi]	Virgibacillus profundi	24	24	1	5568	1	395	WP_095655758.1
Select seq ref|WP_053426678.1|	phosphopentomutase [Rossellomorea marisflavi]	Rossellomorea marisflavi	24	24	1	5568	1	395	WP_053426678.1
Select seq ref|WP_188206073.1|	phosphopentomutase [Alkalibacillus aidingensis]	Alkalibacillus aidingensis	24	24	1	5568	1	395	WP_188206073.1
Select seq gb|EEX69393.1|	phosphopentomutase [Mitsuokella multacida DSM 20544]	Mitsuokella multacida DSM 20544	24	24	1	5568	1	395	EEX69393.1
Select seq ref|WP_183251264.1|	phosphopentomutase [Anoxybacillus tepidamans]	Anoxybacillus tepidamans	24	24	1	5568	1	395	WP_183251264.1
Select seq emb|CBI43371.1|	phosphopentomutase [Bacillus amyloliquefaciens DSM 7] [Bacillus amyloliquefaciens DSM 7 = ATCC 23350]	Bacillus amyloliquefaciens DSM 7 = ATCC 23350	24	24	1	5568	1	395	CBI43371.1
Select seq ref|WP_251529274.1|	phosphopentomutase [Rossellomorea marisflavi]	Rossellomorea marisflavi	24	24	1	5568	1	395	WP_251529274.1
Select seq ref|WP_238281415.1|	phosphopentomutase [Rossellomorea marisflavi]	Rossellomorea marisflavi	24	24	1	5568	1	395	WP_238281415.1
Select seq ref|WP_059171020.1|	phosphopentomutase [Bacillus sp. FJAT-27445]	Bacillus sp. FJAT-27445	24	24	1	5568	1	395	WP_059171020.1
Select seq ref|WP_268850814.1|	phosphopentomutase [Anoxybacillus sp. J5B_2022]	Anoxybacillus sp. J5B_2022	24	24	1	5568	1	395	WP_268850814.1
Select seq ref|WP_149024224.1|	phosphopentomutase [Listeria cornellensis]	Listeria cornellensis	24	24	1	5568	1	395	WP_149024224.1
Select seq ref|WP_139553329.1|	phosphopentomutase [Mycoplasmopsis pullorum]	Mycoplasmopsis pullorum	24	24	1	5568	1	395	WP_139553329.1
Select seq gb|QDF56434.1|	phosphopentomutase [Bacillus velezensis]	Bacillus velezensis	24	24	1	5568	1	395	QDF56434.1
Select seq ref|WP_213093666.1|	phosphopentomutase [Bacillus sp. FJAT-49736]	Bacillus sp. FJAT-49736	24	24	1	5568	1	395	WP_213093666.1
Select seq ref|WP_103034841.1|	phosphopentomutase [Listeria]	Listeria	24	24	1	5568	1	395	WP_103034841.1
Select seq ref|WP_014371143.1|	phosphopentomutase [Paenibacillus mucilaginosus]	Paenibacillus mucilaginosus	24	24	1	5568	1	395	WP_014371143.1
Select seq ref|WP_202752218.1|	phosphopentomutase [Heyndrickxia sporothermodurans]	Heyndrickxia sporothermodurans	24	24	1	5568	1	395	WP_202752218.1
Select seq gb|MBP3554856.1|	phosphopentomutase [Clostridia bacterium]	Clostridia bacterium	24	24	1	5568	1	395	MBP3554856.1
Select seq ref|WP_043932885.1|	phosphopentomutase [Bacillus sp. EB01]	Bacillus sp. EB01	24	24	1	5568	1	395	WP_043932885.1
Select seq ref|WP_053599055.1|	phosphopentomutase [Bacillus sp. FJAT-18017]	Bacillus sp. FJAT-18017	24	24	1	5568	1	395	WP_053599055.1
Select seq dbj|GIN85597.1|	phosphopentomutase [Heyndrickxia sporothermodurans]	Heyndrickxia sporothermodurans	24	24	1	5568	1	395	GIN85597.1
Select seq ref|WP_058002298.1|	phosphopentomutase [Heyndrickxia oleronia]	Heyndrickxia oleronia	24	24	1	5568	1	395	WP_058002298.1
Select seq ref|WP_101632214.1|	phosphopentomutase [Bacillus sp. V5-8f]	Bacillus sp. V5-8f	24	24	1	5568	1	395	WP_101632214.1
Select seq ref|WP_100274453.1|	phosphopentomutase [Bacillus]	Bacillus	24	24	1	5569	1	394	WP_100274453.1
Select seq ref|WP_009728551.1|	phosphopentomutase [Selenomonas sp. F0473]	Selenomonas sp. F0473	24	24	1	5569	1	394	WP_009728551.1
Select seq gb|NWN96109.1|	phosphopentomutase [Bacillus sp. (in: firmicutes)]	Bacillus sp. (in: firmicutes)	24	24	1	5569	1	394	NWN96109.1
Select seq ref|WP_258261699.1|	phosphopentomutase [Rossellomorea sp. SC111]	Rossellomorea sp. SC111	24	24	1	5569	1	394	WP_258261699.1
Select seq ref|WP_187956867.1|	phosphopentomutase [Bacillus subtilis]	Bacillus subtilis	24	24	1	5569	1	394	WP_187956867.1
Select seq ref|WP_098310677.1|	phosphopentomutase [Bacillus sp. AFS018417]	Bacillus sp. AFS018417	24	24	1	5569	1	394	WP_098310677.1
Select seq ref|WP_124072980.1|	phosphopentomutase [Bacillus subtilis]	Bacillus subtilis	24	24	1	5569	1	394	WP_124072980.1
Select seq ref|WP_009656342.1|	phosphopentomutase [Selenomonas sp. FOBRC6]	Selenomonas sp. FOBRC6	24	24	1	5569	1	394	WP_009656342.1
Select seq ref|WP_230502754.1|	phosphopentomutase [Sutcliffiella rhizosphaerae]	Sutcliffiella rhizosphaerae	24	24	1	5569	1	394	WP_230502754.1
Select seq ref|WP_017418071.1|	phosphopentomutase [Bacillus amyloliquefaciens group]	Bacillus amyloliquefaciens group	24	24	1	5569	1	394	WP_017418071.1
Select seq ref|WP_003183173.1|	phosphopentomutase [Bacillus]	Bacillus	24	24	1	5569	1	394	WP_003183173.1
Select seq ref|WP_211654386.1|	phosphopentomutase [Planococcus sp. MSAK28401]	Planococcus sp. MSAK28401	24	24	1	5569	1	394	WP_211654386.1
Select seq ref|WP_103746417.1|	phosphopentomutase [Bacillus]	Bacillus	24	24	1	5569	1	394	WP_103746417.1
Select seq ref|WP_268537655.1|	phosphopentomutase [Bacillus vallismortis]	Bacillus vallismortis	24	24	1	5569	1	394	WP_268537655.1
Select seq gb|ANB59260.1|	phosphopentomutase [Anoxybacillus amylolyticus]	Anoxybacillus amylolyticus	24	24	1	5569	1	394	ANB59260.1
Select seq ref|WP_229762724.1|	phosphopentomutase [Bacillus]	Bacillus	24	24	1	5569	1	394	WP_229762724.1
Select seq ref|WP_019258807.1|	phosphopentomutase [Bacillus]	Bacillus	24	24	1	5569	1	394	WP_019258807.1
Select seq ref|WP_216448173.1|	phosphopentomutase [Bacillus velezensis]	Bacillus velezensis	24	24	1	5569	1	394	WP_216448173.1
Select seq ref|WP_072183506.1|	phosphopentomutase [Bacillus]	Bacillus	24	24	1	5569	1	394	WP_072183506.1
Select seq ref|WP_069181230.1|	phosphopentomutase [Selenomonas sp. oral taxon 920]	Selenomonas sp. oral taxon 920	24	24	1	5569	1	394	WP_069181230.1
Select seq ref|WP_269868086.1|	phosphopentomutase [Paenibacillus mucilaginosus]	Paenibacillus mucilaginosus	24	24	1	5569	1	394	WP_269868086.1
Select seq ref|WP_216629243.1|	phosphopentomutase [Anaerococcus faecalis]	Anaerococcus faecalis	24	24	1	5569	1	394	WP_216629243.1
Select seq ref|WP_041336326.1|	phosphopentomutase [Bacillus subtilis]	Bacillus subtilis	24	24	1	5569	1	394	WP_041336326.1
Select seq ref|WP_061809707.1|	phosphopentomutase [Rossellomorea vietnamensis]	Rossellomorea vietnamensis	24	24	1	5569	1	394	WP_061809707.1
Select seq ref|WP_068462723.1|	phosphopentomutase [Planococcus maritimus]	Planococcus maritimus	24	24	1	5569	1	394	WP_068462723.1
Select seq ref|WP_169213643.1|	phosphopentomutase [Bacillaceae]	Bacillaceae	24	24	1	5569	1	394	WP_169213643.1
Select seq ref|WP_176274802.1|	phosphopentomutase [Bacillus]	Bacillus	24	24	1	5569	1	394	WP_176274802.1
Select seq ref|WP_029418323.1|	phosphopentomutase [Bacillus sonorensis]	Bacillus sonorensis	24	24	1	5569	1	394	WP_029418323.1
Select seq ref|WP_268341438.1|	phosphopentomutase [Bacillus haynesii]	Bacillus haynesii	24	24	1	5569	1	394	WP_268341438.1
Select seq ref|WP_060672282.1|	phosphopentomutase [Rossellomorea vietnamensis]	Rossellomorea vietnamensis	24	24	1	5569	1	394	WP_060672282.1
Select seq ref|WP_101661504.1|	phosphopentomutase [Bacillus sp. V3-13]	Bacillus sp. V3-13	24	24	1	5569	1	394	WP_101661504.1
Select seq ref|WP_220176520.1|	phosphopentomutase [Bacillus amyloliquefaciens]	Bacillus amyloliquefaciens	24	24	1	5569	1	394	WP_220176520.1
Select seq ref|WP_034770765.1|	phosphopentomutase [Bacillaceae]	Bacillaceae	24	24	1	5569	1	394	WP_034770765.1
Select seq ref|WP_148995581.1|	phosphopentomutase [Rossellomorea aquimaris]	Rossellomorea aquimaris	24	24	1	5569	1	394	WP_148995581.1
Select seq ref|WP_201713382.1|	phosphopentomutase [Rossellomorea arthrocnemi]	Rossellomorea arthrocnemi	24	24	1	5569	1	394	WP_201713382.1
Select seq ref|WP_171518496.1|	phosphopentomutase [Bacillus]	Bacillus	24	24	1	5569	1	394	WP_171518496.1
Select seq ref|WP_061520881.1|	phosphopentomutase [Bacillus nakamurai]	Bacillus nakamurai	24	24	1	5569	1	394	WP_061520881.1
Select seq ref|WP_019714850.1|	phosphopentomutase [Bacillus]	Bacillus	24	24	1	5569	1	394	WP_019714850.1
Select seq ref|WP_169510022.1|	phosphopentomutase [Bacillus velezensis]	Bacillus velezensis	24	24	1	5569	1	394	WP_169510022.1
Select seq ref|WP_076767828.1|	phosphopentomutase [Domibacillus epiphyticus]	Domibacillus epiphyticus	24	24	1	5569	1	394	WP_076767828.1
Select seq ref|WP_024572756.1|	phosphopentomutase [Bacillus]	Bacillus	24	24	1	5569	1	394	WP_024572756.1
Select seq ref|WP_203361838.1|	phosphopentomutase [Bacillus sp. REN10]	Bacillus sp. REN10	24	24	1	5569	1	394	WP_203361838.1
Select seq ref|WP_268426617.1|	phosphopentomutase [Bacillus inaquosorum]	Bacillus inaquosorum	24	24	1	5569	1	394	WP_268426617.1
Select seq ref|WP_078413661.1|	phosphopentomutase [Priestia abyssalis]	Priestia abyssalis	24	24	1	5569	1	394	WP_078413661.1
Select seq emb|SFI53893.1|	phosphopentomutase [Bacillus sp. 71mf]	Bacillus sp. 71mf	24	24	1	5569	1	394	SFI53893.1
Select seq ref|WP_074509439.1|	phosphopentomutase [Planococcus glaciei]	Planococcus glaciei	24	24	1	5569	1	394	WP_074509439.1
Select seq ref|WP_145653090.1|	phosphopentomutase [Bacillus paralicheniformis]	Bacillus paralicheniformis	24	24	1	5569	1	394	WP_145653090.1
Select seq ref|WP_123373125.1|	phosphopentomutase [Bacillus subtilis]	Bacillus subtilis	24	24	1	5569	1	394	WP_123373125.1
Select seq gb|KFF56133.1|	phosphopentomutase [Bacillus subtilis] [Bacillus stercoris]	Bacillus stercoris	24	24	1	5569	1	394	KFF56133.1
Select seq gb|EBF5114778.1|	phosphopentomutase [Listeria monocytogenes]	Listeria monocytogenes	24	24	1	5569	1	394	EBF5114778.1
Select seq ref|WP_016939163.1|	phosphopentomutase [Bacillus]	Bacillus	24	24	1	5569	1	394	WP_016939163.1
Select seq ref|WP_268371560.1|	phosphopentomutase [Bacillus atrophaeus]	Bacillus atrophaeus	24	24	1	5569	1	394	WP_268371560.1
Select seq ref|WP_048406589.1|	phosphopentomutase [Bacillus glycinifermentans]	Bacillus glycinifermentans	24	24	1	5569	1	394	WP_048406589.1
Select seq ref|WP_268530445.1|	phosphopentomutase [Bacillus atrophaeus]	Bacillus atrophaeus	24	24	1	5569	1	394	WP_268530445.1
Select seq ref|WP_215105040.1|	phosphopentomutase [Planococcus sp. ISL-109]	Planococcus sp. ISL-109	24	24	1	5569	1	394	WP_215105040.1
Select seq ref|WP_073425761.1|	phosphopentomutase [Bacillus licheniformis]	Bacillus licheniformis	24	24	1	5569	1	394	WP_073425761.1
Select seq emb|CAG9610897.1|	Phosphopentomutase [Bacillus rhizoplanae]	Bacillus rhizoplanae	24	24	1	5569	1	394	CAG9610897.1
Select seq ref|WP_229771218.1|	phosphopentomutase [Anaerococcus porci]	Anaerococcus porci	24	24	1	5569	1	394	WP_229771218.1
Select seq ref|WP_242169887.1|	phosphopentomutase [Priestia koreensis]	Priestia koreensis	24	24	1	5569	1	394	WP_242169887.1
Select seq ref|WP_268279863.1|	phosphopentomutase [Bacillus inaquosorum]	Bacillus inaquosorum	24	24	1	5569	1	394	WP_268279863.1
Select seq ref|WP_212063601.1|	phosphopentomutase [Bacillus atrophaeus]	Bacillus atrophaeus	24	24	1	5569	1	394	WP_212063601.1
Select seq ref|WP_268300260.1|	phosphopentomutase [Bacillus haynesii]	Bacillus haynesii	24	24	1	5569	1	394	WP_268300260.1
Select seq ref|WP_043054372.1|	phosphopentomutase [Bacillus]	Bacillus	24	24	1	5569	1	394	WP_043054372.1
Select seq ref|WP_101190478.1|	phosphopentomutase [unclassified Planococcus (in: firmicutes)]	unclassified Planococcus (in: firmicutes)	24	24	1	5569	1	394	WP_101190478.1
Select seq ref|WP_147804843.1|	phosphopentomutase [Alkalicoccus halolimnae]	Alkalicoccus halolimnae	24	24	1	5569	1	394	WP_147804843.1
Select seq ref|WP_015417748.1|	phosphopentomutase [Bacillus]	Bacillus	24	24	1	5569	1	394	WP_015417748.1
Select seq ref|WP_076458077.1|	phosphopentomutase [Bacillus subtilis]	Bacillus subtilis	24	24	1	5569	1	394	WP_076458077.1
Select seq ref|WP_222143100.1|	phosphopentomutase [Bacillus]	Bacillus	24	24	1	5569	1	394	WP_222143100.1
Select seq ref|WP_163189996.1|	phosphopentomutase [Bacillus subtilis]	Bacillus subtilis	24	24	1	5569	1	394	WP_163189996.1
Select seq gb|OAT84096.1|	phosphopentomutase [Bacillus sp. MKU004]	Bacillus sp. MKU004	24	24	1	5569	1	394	OAT84096.1
Select seq ref|WP_041481654.1|	phosphopentomutase [Bacillus amyloliquefaciens]	Bacillus amyloliquefaciens	24	24	1	5569	1	394	WP_041481654.1
Select seq gb|UQZ46549.1|	phosphopentomutase [Bacillus halotolerans]	Bacillus halotolerans	24	24	1	5569	1	394	UQZ46549.1
Select seq ref|WP_156734843.1|	phosphopentomutase [Bacillus velezensis]	Bacillus velezensis	24	24	1	5569	1	394	WP_156734843.1
Select seq ref|WP_087990606.1|	phosphopentomutase [Bacillus subtilis]	Bacillus subtilis	24	24	1	5569	1	394	WP_087990606.1
Select seq ref|WP_119996537.1|	phosphopentomutase [Bacillus subtilis]	Bacillus subtilis	24	24	1	5569	1	394	WP_119996537.1
Select seq ref|WP_088007918.1|	phosphopentomutase [Indiicoccus explosivorum]	Indiicoccus explosivorum	24	24	1	5569	1	394	WP_088007918.1
Select seq ref|WP_190664391.1|	phosphopentomutase [Bacillus velezensis]	Bacillus velezensis	24	24	1	5569	1	394	WP_190664391.1
Select seq ref|WP_071580438.1|	phosphopentomutase [Bacillus]	Bacillus	24	24	1	5569	1	394	WP_071580438.1
Select seq ref|WP_035175196.1|	phosphopentomutase [Bacillus atrophaeus]	Bacillus atrophaeus	24	24	1	5569	1	394	WP_035175196.1
Select seq gb|MBQ8549248.1|	phosphopentomutase [Lachnospiraceae bacterium]	Lachnospiraceae bacterium	24	24	1	5569	1	394	MBQ8549248.1
Select seq ref|WP_212037583.1|	phosphopentomutase [Bacillus subtilis]	Bacillus subtilis	24	24	1	5569	1	394	WP_212037583.1
Select seq ref|WP_010334806.1|	phosphopentomutase [Bacillus mojavensis]	Bacillus mojavensis	24	24	1	5569	1	394	WP_010334806.1
Select seq ref|WP_269774860.1|	phosphopentomutase [Bacillus siamensis]	Bacillus siamensis	24	24	1	5569	1	394	WP_269774860.1
Select seq ref|WP_224940311.1|	phosphopentomutase [Rossellomorea aquimaris]	Rossellomorea aquimaris	24	24	1	5569	1	394	WP_224940311.1
Select seq ref|WP_010328186.1|	phosphopentomutase [Bacillus vallismortis]	Bacillus vallismortis	24	24	1	5569	1	394	WP_010328186.1
Select seq ref|WP_009350256.1|	phosphopentomutase [Selenomonas artemidis]	Selenomonas artemidis	24	24	1	5569	1	394	WP_009350256.1
Select seq ref|WP_119899542.1|	phosphopentomutase [Bacillus subtilis]	Bacillus subtilis	24	24	1	5569	1	394	WP_119899542.1
Select seq ref|WP_109567739.1|	phosphopentomutase [Bacillus sp. VMFN-A1]	Bacillus sp. VMFN-A1	24	24	1	5569	1	394	WP_109567739.1
Select seq ref|WP_268280366.1|	phosphopentomutase [Bacillus inaquosorum]	Bacillus inaquosorum	24	24	1	5569	1	394	WP_268280366.1
Select seq ref|WP_182091307.1|	phosphopentomutase [Planococcus maritimus]	Planococcus maritimus	24	24	1	5569	1	394	WP_182091307.1
Select seq ref|WP_216405803.1|	phosphopentomutase [Caldibacillus hisashii]	Caldibacillus hisashii	24	24	1	5569	1	394	WP_216405803.1
Select seq ref|WP_268332570.1|	phosphopentomutase [Bacillus inaquosorum]	Bacillus inaquosorum	24	24	1	5569	1	394	WP_268332570.1
Select seq ref|WP_039074367.1|	phosphopentomutase [Bacillus]	Bacillus	24	24	1	5569	1	394	WP_039074367.1
Select seq ref|WP_213383258.1|	phosphopentomutase [Bacillus subtilis]	Bacillus subtilis	24	24	1	5569	1	394	WP_213383258.1
Select seq ref|WP_243943339.1|	phosphopentomutase [Bacillus]	Bacillus	24	24	1	5569	1	394	WP_243943339.1
Select seq ref|WP_154994239.1|	phosphopentomutase [Bacillus]	Bacillus	24	24	1	5569	1	394	WP_154994239.1
Select seq ref|WP_047475691.1|	phosphopentomutase [Bacillus siamensis]	Bacillus siamensis	24	24	1	5569	1	394	WP_047475691.1
Select seq ref|WP_058297670.1|	phosphopentomutase [Bacillus enclensis]	Bacillus enclensis	24	24	1	5569	1	394	WP_058297670.1
Select seq ref|WP_072589351.1|	phosphopentomutase [Bacillus subtilis group]	Bacillus subtilis group	24	24	1	5569	1	394	WP_072589351.1
Select seq gb|PAQ16247.1|	phosphopentomutase [Bacillaceae bacterium SAOS 7]	Bacillaceae bacterium SAOS 7	24	24	1	5569	1	394	PAQ16247.1
Select seq ref|WP_199397975.1|	phosphopentomutase [Bacillus halotolerans]	Bacillus halotolerans	24	24	1	5569	1	394	WP_199397975.1
Select seq gb|QWC21559.1|	phosphopentomutase [Bacillus haikouensis]	Bacillus haikouensis	24	24	1	5569	1	394	QWC21559.1
Select seq ref|WP_205004120.1|	phosphopentomutase [Scopulibacillus daqui]	Scopulibacillus daqui	24	24	1	5569	1	394	WP_205004120.1
Select seq ref|WP_226673044.1|	phosphopentomutase [Rossellomorea aquimaris]	Rossellomorea aquimaris	24	24	1	5569	1	394	WP_226673044.1
Select seq ref|WP_009441385.1|	phosphopentomutase [Selenomonas sp. oral taxon 138]	Selenomonas sp. oral taxon 138	24	24	1	5569	1	394	WP_009441385.1
Select seq ref|WP_206849537.1|	phosphopentomutase [Bacillus sp. NTK074B]	Bacillus sp. NTK074B	24	24	1	5569	1	394	WP_206849537.1
Select seq ref|WP_015388053.1|	phosphopentomutase [Bacillus amyloliquefaciens group]	Bacillus amyloliquefaciens group	24	24	1	5569	1	394	WP_015388053.1
Select seq ref|WP_174520000.1|	phosphopentomutase [Planococcus rifietoensis]	Planococcus rifietoensis	24	24	1	5569	1	394	WP_174520000.1
Select seq ref|WP_259424214.1|	phosphopentomutase [Bacillus velezensis]	Bacillus velezensis	24	24	1	5569	1	394	WP_259424214.1
Select seq ref|WP_270798418.1|	phosphopentomutase [Bacillus sp. CLL-3-40]	Bacillus sp. CLL-3-40	24	24	1	5569	1	394	WP_270798418.1
Select seq gb|MBR6019943.1|	phosphopentomutase [Lachnospiraceae bacterium]	Lachnospiraceae bacterium	24	24	1	5569	1	394	MBR6019943.1
Select seq ref|WP_268308759.1|	phosphopentomutase [Bacillus haynesii]	Bacillus haynesii	24	24	1	5569	1	394	WP_268308759.1
Select seq ref|WP_113967603.1|	phosphopentomutase [Rossellomorea aquimaris]	Rossellomorea aquimaris	24	24	1	5569	1	394	WP_113967603.1
Select seq ref|WP_065981809.1|	phosphopentomutase [Bacillus]	Bacillus	24	24	1	5569	1	394	WP_065981809.1
Select seq ref|WP_075754096.1|	phosphopentomutase [Bacillus paralicheniformis]	Bacillus paralicheniformis	24	24	1	5569	1	394	WP_075754096.1
Select seq ref|WP_134991275.1|	phosphopentomutase [Bacillus subtilis]	Bacillus subtilis	24	24	1	5569	1	394	WP_134991275.1
Select seq ref|WP_095315690.1|	phosphopentomutase [Bacillus]	Bacillus	24	24	1	5569	1	394	WP_095315690.1
Select seq ref|WP_041338372.1|	phosphopentomutase [Bacillus subtilis]	Bacillus subtilis	24	24	1	5569	1	394	WP_041338372.1
Select seq ref|WP_153122746.1|	phosphopentomutase [Bacillus tepidiphilus]	Bacillus tepidiphilus	24	24	1	5569	1	394	WP_153122746.1
Select seq ref|WP_063638494.1|	phosphopentomutase [Bacillus atrophaeus]	Bacillus atrophaeus	24	24	1	5569	1	394	WP_063638494.1
Select seq ref|WP_268296215.1|	phosphopentomutase [Bacillus haynesii]	Bacillus haynesii	24	24	1	5569	1	394	WP_268296215.1
Select seq ref|WP_100331474.1|	phosphopentomutase [Bacillus xiapuensis]	Bacillus xiapuensis	24	24	1	5569	1	394	WP_100331474.1
Select seq gb|MBF1682708.1|	phosphopentomutase [Selenomonas artemidis]	Selenomonas artemidis	24	24	1	5569	1	394	MBF1682708.1
Select seq ref|WP_095141200.1|	phosphopentomutase [Caldibacillus hisashii]	Caldibacillus hisashii	24	24	1	5569	1	394	WP_095141200.1
Select seq ref|WP_144498495.1|	phosphopentomutase [Bacillus paralicheniformis]	Bacillus paralicheniformis	24	24	1	5569	1	394	WP_144498495.1
Select seq ref|WP_219947818.1|	phosphopentomutase [Bacillus atrophaeus]	Bacillus atrophaeus	24	24	1	5569	1	394	WP_219947818.1
Select seq ref|WP_072566503.1|	phosphopentomutase [Bacillus subtilis]	Bacillus subtilis	24	24	1	5569	1	394	WP_072566503.1
Select seq gb|OAH58277.1|	phosphopentomutase [Domibacillus aminovorans]	Domibacillus aminovorans	24	24	1	5569	1	394	OAH58277.1
Select seq ref|WP_217003107.1|	phosphopentomutase [Bacillus subtilis]	Bacillus subtilis	24	24	1	5569	1	394	WP_217003107.1
Select seq ref|WP_146277117.1|	phosphopentomutase [Bacillus amyloliquefaciens group]	Bacillus amyloliquefaciens group	24	24	1	5569	1	394	WP_146277117.1
Select seq ref|WP_110124235.1|	phosphopentomutase [Bacillus velezensis]	Bacillus velezensis	24	24	1	5569	1	394	WP_110124235.1
Select seq ref|WP_144453861.1|	phosphopentomutase [Bacillus subtilis]	Bacillus subtilis	24	24	1	5569	1	394	WP_144453861.1
Select seq gb|MBQ8314452.1|	phosphopentomutase [Lachnospiraceae bacterium]	Lachnospiraceae bacterium	24	24	1	5569	1	394	MBQ8314452.1
Select seq ref|WP_167340740.1|	phosphopentomutase [Bacillus amyloliquefaciens group]	Bacillus amyloliquefaciens group	24	24	1	5569	1	394	WP_167340740.1
Select seq ref|WP_268361763.1|	phosphopentomutase [unclassified Bacillus (in: firmicutes)]	unclassified Bacillus (in: firmicutes)	24	24	1	5569	1	394	WP_268361763.1
Select seq ref|WP_066262507.1|	phosphopentomutase [Bacillus acidicola]	Bacillus acidicola	24	24	1	5569	1	394	WP_066262507.1
Select seq ref|WP_014480175.1|	phosphopentomutase [Bacillus]	Bacillus	24	24	1	5569	1	394	WP_014480175.1
Select seq ref|WP_003230444.1|	phosphopentomutase [Bacillus]	Bacillus	24	24	1	5569	1	394	WP_003230444.1
Select seq ref|WP_098353590.1|	phosphopentomutase [Bacillus sp. AFS015802]	Bacillus sp. AFS015802	24	24	1	5569	1	394	WP_098353590.1
Select seq ref|WP_084993840.1|	phosphopentomutase [Bacillus subtilis group]	Bacillus subtilis group	24	24	1	5569	1	394	WP_084993840.1
Select seq ref|WP_114150407.1|	phosphopentomutase [Bacillus subtilis]	Bacillus subtilis	24	24	1	5569	1	394	WP_114150407.1
Select seq ref|WP_160221666.1|	phosphopentomutase [Bacillus subtilis]	Bacillus subtilis	24	24	1	5569	1	394	WP_160221666.1
Select seq ref|WP_090558058.1|	phosphopentomutase [Bacillus subtilis]	Bacillus subtilis	24	24	1	5569	1	394	WP_090558058.1
Select seq ref|WP_106360580.1|	phosphopentomutase [Bacillus atrophaeus]	Bacillus atrophaeus	24	24	1	5569	1	394	WP_106360580.1
Select seq ref|WP_024121929.1|	phosphopentomutase [Bacillus]	Bacillus	24	24	1	5569	1	394	WP_024121929.1
Select seq ref|WP_138092557.1|	phosphopentomutase [Bacillus velezensis]	Bacillus velezensis	24	24	1	5569	1	394	WP_138092557.1
Select seq ref|WP_268398501.1|	phosphopentomutase [Bacillus inaquosorum]	Bacillus inaquosorum	24	24	1	5569	1	394	WP_268398501.1
Select seq ref|WP_174227155.1|	phosphopentomutase [Bacillus tequilensis]	Bacillus tequilensis	24	24	1	5569	1	394	WP_174227155.1
Select seq ref|WP_160182848.1|	phosphopentomutase [Bacillus]	Bacillus	24	24	1	5569	1	394	WP_160182848.1
Select seq ref|WP_063094871.1|	phosphopentomutase [Bacillus amyloliquefaciens]	Bacillus amyloliquefaciens	24	24	1	5569	1	394	WP_063094871.1
Select seq ref|WP_172295927.1|	phosphopentomutase [Bacillus sp. WMMC1349]	Bacillus sp. WMMC1349	24	24	1	5569	1	394	WP_172295927.1
Select seq gb|PFG05836.1|	phosphopentomutase [Bacillus sp. es.034]	Bacillus sp. es.034	24	24	1	5569	1	394	PFG05836.1
Select seq ref|WP_252684957.1|	phosphopentomutase [Bacillus vallismortis]	Bacillus vallismortis	24	24	1	5569	1	394	WP_252684957.1
Select seq ref|WP_268273932.1|	phosphopentomutase [Bacillus inaquosorum]	Bacillus inaquosorum	24	24	1	5569	1	394	WP_268273932.1
Select seq ref|WP_173614166.1|	phosphopentomutase [Bacillus subtilis]	Bacillus subtilis	24	24	1	5569	1	394	WP_173614166.1
Select seq gb|QEK98305.1|	phosphopentomutase [Bacillus amyloliquefaciens]	Bacillus amyloliquefaciens	24	24	1	5569	1	394	QEK98305.1
Select seq gb|KIU11510.1|	phosphopentomutase [Bacillus subtilis]	Bacillus subtilis	24	24	1	5569	1	394	KIU11510.1
Select seq ref|WP_264820321.1|	phosphopentomutase [Bacillus siamensis]	Bacillus siamensis	24	24	1	5569	1	394	WP_264820321.1
Select seq ref|WP_020956023.1|	phosphopentomutase [Bacillus velezensis]	Bacillus velezensis	24	24	1	5569	1	394	WP_020956023.1
Select seq ref|WP_062356146.1|	phosphopentomutase [Bacillus kwashiorkori]	Bacillus kwashiorkori	24	24	1	5569	1	394	WP_062356146.1
Select seq ref|WP_268272708.1|	phosphopentomutase [Bacillus inaquosorum]	Bacillus inaquosorum	24	24	1	5569	1	394	WP_268272708.1
Select seq ref|WP_251257493.1|	phosphopentomutase [Bacillus velezensis]	Bacillus velezensis	24	24	1	5569	1	394	WP_251257493.1
Select seq ref|WP_202327317.1|	phosphopentomutase [Bacillus]	Bacillus	24	24	1	5569	1	394	WP_202327317.1
Select seq ref|WP_044340112.1|	phosphopentomutase [Rossellomorea aquimaris]	Rossellomorea aquimaris	24	24	1	5569	1	394	WP_044340112.1
Select seq ref|WP_268291234.1|	phosphopentomutase [Bacillus inaquosorum]	Bacillus inaquosorum	24	24	1	5569	1	394	WP_268291234.1
Select seq ref|WP_264379311.1|	phosphopentomutase [Bacillus subtilis]	Bacillus subtilis	24	24	1	5569	1	394	WP_264379311.1
Select seq ref|WP_172251405.1|	phosphopentomutase [Bacillus haikouensis]	Bacillus haikouensis	24	24	1	5569	1	394	WP_172251405.1
Select seq ref|WP_070547500.1|	phosphopentomutase [Bacillus subtilis]	Bacillus subtilis	24	24	1	5569	1	394	WP_070547500.1
Select seq ref|WP_003153338.1|	phosphopentomutase [Bacillus]	Bacillus	24	24	1	5569	1	394	WP_003153338.1
Select seq ref|WP_101562242.1|	phosphopentomutase [Bacillus velezensis]	Bacillus velezensis	24	24	1	5569	1	394	WP_101562242.1
Select seq ref|WP_269389939.1|	phosphopentomutase [Bacillus amyloliquefaciens]	Bacillus amyloliquefaciens	24	24	1	5569	1	394	WP_269389939.1
Select seq ref|WP_268385992.1|	phosphopentomutase [Bacillus atrophaeus]	Bacillus atrophaeus	24	24	1	5569	1	394	WP_268385992.1
Select seq ref|WP_003223966.1|	phosphopentomutase [Bacillus]	Bacillus	24	24	1	5569	1	394	WP_003223966.1
Select seq ref|WP_268430452.1|	phosphopentomutase [Bacillus inaquosorum]	Bacillus inaquosorum	24	24	1	5569	1	394	WP_268430452.1
Select seq ref|WP_144500723.1|	phosphopentomutase [Bacillus subtilis]	Bacillus subtilis	24	24	1	5569	1	394	WP_144500723.1
Select seq ref|WP_204205428.1|	phosphopentomutase [Bacillus suaedaesalsae]	Bacillus suaedaesalsae	24	24	1	5569	1	394	WP_204205428.1
Select seq ref|WP_117156140.1|	phosphopentomutase [Paraliobacillus quinghaiensis]	Paraliobacillus quinghaiensis	24	24	1	5569	1	394	WP_117156140.1
Select seq ref|WP_258729448.1|	phosphopentomutase [Bacillus atrophaeus]	Bacillus atrophaeus	24	24	1	5569	1	394	WP_258729448.1
Select seq ref|WP_061582095.1|	phosphopentomutase [Bacillus amyloliquefaciens]	Bacillus amyloliquefaciens	24	24	1	5569	1	394	WP_061582095.1
Select seq ref|WP_144449652.1|	phosphopentomutase [Alkalihalobacillus nanhaiisediminis]	Alkalihalobacillus nanhaiisediminis	24	24	1	5569	1	394	WP_144449652.1
Select seq ref|WP_254500865.1|	phosphopentomutase [Bacillus halotolerans]	Bacillus halotolerans	24	24	1	5569	1	394	WP_254500865.1
Select seq gb|MBQ9005419.1|	phosphopentomutase [Atopobiaceae bacterium]	Atopobiaceae bacterium	24	24	1	5569	1	394	MBQ9005419.1
Select seq ref|WP_152149383.1|	phosphopentomutase [Bacillus aerolatus]	Bacillus aerolatus	24	24	1	5569	1	394	WP_152149383.1
Select seq ref|WP_268372482.1|	phosphopentomutase [Bacillus sonorensis]	Bacillus sonorensis	24	24	1	5569	1	394	WP_268372482.1
Select seq gb|MBR3234221.1|	phosphopentomutase [Atopobiaceae bacterium]	Atopobiaceae bacterium	24	24	1	5569	1	394	MBR3234221.1
Select seq ref|WP_255287963.1|	phosphopentomutase [Bacillus smithii]	Bacillus smithii	24	24	1	5569	1	394	WP_255287963.1
Select seq ref|WP_068485854.1|	phosphopentomutase [Planococcus maritimus]	Planococcus maritimus	24	24	1	5569	1	394	WP_068485854.1
Select seq ref|WP_041915579.1|	phosphopentomutase [Bacillus amyloliquefaciens group]	Bacillus amyloliquefaciens group	24	24	1	5569	1	394	WP_041915579.1
Select seq ref|WP_268338673.1|	phosphopentomutase [Bacillus haynesii]	Bacillus haynesii	24	24	1	5569	1	394	WP_268338673.1
Select seq ref|WP_033574745.1|	phosphopentomutase [Bacillus amyloliquefaciens group]	Bacillus amyloliquefaciens group	24	24	1	5569	1	394	WP_033574745.1
Select seq ref|WP_152110614.1|	phosphopentomutase [Bacillus sp. B1-b2]	Bacillus sp. B1-b2	24	24	1	5569	1	394	WP_152110614.1
Select seq ref|WP_112231598.1|	phosphopentomutase [Planococcus maitriensis]	Planococcus maitriensis	24	24	1	5569	1	394	WP_112231598.1
Select seq ref|WP_214480126.1|	phosphopentomutase [Bacillus sp. SM2101]	Bacillus sp. SM2101	24	24	1	5569	1	394	WP_214480126.1
Select seq ref|WP_219168407.1|	phosphopentomutase [Bacillus sp. MCCB 382]	Bacillus sp. MCCB 382	24	24	1	5569	1	394	WP_219168407.1
Select seq ref|WP_024715178.1|	phosphopentomutase [Bacillus tequilensis]	Bacillus tequilensis	24	24	1	5569	1	394	WP_024715178.1
Select seq dbj|BAA12650.1|	YqkN [Bacillus subtilis]	Bacillus subtilis	24	24	1	5569	1	394	BAA12650.1
Select seq ref|WP_128747156.1|	phosphopentomutase [Bacillus subtilis]	Bacillus subtilis	24	24	1	5569	1	394	WP_128747156.1
Select seq ref|WP_268499221.1|	phosphopentomutase [Bacillus atrophaeus]	Bacillus atrophaeus	24	24	1	5569	1	394	WP_268499221.1
Select seq ref|WP_268313490.1|	phosphopentomutase [Bacillus haynesii]	Bacillus haynesii	24	24	1	5569	1	394	WP_268313490.1
Select seq ref|WP_243386437.1|	phosphopentomutase [Bacillus kexueae]	Bacillus kexueae	24	24	1	5569	1	394	WP_243386437.1
Select seq ref|WP_044896445.1|	phosphopentomutase [Bacillus alveayuensis]	Bacillus alveayuensis	24	24	1	5569	1	394	WP_044896445.1
Select seq ref|WP_145614770.1|	phosphopentomutase [Bacillus licheniformis]	Bacillus licheniformis	24	24	1	5569	1	394	WP_145614770.1
Select seq ref|WP_066846300.1|	phosphopentomutase [Selenomonas sp. oral taxon 126]	Selenomonas sp. oral taxon 126	24	24	1	5569	1	394	WP_066846300.1
Select seq ref|WP_003355226.1|	phosphopentomutase [Bacillus smithii]	Bacillus smithii	24	24	1	5569	1	394	WP_003355226.1
Select seq ref|WP_148957456.1|	phosphopentomutase [Bacillus swezeyi]	Bacillus swezeyi	24	24	1	5569	1	394	WP_148957456.1
Select seq ref|WP_041849982.1|	phosphopentomutase [Bacillus]	Bacillus	24	24	1	5569	1	394	WP_041849982.1
Select seq ref|WP_268518800.1|	phosphopentomutase [Bacillus atrophaeus]	Bacillus atrophaeus	24	24	1	5569	1	394	WP_268518800.1
Select seq ref|WP_003325569.1|	phosphopentomutase [Bacillus subtilis group]	Bacillus subtilis group	24	24	1	5569	1	394	WP_003325569.1
Select seq ref|WP_150223239.1|	phosphopentomutase [Bacillus atrophaeus]	Bacillus atrophaeus	24	24	1	5569	1	394	WP_150223239.1
Select seq ref|WP_046160550.1|	phosphopentomutase [Bacillus]	Bacillus	24	24	1	5569	1	394	WP_046160550.1
Select seq ref|WP_069149811.1|	phosphopentomutase [Bacillus subtilis]	Bacillus subtilis	24	24	1	5569	1	394	WP_069149811.1
Select seq ref|WP_268328891.1|	phosphopentomutase [Bacillus haynesii]	Bacillus haynesii	24	24	1	5569	1	394	WP_268328891.1
Select seq ref|WP_148961951.1|	phosphopentomutase [Bacillus subtilis]	Bacillus subtilis	24	24	1	5569	1	394	WP_148961951.1
Select seq ref|WP_128992120.1|	phosphopentomutase [Bacillus subtilis]	Bacillus subtilis	24	24	1	5569	1	394	WP_128992120.1
Select seq ref|WP_105954908.1|	phosphopentomutase [Bacillus]	Bacillus	24	24	1	5569	1	394	WP_105954908.1
Select seq ref|WP_175991144.1|	phosphopentomutase [Bacillus sp. Marseille-Q1617]	Bacillus sp. Marseille-Q1617	24	24	1	5569	1	394	WP_175991144.1
Select seq ref|WP_014477238.1|	phosphopentomutase [Bacillus subtilis]	Bacillus subtilis	24	24	1	5569	1	394	WP_014477238.1
Select seq ref|WP_224519585.1|	phosphopentomutase [Rossellomorea]	Rossellomorea	24	24	1	5569	1	394	WP_224519585.1
Select seq ref|WP_138775631.1|	phosphopentomutase [Bacillus sp. BHET2]	Bacillus sp. BHET2	24	24	1	5569	1	394	WP_138775631.1
Select seq ref|WP_076792744.1|	phosphopentomutase [Bacillus haynesii]	Bacillus haynesii	24	24	1	5569	1	394	WP_076792744.1
Select seq ref|WP_268460701.1|	phosphopentomutase [Bacillus paralicheniformis]	Bacillus paralicheniformis	24	24	1	5569	1	394	WP_268460701.1
Select seq ref|WP_060398953.1|	phosphopentomutase [Bacillus]	Bacillus	24	24	1	5569	1	394	WP_060398953.1
Select seq gb|PEA56196.1|	phosphopentomutase [Bacillus pseudomycoides]	Bacillus pseudomycoides	24	24	1	5569	1	394	PEA56196.1
Select seq ref|WP_182070437.1|	phosphopentomutase [Bacillus haynesii]	Bacillus haynesii	24	24	1	5569	1	394	WP_182070437.1
Select seq ref|WP_214798828.1|	phosphopentomutase [unclassified Bacillus (in: firmicutes)]	unclassified Bacillus (in: firmicutes)	24	24	1	5569	1	394	WP_214798828.1
Select seq ref|WP_006690256.1|	phosphopentomutase [Selenomonas flueggei]	Selenomonas flueggei	24	24	1	5569	1	394	WP_006690256.1
Select seq ref|WP_006636491.1|	phosphopentomutase [Bacillus]	Bacillus	24	24	1	5569	1	394	WP_006636491.1
Select seq ref|WP_167409119.1|	phosphopentomutase [Bacillus sp. EKM208B]	Bacillus sp. EKM208B	24	24	1	5569	1	394	WP_167409119.1
Select seq ref|WP_014664482.1|	phosphopentomutase [Bacillus]	Bacillus	24	24	1	5569	1	394	WP_014664482.1
Select seq ref|WP_046129800.1|	phosphopentomutase [Bacillus]	Bacillus	24	24	1	5569	1	394	WP_046129800.1
Select seq ref|WP_061187609.1|	phosphopentomutase [Bacillus]	Bacillus	24	24	1	5569	1	394	WP_061187609.1
Select seq ref|WP_101575734.1|	phosphopentomutase [Bacillus canaveralius]	Bacillus canaveralius	24	24	1	5569	1	394	WP_101575734.1
Select seq ref|WP_064090963.1|	phosphopentomutase [Rossellomorea aquimaris]	Rossellomorea aquimaris	24	24	1	5569	1	394	WP_064090963.1
Select seq ref|WP_106044205.1|	phosphopentomutase [Bacillus]	Bacillus	24	24	1	5569	1	394	WP_106044205.1
Select seq emb|CEG27723.1|	phosphopentomutase [Bacillus sp. B-jedd]	Bacillus sp. B-jedd	24	24	1	5569	1	394	CEG27723.1
Select seq ref|WP_216998779.1|	phosphopentomutase [Bacillus subtilis]	Bacillus subtilis	24	24	1	5569	1	394	WP_216998779.1
Select seq ref|WP_020059426.1|	phosphopentomutase [Bacillus sp. 123MFChir2]	Bacillus sp. 123MFChir2	24	24	1	5569	1	394	WP_020059426.1
Select seq ref|WP_095352975.1|	phosphopentomutase [Bacillus velezensis]	Bacillus velezensis	24	24	1	5569	1	394	WP_095352975.1
Select seq gb|MBQ9317506.1|	phosphopentomutase [Atopobiaceae bacterium]	Atopobiaceae bacterium	24	24	1	5569	1	394	MBQ9317506.1
Select seq ref|WP_198259250.1|	phosphopentomutase [Bacillus enclensis]	Bacillus enclensis	24	24	1	5569	1	394	WP_198259250.1
Select seq ref|WP_268524709.1|	phosphopentomutase [Bacillus atrophaeus]	Bacillus atrophaeus	24	24	1	5569	1	394	WP_268524709.1
Select seq ref|WP_124043609.1|	phosphopentomutase [Bacillus]	Bacillus	24	24	1	5569	1	394	WP_124043609.1
Select seq ref|WP_064815079.1|	phosphopentomutase [Bacillus subtilis]	Bacillus subtilis	24	24	1	5569	1	394	WP_064815079.1
Select seq ref|WP_020452036.1|	phosphopentomutase [Bacillus]	Bacillus	24	24	1	5569	1	394	WP_020452036.1
Select seq ref|WP_038829774.1|	phosphopentomutase [Bacillus subtilis]	Bacillus subtilis	24	24	1	5569	1	394	WP_038829774.1
Select seq gb|MBQ3028479.1|	phosphopentomutase [Lachnospiraceae bacterium]	Lachnospiraceae bacterium	24	24	1	5569	1	394	MBQ3028479.1
Select seq ref|WP_043867255.1|	phosphopentomutase [Bacillus]	Bacillus	24	24	1	5569	1	394	WP_043867255.1
Select seq ref|WP_071578077.1|	phosphopentomutase [Bacillus sp. FMQ74]	Bacillus sp. FMQ74	24	24	1	5569	1	394	WP_071578077.1
Select seq ref|WP_101666114.1|	phosphopentomutase [Bacillus sp. V33-4]	Bacillus sp. V33-4	24	24	1	5569	1	394	WP_101666114.1
Select seq ref|WP_268496623.1|	phosphopentomutase [Bacillus halotolerans]	Bacillus halotolerans	24	24	1	5569	1	394	WP_268496623.1
Select seq ref|WP_086344036.1|	phosphopentomutase [Bacillus subtilis]	Bacillus subtilis	24	24	1	5569	1	394	WP_086344036.1
Select seq ref|WP_227098735.1|	phosphopentomutase [Bacillus stercoris]	Bacillus stercoris	24	24	1	5569	1	394	WP_227098735.1
Select seq ref|WP_101864475.1|	phosphopentomutase [Bacillus halotolerans]	Bacillus halotolerans	24	24	1	5569	1	394	WP_101864475.1
Select seq ref|WP_185981044.1|	phosphopentomutase [Selenomonas timonae]	Selenomonas timonae	24	24	1	5569	1	394	WP_185981044.1
Select seq gb|MCI3985071.1|	phosphopentomutase [Bacillus vallismortis]	Bacillus vallismortis	24	24	1	5569	1	394	MCI3985071.1
Select seq gb|KAA0550347.1|	phosphopentomutase [Bacillus sp. BGMRC 2118]	Bacillus sp. BGMRC 2118	24	24	1	5569	1	394	KAA0550347.1
Select seq ref|WP_100402418.1|	phosphopentomutase [Bacillus sp. FJAT-42315]	Bacillus sp. FJAT-42315	24	24	1	5569	1	394	WP_100402418.1
Select seq ref|WP_021684598.1|	phosphopentomutase [Selenomonas sp. oral taxon 892]	Selenomonas sp. oral taxon 892	24	24	1	5569	1	394	WP_021684598.1
Select seq ref|WP_216968573.1|	phosphopentomutase [unclassified Planococcus (in: firmicutes)]	unclassified Planococcus (in: firmicutes)	24	24	1	5569	1	394	WP_216968573.1
Select seq ref|WP_077671406.1|	phosphopentomutase [Bacillus subtilis]	Bacillus subtilis	24	24	1	5569	1	394	WP_077671406.1
Select seq ref|WP_088461074.1|	phosphopentomutase [Bacillus velezensis]	Bacillus velezensis	24	24	1	5569	1	394	WP_088461074.1
Select seq gb|MBG0765219.1|	phosphopentomutase [Tissierellales bacterium]	Tissierellales bacterium	24	24	1	5569	1	394	MBG0765219.1
Select seq ref|WP_168748160.1|	phosphopentomutase [Bacillus mojavensis]	Bacillus mojavensis	24	24	1	5569	1	394	WP_168748160.1
Select seq gb|MBP5461291.1|	phosphopentomutase [Lachnospiraceae bacterium]	Lachnospiraceae bacterium	24	24	1	5569	1	394	MBP5461291.1
Select seq ref|WP_071618552.1|	phosphopentomutase [Rossellomorea aquimaris]	Rossellomorea aquimaris	24	24	1	5569	1	394	WP_071618552.1
Select seq ref|WP_125122917.1|	phosphopentomutase [Bacillus amyloliquefaciens]	Bacillus amyloliquefaciens	24	24	1	5569	1	394	WP_125122917.1
Select seq ref|WP_069837613.1|	phosphopentomutase [Bacillus subtilis]	Bacillus subtilis	24	24	1	5569	1	394	WP_069837613.1
Select seq ref|WP_017695928.1|	phosphopentomutase [Bacillus subtilis]	Bacillus subtilis	24	24	1	5569	1	394	WP_017695928.1
Select seq ref|WP_174737798.1|	phosphopentomutase [Bacillus amyloliquefaciens]	Bacillus amyloliquefaciens	24	24	1	5569	1	394	WP_174737798.1
Select seq ref|WP_026587698.1|	phosphopentomutase [Bacillus sp. NSP9.1]	Bacillus sp. NSP9.1	24	24	1	5569	1	394	WP_026587698.1
Select seq ref|WP_009657800.1|	phosphopentomutase [Selenomonas sp. FOBRC9]	Selenomonas sp. FOBRC9	24	24	1	5569	1	394	WP_009657800.1
Select seq ref|WP_268445963.1|	phosphopentomutase [Bacillus mojavensis]	Bacillus mojavensis	24	24	1	5569	1	394	WP_268445963.1
Select seq ref|WP_121548915.1|	phosphopentomutase [Bacillus subtilis]	Bacillus subtilis	24	24	1	5569	1	394	WP_121548915.1
Select seq ref|WP_224875402.1|	phosphopentomutase [Rossellomorea aquimaris]	Rossellomorea aquimaris	24	24	1	5569	1	394	WP_224875402.1
Select seq ref|WP_015251776.1|	phosphopentomutase [Bacillus]	Bacillus	24	24	1	5569	1	394	WP_015251776.1
Select seq ref|WP_268355961.1|	phosphopentomutase [Bacillus haynesii]	Bacillus haynesii	24	24	1	5569	1	394	WP_268355961.1
Select seq ref|WP_048352873.1|	phosphopentomutase [Bacillus glycinifermentans]	Bacillus glycinifermentans	24	24	1	5569	1	394	WP_048352873.1
Select seq ref|WP_076758640.1|	phosphopentomutase [Bacillus swezeyi]	Bacillus swezeyi	24	24	1	5569	1	394	WP_076758640.1
Select seq ref|WP_009438181.1|	phosphopentomutase [Selenomonas sp. oral taxon 137]	Selenomonas sp. oral taxon 137	24	24	1	5569	1	394	WP_009438181.1
Select seq ref|WP_268552087.1|	phosphopentomutase [Bacillus vallismortis]	Bacillus vallismortis	24	24	1	5569	1	394	WP_268552087.1
Select seq ref|WP_025284951.1|	phosphopentomutase [Bacillus amyloliquefaciens group]	Bacillus amyloliquefaciens group	24	24	1	5569	1	394	WP_025284951.1
Select seq ref|WP_034328594.1|	phosphopentomutase [Bacillus sp. FJAT-14578]	Bacillus sp. FJAT-14578	24	24	1	5569	1	394	WP_034328594.1
Select seq gb|MBE3568638.1|	phosphopentomutase [Bacillales bacterium]	Bacillales bacterium	24	24	1	5569	1	394	MBE3568638.1
Select seq ref|WP_166851179.1|	phosphopentomutase [Bacillus rugosus]	Bacillus rugosus	24	24	1	5569	1	394	WP_166851179.1
Select seq ref|WP_015240135.1|	phosphopentomutase [Bacillus]	Bacillus	24	24	1	5569	1	394	WP_015240135.1
Select seq ref|WP_026762506.1|	phosphopentomutase [Selenomonas artemidis]	Selenomonas artemidis	24	24	1	5569	1	394	WP_026762506.1
Select seq gb|MBO8176675.1|	phosphopentomutase [Bacillus sp. (in: firmicutes)]	Bacillus sp. (in: firmicutes)	24	24	1	5569	1	394	MBO8176675.1
Select seq ref|WP_026221687.1|	phosphopentomutase [Domibacillus aminovorans]	Domibacillus aminovorans	24	24	1	5569	1	394	WP_026221687.1
Select seq ref|WP_148969518.1|	phosphopentomutase [Rossellomorea aquimaris]	Rossellomorea aquimaris	24	24	1	5569	1	394	WP_148969518.1
Select seq ref|WP_053402235.1|	phosphopentomutase [Priestia koreensis]	Priestia koreensis	24	24	1	5569	1	394	WP_053402235.1
Select seq ref|WP_149156990.1|	phosphopentomutase [Bacillus sp. CH30_1T]	Bacillus sp. CH30_1T	24	24	1	5569	1	394	WP_149156990.1
Select seq ref|WP_162102543.1|	phosphopentomutase [unclassified Bacillus (in: firmicutes)]	unclassified Bacillus (in: firmicutes)	24	24	1	5569	1	394	WP_162102543.1
Select seq ref|WP_165427473.1|	phosphopentomutase [Bacillus paralicheniformis]	Bacillus paralicheniformis	24	24	1	5569	1	394	WP_165427473.1
Select seq ref|WP_049141246.1|	phosphopentomutase [Bacillus subtilis]	Bacillus subtilis	24	24	1	5569	1	394	WP_049141246.1
Select seq gb|MBO9129805.1|	phosphopentomutase [Bacillus sp. 165]	Bacillus sp. 165	24	24	1	5569	1	394	MBO9129805.1
Select seq ref|WP_254518314.1|	phosphopentomutase [Bacillus halotolerans]	Bacillus halotolerans	24	24	1	5569	1	394	WP_254518314.1
Select seq ref|WP_042976428.1|	phosphopentomutase [Bacillus subtilis]	Bacillus subtilis	24	24	1	5569	1	394	WP_042976428.1
Select seq ref|WP_221565312.1|	phosphopentomutase [Alkalihalobacillus sp. TS-13]	Alkalihalobacillus sp. TS-13	24	24	1	5569	1	394	WP_221565312.1
Select seq ref|WP_244809485.1|	phosphopentomutase [Caldibacillus sp. NES_3]	Caldibacillus sp. NES_3	24	24	1	5569	1	394	WP_244809485.1
Select seq ref|WP_175578489.1|	phosphopentomutase [Planococcus citreus]	Planococcus citreus	24	24	1	5569	1	394	WP_175578489.1
Select seq ref|WP_071391665.1|	phosphopentomutase [Bacillus amyloliquefaciens group]	Bacillus amyloliquefaciens group	24	24	1	5569	1	394	WP_071391665.1
Select seq ref|WP_034758195.1|	phosphopentomutase [Rossellomorea vietnamensis]	Rossellomorea vietnamensis	24	24	1	5569	1	394	WP_034758195.1
Select seq ref|WP_163259864.1|	phosphopentomutase [Bacillus subtilis]	Bacillus subtilis	24	24	1	5569	1	394	WP_163259864.1
Select seq ref|WP_268336645.1|	phosphopentomutase [Bacillus haynesii]	Bacillus haynesii	24	24	1	5569	1	394	WP_268336645.1
Select seq gb|EAF7292292.1|	phosphopentomutase [Listeria monocytogenes]	Listeria monocytogenes	24	24	1	5569	1	394	EAF7292292.1
Select seq gb|OKL38371.1|	phosphopentomutase [Domibacillus mangrovi]	Domibacillus mangrovi	24	24	1	5569	1	394	OKL38371.1
Select seq ref|WP_045208085.1|	phosphopentomutase [Bacillus velezensis]	Bacillus velezensis	24	24	1	5569	1	394	WP_045208085.1
Select seq gb|OLQ56334.1|	phosphopentomutase [Bacillus licheniformis]	Bacillus licheniformis	24	24	1	5569	1	394	OLQ56334.1
Select seq gb|MCI4136242.1|	phosphopentomutase [Bacillus vallismortis]	Bacillus vallismortis	24	24	1	5569	1	394	MCI4136242.1
Select seq ref|WP_208480284.1|	phosphopentomutase [Bacillus amyloliquefaciens]	Bacillus amyloliquefaciens	24	24	1	5569	1	394	WP_208480284.1
Select seq ref|WP_261750475.1|	phosphopentomutase [Rossellomorea vietnamensis]	Rossellomorea vietnamensis	24	24	1	5569	1	394	WP_261750475.1
Select seq dbj|GGJ94345.1|	phosphopentomutase [Lentibacillus kapialis]	Lentibacillus kapialis	24	24	1	5569	1	394	GGJ94345.1
Select seq ref|WP_014114271.1|	phosphopentomutase [Bacillus spizizenii]	Bacillus spizizenii	24	24	1	5569	1	394	WP_014114271.1
Select seq ref|WP_043927035.1|	phosphopentomutase [Bacillus haynesii]	Bacillus haynesii	24	24	1	5569	1	394	WP_043927035.1
Select seq gb|PGZ99370.1|	phosphopentomutase [Bacillus pseudomycoides]	Bacillus pseudomycoides	24	24	1	5569	1	394	PGZ99370.1
Select seq ref|WP_268301032.1|	phosphopentomutase [Bacillus haynesii]	Bacillus haynesii	24	24	1	5569	1	394	WP_268301032.1
Select seq ref|WP_268490347.1|	phosphopentomutase [Bacillus atrophaeus]	Bacillus atrophaeus	24	24	1	5569	1	394	WP_268490347.1
Select seq ref|WP_061576809.1|	phosphopentomutase [Bacillus licheniformis]	Bacillus licheniformis	24	24	1	5569	1	394	WP_061576809.1
Select seq ref|WP_229146994.1|	phosphopentomutase [Bacillus sp. LBG-1-113]	Bacillus sp. LBG-1-113	24	24	1	5569	1	394	WP_229146994.1
Select seq ref|WP_032722059.1|	phosphopentomutase [Bacillus subtilis]	Bacillus subtilis	24	24	1	5569	1	394	WP_032722059.1
Select seq ref|WP_106073527.1|	phosphopentomutase [Bacillus subtilis]	Bacillus subtilis	24	24	1	5569	1	394	WP_106073527.1
Select seq ref|WP_106020051.1|	phosphopentomutase [Bacillus halotolerans]	Bacillus halotolerans	24	24	1	5569	1	394	WP_106020051.1
Select seq gb|OZI11973.1|	phosphopentomutase [Bacillaceae bacterium SAS-127]	Bacillaceae bacterium SAS-127	24	24	1	5569	1	394	OZI11973.1
Select seq gb|PTU28706.1|	phosphopentomutase [Bacillus subtilis]	Bacillus subtilis	24	24	1	5569	1	394	PTU28706.1
Select seq emb|CDE46423.1|	phosphopentomutase [Clostridium sp. CAG:411]	Clostridium sp. CAG:411	24	24	1	5569	1	394	CDE46423.1
Select seq ref|WP_080130294.1|	phosphopentomutase [Bacillus velezensis]	Bacillus velezensis	24	24	1	5569	1	394	WP_080130294.1
Select seq ref|WP_024085549.1|	phosphopentomutase [Bacillus]	Bacillus	24	24	1	5569	1	394	WP_024085549.1
Select seq ref|WP_152847083.1|	phosphopentomutase [Bacillus paralicheniformis]	Bacillus paralicheniformis	24	24	1	5569	1	394	WP_152847083.1
Select seq ref|WP_077736555.1|	phosphopentomutase [Bacillus sonorensis]	Bacillus sonorensis	24	24	1	5569	1	394	WP_077736555.1
Select seq ref|WP_003236741.1|	phosphopentomutase [Bacillus inaquosorum]	Bacillus inaquosorum	24	24	1	5569	1	394	WP_003236741.1
Select seq gb|NNU93950.1|	phosphopentomutase [Geobacillus sp. NFOSA3]	Geobacillus sp. NFOSA3	24	24	1	5569	1	393	NNU93950.1
Select seq gb|QEY33785.1|	phosphopentomutase [Caproiciproducens galactitolivorans]	Caproiciproducens galactitolivorans	24	24	1	5569	1	393	QEY33785.1
Select seq sp|O24821.1|	RecName: Full=Phosphopentomutase; AltName: Full=Phosphodeoxyribomutase [Geobacillus stearothermophilus]	Geobacillus stearothermophilus	24	24	1	5569	1	393	O24821.1
Select seq ref|WP_185635321.1|	phosphopentomutase [Listeria booriae]	Listeria booriae	24	24	1	5569	1	393	WP_185635321.1
Select seq ref|WP_107949745.1|	phosphopentomutase [Lysinibacillus parviboronicapiens]	Lysinibacillus parviboronicapiens	24	24	1	5569	1	393	WP_107949745.1
Select seq ref|WP_185972047.1|	phosphopentomutase [Listeria booriae]	Listeria booriae	24	24	1	5569	1	393	WP_185972047.1
Select seq ref|WP_185617566.1|	phosphopentomutase [Listeria booriae]	Listeria booriae	24	24	1	5569	1	393	WP_185617566.1
Select seq ref|WP_221872391.1|	phosphopentomutase [Mesobacillus maritimus]	Mesobacillus maritimus	24	24	1	5569	1	393	WP_221872391.1
Select seq ref|WP_055440721.1|	phosphopentomutase [Anoxybacillus suryakundensis]	Anoxybacillus suryakundensis	24	24	1	5569	1	393	WP_055440721.1
Select seq ref|WP_035047809.1|	phosphopentomutase [Anoxybacillus]	Anoxybacillus	24	24	1	5569	1	393	WP_035047809.1
Select seq ref|WP_185573963.1|	phosphopentomutase [Listeria booriae]	Listeria booriae	24	24	1	5569	1	393	WP_185573963.1
Select seq ref|WP_182201357.1|	phosphopentomutase [Paraliobacillus salinarum]	Paraliobacillus salinarum	24	24	1	5569	1	393	WP_182201357.1
Select seq ref|WP_138128598.1|	phosphopentomutase [Pseudalkalibacillus caeni]	Pseudalkalibacillus caeni	24	24	1	5569	1	393	WP_138128598.1
Select seq ref|WP_078430837.1|	phosphopentomutase [Alkalihalobacterium alkalinitrilicum]	Alkalihalobacterium alkalinitrilicum	24	24	1	5569	1	393	WP_078430837.1
Select seq ref|WP_153462771.1|	phosphopentomutase [Sediminibacillus terrae]	Sediminibacillus terrae	24	24	1	5569	1	393	WP_153462771.1
Select seq ref|WP_010858643.1|	phosphopentomutase [Lysinibacillus sphaericus]	Lysinibacillus sphaericus	24	24	1	5569	1	393	WP_010858643.1
Select seq ref|WP_026570060.1|	phosphopentomutase [Sediminibacillus halophilus]	Sediminibacillus halophilus	24	24	1	5569	1	393	WP_026570060.1
Select seq ref|WP_209364889.1|	phosphopentomutase [Sediminibacillus dalangtanensis]	Sediminibacillus dalangtanensis	24	24	1	5569	1	393	WP_209364889.1
Select seq ref|WP_093136607.1|	phosphopentomutase [Salinibacillus kushneri]	Salinibacillus kushneri	24	24	1	5569	1	393	WP_093136607.1
Select seq ref|WP_134338971.1|	phosphopentomutase [Filobacillus milosensis]	Filobacillus milosensis	24	24	1	5569	1	393	WP_134338971.1
Select seq ref|WP_100372581.1|	phosphopentomutase [Bacillus sp. FJAT-45037]	Bacillus sp. FJAT-45037	24	24	1	5569	1	393	WP_100372581.1
Select seq gb|MBA2873326.1|	phosphopentomutase [Anoxybacillus caldiproteolyticus]	Anoxybacillus caldiproteolyticus	24	24	1	5569	1	393	MBA2873326.1
Select seq ref|WP_028399540.1|	phosphopentomutase [Ectobacillus panaciterrae]	Ectobacillus panaciterrae	24	24	1	5569	1	393	WP_028399540.1
Select seq ref|WP_053584150.1|	phosphopentomutase [Lysinibacillus contaminans]	Lysinibacillus contaminans	24	24	1	5569	1	393	WP_053584150.1
Select seq gb|MBR5558758.1|	phosphopentomutase [Oscillospiraceae bacterium]	Oscillospiraceae bacterium	24	24	1	5569	1	393	MBR5558758.1
Select seq ref|WP_036087512.1|	phosphopentomutase [Listeria booriae]	Listeria booriae	24	24	1	5569	1	393	WP_036087512.1
Select seq ref|WP_252506673.1|	phosphopentomutase [Anoxybacillus kestanbolensis]	Anoxybacillus kestanbolensis	24	24	1	5569	1	393	WP_252506673.1
Select seq gb|MBE2941120.1|	phosphopentomutase [Anoxybacillus flavithermus]	Anoxybacillus flavithermus	24	24	1	5569	1	393	MBE2941120.1
Select seq gb|AUJ26349.1|	Phosphopentomutase [Virgibacillus dokdonensis]	Virgibacillus dokdonensis	24	24	1	5569	1	393	AUJ26349.1
Select seq ref|WP_254496519.1|	phosphopentomutase [Salirhabdus salicampi]	Salirhabdus salicampi	24	24	1	5569	1	393	WP_254496519.1
Select seq gb|MBE2904420.1|	phosphopentomutase [Anoxybacillus flavithermus]	Anoxybacillus flavithermus	24	24	1	5569	1	393	MBE2904420.1
Select seq ref|WP_203553382.1|	phosphopentomutase [Bacillus sp. B15-48]	Bacillus sp. B15-48	24	24	1	5569	1	393	WP_203553382.1
Select seq ref|WP_073088560.1|	phosphopentomutase [Selenomonas ruminantium]	Selenomonas ruminantium	24	24	1	5569	1	393	WP_073088560.1
Select seq gb|QDQ03419.1|	phosphopentomutase [Lysinibacillus fusiformis]	Lysinibacillus fusiformis	24	24	1	5569	1	393	QDQ03419.1
Select seq ref|WP_077320718.1|	phosphopentomutase [Virgibacillus proomii]	Virgibacillus proomii	24	24	1	5569	1	393	WP_077320718.1
Select seq ref|WP_042223531.1|	phosphopentomutase [Oceanobacillus manasiensis]	Oceanobacillus manasiensis	24	24	1	5569	1	393	WP_042223531.1
Select seq ref|WP_021095889.1|	phosphopentomutase [Anoxybacillus ayderensis]	Anoxybacillus ayderensis	24	24	1	5569	1	393	WP_021095889.1
Select seq ref|WP_251193050.1|	phosphopentomutase [Alkalihalobacillus oceani]	Alkalihalobacillus oceani	24	24	1	5569	1	393	WP_251193050.1
Select seq gb|MBQ9108684.1|	phosphopentomutase [Oscillospiraceae bacterium]	Oscillospiraceae bacterium	24	24	1	5569	1	393	MBQ9108684.1
Select seq ref|WP_044747940.1|	phosphopentomutase [Bacillus alveayuensis]	Bacillus alveayuensis	24	24	1	5569	1	393	WP_044747940.1
Select seq gb|MBQ3601654.1|	phosphopentomutase [Lachnospiraceae bacterium]	Lachnospiraceae bacterium	24	24	1	5569	1	393	MBQ3601654.1
Select seq gb|EUJ32166.1|	phosphopentomutase [Listeria cornellensis FSL F6-0969]	Listeria cornellensis FSL F6-0969	24	24	1	5569	1	393	EUJ32166.1
Select seq ref|WP_216830458.1|	phosphopentomutase [Alkalihalobacterium elongatum]	Alkalihalobacterium elongatum	24	24	1	5569	1	393	WP_216830458.1
Select seq ref|WP_251223607.1|	phosphopentomutase [Alkalihalobacillus oceani]	Alkalihalobacillus oceani	24	24	1	5569	1	393	WP_251223607.1
Select seq ref|WP_077428676.1|	phosphopentomutase [Anoxybacillus karvacharensis]	Anoxybacillus karvacharensis	24	24	1	5569	1	393	WP_077428676.1
Select seq ref|WP_079707930.1|	phosphopentomutase [Paraliobacillus ryukyuensis]	Paraliobacillus ryukyuensis	24	24	1	5569	1	393	WP_079707930.1
Select seq ref|WP_081253620.1|	phosphopentomutase [Anoxybacillus flavithermus]	Anoxybacillus flavithermus	24	24	1	5569	1	393	WP_081253620.1
Select seq gb|MBP1559597.1|	phosphopentomutase [Oscillospiraceae bacterium]	Oscillospiraceae bacterium	24	24	1	5569	1	393	MBP1559597.1
Select seq gb|MBE6130758.1|	phosphopentomutase [Erysipelotrichaceae bacterium]	Erysipelotrichaceae bacterium	24	24	1	5569	1	393	MBE6130758.1
Select seq gb|QAV27091.1|	phosphopentomutase [Neobacillus thermocopriae]	Neobacillus thermocopriae	24	24	1	5569	1	393	QAV27091.1
Select seq ref|WP_185378026.1|	phosphopentomutase [Listeria booriae]	Listeria booriae	24	24	1	5569	1	393	WP_185378026.1
Select seq gb|NNU97380.1|	phosphopentomutase [Anoxybacillus sp. EFIL]	Anoxybacillus sp. EFIL	24	24	1	5569	1	393	NNU97380.1
Select seq ref|WP_185577339.1|	phosphopentomutase [Listeria booriae]	Listeria booriae	24	24	1	5569	1	393	WP_185577339.1
Select seq gb|MBA2870056.1|	phosphopentomutase [Anoxybacillus calidus]	Anoxybacillus calidus	24	24	1	5569	1	393	MBA2870056.1
Select seq ref|WP_004889700.1|	phosphopentomutase [Anoxybacillus flavithermus]	Anoxybacillus flavithermus	24	24	1	5569	1	393	WP_004889700.1
Select seq ref|WP_264986949.1|	phosphopentomutase [Lysinibacillus sp. KH24]	Lysinibacillus sp. KH24	24	24	1	5569	1	393	WP_264986949.1
Select seq gb|MBQ8917482.1|	phosphopentomutase [Oscillospiraceae bacterium]	Oscillospiraceae bacterium	24	24	1	5569	1	393	MBQ8917482.1
Select seq ref|WP_257637844.1|	phosphopentomutase [Anoxybacillus salavatliensis]	Anoxybacillus salavatliensis	24	24	1	5569	1	393	WP_257637844.1
Select seq ref|WP_185537896.1|	phosphopentomutase [Listeria booriae]	Listeria booriae	24	24	1	5569	1	393	WP_185537896.1
Select seq ref|WP_192701881.1|	phosphopentomutase [Paenibacillus sp. OAS669]	Paenibacillus sp. OAS669	24	24	1	5569	1	393	WP_192701881.1
Select seq gb|MBB5323508.1|	phosphopentomutase [Anoxybacillus tepidamans]	Anoxybacillus tepidamans	24	24	1	5569	1	393	MBB5323508.1
Select seq ref|WP_185380077.1|	phosphopentomutase [Listeria booriae]	Listeria booriae	24	24	1	5569	1	393	WP_185380077.1
Select seq ref|WP_015864384.1|	phosphopentomutase [Parageobacillus]	Parageobacillus	24	24	1	5569	1	393	WP_015864384.1
Select seq gb|MBB6175442.1|	phosphopentomutase [Anoxybacillus tengchongensis]	Anoxybacillus tengchongensis	24	24	1	5569	1	393	MBB6175442.1
Select seq ref|WP_261129245.1|	phosphopentomutase [Bacillus sp. Marseille-Q3570]	Bacillus sp. Marseille-Q3570	24	24	1	5569	1	393	WP_261129245.1
Select seq ref|WP_091703519.1|	phosphopentomutase [Anoxybacillus pushchinoensis]	Anoxybacillus pushchinoensis	24	24	1	5569	1	393	WP_091703519.1
Select seq ref|WP_075397580.1|	phosphopentomutase [Domibacillus antri]	Domibacillus antri	24	24	1	5569	1	393	WP_075397580.1
Select seq ref|WP_053994115.1|	phosphopentomutase [Lysinibacillus macroides]	Lysinibacillus macroides	24	24	1	5569	1	393	WP_053994115.1
Select seq ref|WP_110943488.1|	phosphopentomutase [Virgibacillus senegalensis]	Virgibacillus senegalensis	24	24	1	5569	1	393	WP_110943488.1
Select seq ref|WP_185519793.1|	phosphopentomutase [Listeria booriae]	Listeria booriae	24	24	1	5569	1	393	WP_185519793.1
Select seq gb|MBP5354770.1|	phosphopentomutase [Lachnospiraceae bacterium]	Lachnospiraceae bacterium	24	24	1	5569	1	393	MBP5354770.1
Select seq ref|WP_185382730.1|	phosphopentomutase [Listeria booriae]	Listeria booriae	24	24	1	5569	1	393	WP_185382730.1
Select seq ref|WP_216482044.1|	phosphopentomutase [Virgibacillus proomii]	Virgibacillus proomii	24	24	1	5569	1	393	WP_216482044.1
Select seq ref|WP_043966180.1|	phosphopentomutase [Anoxybacillus thermarum]	Anoxybacillus thermarum	24	24	1	5569	1	393	WP_043966180.1
Select seq gb|MCR5307344.1|	phosphopentomutase [Oscillospiraceae bacterium]	Oscillospiraceae bacterium	24	24	1	5569	1	393	MCR5307344.1
Select seq ref|WP_251510223.1|	phosphopentomutase [Oceanobacillus luteolus]	Oceanobacillus luteolus	24	24	1	5569	1	393	WP_251510223.1
Select seq ref|WP_185493885.1|	phosphopentomutase [Listeria booriae]	Listeria booriae	24	24	1	5569	1	393	WP_185493885.1
Select seq ref|WP_237812158.1|	phosphopentomutase [unclassified Anoxybacillus]	unclassified Anoxybacillus	24	24	1	5569	1	393	WP_237812158.1
Select seq ref|WP_006318183.1|	phosphopentomutase [Anoxybacillus flavithermus]	Anoxybacillus flavithermus	24	24	1	5569	1	393	WP_006318183.1
Select seq gb|MBB5356726.1|	phosphopentomutase [Anoxybacillus mongoliensis]	Anoxybacillus mongoliensis	24	24	1	5569	1	393	MBB5356726.1
Select seq ref|WP_235762149.1|	phosphopentomutase [Oceanobacillus alkalisoli]	Oceanobacillus alkalisoli	24	24	1	5569	1	393	WP_235762149.1
Select seq ref|WP_107922946.1|	phosphopentomutase [Lysinibacillus parviboronicapiens]	Lysinibacillus parviboronicapiens	24	24	1	5569	1	393	WP_107922946.1
Select seq dbj|GAF66731.1|	phosphopentomutase [Bacillus sp. TS-2]	Bacillus sp. TS-2	24	24	1	5569	1	393	GAF66731.1
Select seq ref|WP_077213871.1|	phosphopentomutase [Bacillus dakarensis]	Bacillus dakarensis	24	24	1	5569	1	393	WP_077213871.1
Select seq ref|WP_090858818.1|	phosphopentomutase [Paraliobacillus sp. PM-2]	Paraliobacillus sp. PM-2	24	24	1	5569	1	393	WP_090858818.1
Select seq ref|WP_225063806.1|	phosphopentomutase [Alkalihalobacillus sp. YIM B00296]	Alkalihalobacillus sp. YIM B00296	24	24	1	5569	1	393	WP_225063806.1
Select seq ref|WP_074597067.1|	phosphopentomutase [Sediminibacillus halophilus]	Sediminibacillus halophilus	24	24	1	5569	1	393	WP_074597067.1
Select seq ref|WP_009373813.1|	phosphopentomutase [Anoxybacillus]	Anoxybacillus	24	24	1	5569	1	393	WP_009373813.1
Select seq ref|WP_238472031.1|	phosphopentomutase [Oceanobacillus alkalisoli]	Oceanobacillus alkalisoli	24	24	1	5569	1	393	WP_238472031.1
Select seq ref|WP_181736927.1|	phosphopentomutase [Thermoactinomyces mirandus]	Thermoactinomyces mirandus	24	24	1	5569	1	393	WP_181736927.1
Select seq ref|WP_003394348.1|	phosphopentomutase [Anoxybacillus flavithermus]	Anoxybacillus flavithermus	24	24	1	5569	1	393	WP_003394348.1
Select seq gb|KGL38737.1|	phosphopentomutase [Listeria newyorkensis]	Listeria newyorkensis	24	24	1	5569	1	393	KGL38737.1
Select seq gb|MBW7649667.1|	phosphopentomutase [Anoxybacillus sp. ST4]	Anoxybacillus sp. ST4	24	24	1	5569	1	393	MBW7649667.1
Select seq ref|WP_129727090.1|	phosphopentomutase [Ectobacillus funiculus]	Ectobacillus funiculus	24	24	1	5569	1	393	WP_129727090.1
Select seq ref|WP_075385105.1|	phosphopentomutase [Alkalihalophilus pseudofirmus]	Alkalihalophilus pseudofirmus	24	24	1	5569	1	393	WP_075385105.1
Select seq gb|MBP3038987.1|	phosphopentomutase [Bacillaceae bacterium Marseille-Q3522]	Bacillaceae bacterium Marseille-Q3522	24	24	1	5569	1	393	MBP3038987.1
Select seq gb|MBQ7478057.1|	phosphopentomutase [Selenomonadaceae bacterium]	Selenomonadaceae bacterium	24	24	1	5569	1	393	MBQ7478057.1
Select seq gb|RAK22254.1|	phosphopentomutase [Anoxybacillus vitaminiphilus]	Anoxybacillus vitaminiphilus	24	24	1	5569	1	393	RAK22254.1
Select seq ref|WP_185415167.1|	phosphopentomutase [Listeria booriae]	Listeria booriae	24	24	1	5569	1	393	WP_185415167.1
Select seq ref|WP_185583919.1|	phosphopentomutase [Listeria booriae]	Listeria booriae	24	24	1	5569	1	393	WP_185583919.1
Select seq ref|WP_185556087.1|	phosphopentomutase [Listeria booriae]	Listeria booriae	24	24	1	5569	1	393	WP_185556087.1
Select seq gb|MBO8154884.1|	phosphopentomutase [Bacillaceae bacterium]	Bacillaceae bacterium	24	24	1	5569	1	393	MBO8154884.1
Select seq tpg|HBI84895.1|	TPA: phosphopentomutase [Ruminococcus sp.]	Ruminococcus sp.	24	24	1	5569	1	393	HBI84895.1
Select seq gb|MBP3504578.1|	phosphopentomutase [Bacilli bacterium]	Bacilli bacterium	24	24	1	5569	1	393	MBP3504578.1
Select seq ref|WP_185619949.1|	phosphopentomutase [Listeria booriae]	Listeria booriae	24	24	1	5569	1	393	WP_185619949.1
Select seq gb|NLZ65495.1|	phosphopentomutase [Clostridiales bacterium]	Clostridiales bacterium	24	24	1	5569	1	393	NLZ65495.1
Select seq ref|WP_236311106.1|	phosphopentomutase [Pseudalkalibacillus salsuginis]	Pseudalkalibacillus salsuginis	24	24	1	5569	1	393	WP_236311106.1
Select seq ref|WP_012574646.1|	phosphopentomutase [Anoxybacillus flavithermus]	Anoxybacillus flavithermus	24	24	1	5569	1	393	WP_012574646.1
Select seq gb|MBT2682107.1|	phosphopentomutase [Bacillus sp. ISL-37]	Bacillus sp. ISL-37	24	24	1	5569	1	393	MBT2682107.1
Select seq ref|WP_167262458.1|	phosphopentomutase [Alkalibacillus almallahensis]	Alkalibacillus almallahensis	24	24	1	5569	1	392	WP_167262458.1
Select seq ref|WP_192131194.1|	phosphopentomutase [Paenibacillus sp. CFBP 13594]	Paenibacillus sp. CFBP 13594	24	24	1	5569	1	392	WP_192131194.1
Select seq ref|WP_173662518.1|	phosphopentomutase [Caldibacillus]	Caldibacillus	24	24	1	5569	1	392	WP_173662518.1
Select seq ref|WP_072732935.1|	phosphopentomutase [unclassified Paenibacillus]	unclassified Paenibacillus	24	24	1	5569	1	392	WP_072732935.1
Select seq ref|WP_226868471.1|	phosphopentomutase [Mitsuokella jalaludinii]	Mitsuokella jalaludinii	24	24	1	5569	1	392	WP_226868471.1
Select seq ref|WP_118476144.1|	phosphopentomutase [Mitsuokella sp. AF33-22]	Mitsuokella sp. AF33-22	24	24	1	5569	1	392	WP_118476144.1
Select seq ref|WP_224878123.1|	phosphopentomutase [Alkalihalobacillus algicola]	Alkalihalobacillus algicola	24	24	1	5569	1	392	WP_224878123.1
Select seq ref|WP_047843308.1|	phosphopentomutase [Paenibacillus]	Paenibacillus	24	24	1	5569	1	392	WP_047843308.1
Select seq ref|WP_215077631.1|	phosphopentomutase [Paenibacillus polymyxa]	Paenibacillus polymyxa	24	24	1	5569	1	392	WP_215077631.1
Select seq gb|MBA3496879.1|	histidinol-phosphate transaminase [Gemmatimonadales bacterium]	Gemmatimonadales bacterium	24	24	1	5569	1	392	MBA3496879.1
Select seq ref|WP_145408552.1|	phosphopentomutase [Paenibacillus]	Paenibacillus	24	24	1	5569	1	392	WP_145408552.1
Select seq tpg|HBQ30294.1|	TPA: phosphopentomutase [Mitsuokella multacida]	Mitsuokella multacida	24	24	1	5569	1	392	HBQ30294.1
Select seq ref|WP_072936110.1|	phosphopentomutase [Schwartzia succinivorans]	Schwartzia succinivorans	24	24	1	5569	1	392	WP_072936110.1
Select seq ref|WP_253436841.1|	phosphopentomutase [Paenibacillus sp. 1781tsa1]	Paenibacillus sp. 1781tsa1	24	24	1	5569	1	392	WP_253436841.1
Select seq ref|WP_091019466.1|	phosphopentomutase [Paenibacillus]	Paenibacillus	24	24	1	5569	1	392	WP_091019466.1
Select seq ref|WP_062834776.1|	phosphopentomutase [Paenibacillus amylolyticus]	Paenibacillus amylolyticus	24	24	1	5569	1	392	WP_062834776.1
Select seq ref|WP_154890359.1|	phosphopentomutase [Paenibacillus]	Paenibacillus	24	24	1	5569	1	392	WP_154890359.1
Select seq ref|WP_217586636.1|	phosphopentomutase [Lentibacillus saliphilus]	Lentibacillus saliphilus	24	24	1	5569	1	392	WP_217586636.1
Select seq ref|WP_156646677.1|	phosphopentomutase [Lentibacillus sp. JNUCC-1]	Lentibacillus sp. JNUCC-1	24	24	1	5569	1	392	WP_156646677.1
Select seq gb|MCI7185490.1|	phosphopentomutase [Mitsuokella jalaludinii]	Mitsuokella jalaludinii	24	24	1	5569	1	392	MCI7185490.1
Select seq ref|WP_153728391.1|	phosphopentomutase [Salinibacillus xinjiangensis]	Salinibacillus xinjiangensis	24	24	1	5569	1	392	WP_153728391.1
Select seq gb|MBE6831482.1|	phosphopentomutase [Oscillospiraceae bacterium]	Oscillospiraceae bacterium	24	24	1	5569	1	392	MBE6831482.1
Select seq ref|WP_184185361.1|	phosphopentomutase [Paenibacillus sp. JGP012]	Paenibacillus sp. JGP012	24	24	1	5569	1	392	WP_184185361.1
Select seq gb|NLL00367.1|	phosphopentomutase [Clostridiales bacterium]	Clostridiales bacterium	24	24	1	5569	1	392	NLL00367.1
Select seq gb|MBE6099248.1|	phosphopentomutase [Anaerovibrio sp.]	Anaerovibrio sp.	24	24	1	5569	1	392	MBE6099248.1
Select seq gb|MBQ1917575.1|	phosphopentomutase [Schwartzia sp.]	Schwartzia sp.	24	24	1	5569	1	392	MBQ1917575.1
Select seq ref|WP_111271671.1|	phosphopentomutase [Paenibacillus silvae]	Paenibacillus silvae	24	24	1	5569	1	392	WP_111271671.1
Select seq gb|MCI8409755.1|	phosphopentomutase [Lachnospiraceae bacterium]	Lachnospiraceae bacterium	24	24	1	5569	1	392	MCI8409755.1
Select seq ref|WP_057982140.1|	phosphopentomutase [Solibacillus cecembensis]	Solibacillus cecembensis	24	24	1	5569	1	392	WP_057982140.1
Select seq gb|MBP7727620.1|	phosphopentomutase [Mitsuokella sp.]	Mitsuokella sp.	24	24	1	5569	1	392	MBP7727620.1
Select seq ref|WP_164668707.1|	phosphopentomutase [Virgibacillus doumboii]	Virgibacillus doumboii	24	24	1	5569	1	392	WP_164668707.1
Select seq ref|WP_269056197.1|	phosphopentomutase [Paenibacillus tundrae]	Paenibacillus tundrae	24	24	1	5569	1	392	WP_269056197.1
Select seq ref|WP_169479183.1|	phosphopentomutase [Paenibacillus sp. SZ31]	Paenibacillus sp. SZ31	24	24	1	5569	1	392	WP_169479183.1
Select seq gb|MBR3679559.1|	phosphopentomutase [Oscillospiraceae bacterium]	Oscillospiraceae bacterium	24	24	1	5569	1	392	MBR3679559.1
Select seq ref|WP_248064851.1|	phosphopentomutase [Paenibacillus silvae]	Paenibacillus silvae	24	24	1	5569	1	392	WP_248064851.1
Select seq ref|WP_268238428.1|	phosphopentomutase [Anoxybacillus voinovskiensis]	Anoxybacillus voinovskiensis	24	24	1	5569	1	392	WP_268238428.1
Select seq gb|MBQ5966470.1|	phosphopentomutase [Clostridiales bacterium]	Clostridiales bacterium	24	24	1	5569	1	392	MBQ5966470.1
Select seq gb|MBR2565910.1|	phosphopentomutase [Paenibacillus sp.]	Paenibacillus sp.	24	24	1	5569	1	392	MBR2565910.1
Select seq ref|WP_128102167.1|	phosphopentomutase [Paenibacillus sp. DCT19]	Paenibacillus sp. DCT19	24	24	1	5569	1	392	WP_128102167.1
Select seq ref|WP_036613806.1|	phosphopentomutase [Paenibacillus]	Paenibacillus	24	24	1	5569	1	392	WP_036613806.1
Select seq ref|WP_175382923.1|	phosphopentomutase [Paenibacillus taichungensis]	Paenibacillus taichungensis	24	24	1	5569	1	392	WP_175382923.1
Select seq ref|WP_239293342.1|	phosphopentomutase [Paenibacillus sp. ACRSA]	Paenibacillus sp. ACRSA	24	24	1	5569	1	392	WP_239293342.1
Select seq ref|WP_017688192.1|	phosphopentomutase [Paenibacillus]	Paenibacillus	24	24	1	5569	1	392	WP_017688192.1
Select seq ref|WP_099423005.1|	phosphopentomutase [Solibacillus sp. R5-41]	Solibacillus sp. R5-41	24	24	1	5569	1	392	WP_099423005.1
Select seq ref|WP_028783107.1|	phosphopentomutase [Thalassobacillus devorans]	Thalassobacillus devorans	24	24	1	5569	1	392	WP_028783107.1
Select seq ref|WP_076215417.1|	phosphopentomutase [Paenibacillus sp. FSL R5-0765]	Paenibacillus sp. FSL R5-0765	24	24	1	5569	1	392	WP_076215417.1
Select seq gb|ALS76931.1|	phosphopentomutase [Planococcus rifietoensis]	Planococcus rifietoensis	24	24	1	5569	1	392	ALS76931.1
Select seq gb|MCR5447539.1|	phosphopentomutase [Schwartzia sp.]	Schwartzia sp.	24	24	1	5569	1	392	MCR5447539.1
Select seq ref|WP_123066481.1|	phosphopentomutase [Paenibacillus amylolyticus]	Paenibacillus amylolyticus	24	24	1	5569	1	392	WP_123066481.1
Select seq ref|WP_270179130.1|	phosphopentomutase [Alkalihalobacillus sp. CinArs1]	Alkalihalobacillus sp. CinArs1	24	24	1	5569	1	392	WP_270179130.1
Select seq tpg|HHT88312.1|	TPA: phosphopentomutase [Clostridiales bacterium]	Clostridiales bacterium	24	24	1	5569	1	392	HHT88312.1
Select seq tpg|HHX67217.1|	TPA: phosphopentomutase [Gallicola sp.]	Gallicola sp.	24	24	1	5569	1	392	HHX67217.1
Select seq gb|MBQ6270832.1|	phosphopentomutase [Clostridiales bacterium]	Clostridiales bacterium	24	24	1	5569	1	392	MBQ6270832.1
Select seq ref|WP_145047709.1|	phosphopentomutase [Paenibacillus xylanexedens]	Paenibacillus xylanexedens	24	24	1	5569	1	392	WP_145047709.1
Select seq ref|WP_145413577.1|	phosphopentomutase [Paenibacillus xylanexedens]	Paenibacillus xylanexedens	24	24	1	5569	1	392	WP_145413577.1
Select seq ref|WP_040635483.1|	phosphopentomutase [Mitsuokella multacida]	Mitsuokella multacida	24	24	1	5569	1	392	WP_040635483.1
Select seq ref|WP_112181234.1|	phosphopentomutase [Paraliobacillus zengyii]	Paraliobacillus zengyii	24	24	1	5569	1	392	WP_112181234.1
Select seq ref|WP_253494309.1|	phosphopentomutase [Paenibacillus polysaccharolyticus]	Paenibacillus polysaccharolyticus	24	24	1	5569	1	392	WP_253494309.1
Select seq ref|WP_120668347.1|	phosphopentomutase [Caldibacillus debilis]	Caldibacillus debilis	24	24	1	5569	1	392	WP_120668347.1
Select seq ref|WP_064638100.1|	phosphopentomutase [Paenibacillus sp. AD87]	Paenibacillus sp. AD87	24	24	1	5569	1	392	WP_064638100.1
Select seq ref|WP_020154482.1|	phosphopentomutase [Caldibacillus debilis]	Caldibacillus debilis	24	24	1	5569	1	392	WP_020154482.1
Select seq ref|WP_085991976.1|	phosphopentomutase [Oceanobacillus senegalensis]	Oceanobacillus senegalensis	24	24	1	5569	1	392	WP_085991976.1
Select seq gb|NLP17310.1|	phosphopentomutase [Clostridiales bacterium]	Clostridiales bacterium	24	24	1	5569	1	392	NLP17310.1
Select seq gb|MCI7063038.1|	phosphopentomutase [Mitsuokella jalaludinii]	Mitsuokella jalaludinii	24	24	1	5569	1	392	MCI7063038.1
Select seq ref|WP_145331340.1|	phosphopentomutase [Paenibacillus xylanexedens]	Paenibacillus xylanexedens	24	24	1	5569	1	392	WP_145331340.1
Select seq ref|WP_010530874.1|	phosphopentomutase [Lentibacillus jeotgali]	Lentibacillus jeotgali	24	24	1	5569	1	392	WP_010530874.1
Select seq ref|WP_036376401.1|	phosphopentomutase [Mitsuokella]	Mitsuokella	24	24	1	5569	1	392	WP_036376401.1
Select seq ref|WP_243660284.1|	phosphopentomutase [Miniphocaeibacter halophilus]	Miniphocaeibacter halophilus	24	24	1	5569	1	392	WP_243660284.1
Select seq ref|WP_063563895.1|	phosphopentomutase [unclassified Paenibacillus]	unclassified Paenibacillus	24	24	1	5569	1	392	WP_063563895.1
Select seq gb|MBR4010611.1|	phosphopentomutase [Clostridiales bacterium]	Clostridiales bacterium	24	24	1	5569	1	392	MBR4010611.1
Select seq gb|REJ26970.1|	phosphopentomutase [Caldibacillus debilis]	Caldibacillus debilis	24	24	1	5569	1	392	REJ26970.1
Select seq ref|WP_188591839.1|	phosphopentomutase [Paenibacillus]	Paenibacillus	24	24	1	5569	1	392	WP_188591839.1
Select seq gb|NLO08584.1|	phosphopentomutase [Clostridiales bacterium]	Clostridiales bacterium	24	24	1	5569	1	392	NLO08584.1
Select seq ref|WP_133385109.1|	phosphopentomutase [Paenibacillus amylolyticus]	Paenibacillus amylolyticus	24	24	1	5569	1	392	WP_133385109.1
Select seq ref|WP_110896643.1|	phosphopentomutase [Paenibacillus barcinonensis]	Paenibacillus barcinonensis	24	24	1	5569	1	392	WP_110896643.1
Select seq tpg|HHV33044.1|	TPA: phosphopentomutase [Clostridiales bacterium]	Clostridiales bacterium	24	24	1	5569	1	392	HHV33044.1
Select seq ref|WP_264926757.1|	phosphopentomutase [Paenibacillus sp. LS1]	Paenibacillus sp. LS1	24	24	1	5569	1	392	WP_264926757.1
Select seq ref|WP_145402003.1|	phosphopentomutase [Paenibacillus xylanexedens]	Paenibacillus xylanexedens	24	24	1	5569	1	392	WP_145402003.1
Select seq ref|WP_118176316.1|	phosphopentomutase [Mitsuokella multacida]	Mitsuokella multacida	24	24	1	5569	1	392	WP_118176316.1
Select seq gb|OUM83669.1|	phosphopentomutase [Caldibacillus debilis]	Caldibacillus debilis	24	24	1	5569	1	392	OUM83669.1
Select seq gb|TAH66481.1|	phosphopentomutase [Anaerolineaceae bacterium]	Anaerolineaceae bacterium	24	24	1	5569	1	392	TAH66481.1
Select seq ref|WP_270379470.1|	phosphopentomutase [Mitsuokella multacida]	Mitsuokella multacida	24	24	1	5569	1	392	WP_270379470.1
Select seq ref|WP_154983446.1|	phosphopentomutase [Paenibacillus xylanexedens]	Paenibacillus xylanexedens	24	24	1	5569	1	392	WP_154983446.1
Select seq ref|WP_145148223.1|	phosphopentomutase [Paenibacillus xylanexedens]	Paenibacillus xylanexedens	24	24	1	5569	1	392	WP_145148223.1
Select seq gb|MBQ1940405.1|	phosphopentomutase [Selenomonadaceae bacterium]	Selenomonadaceae bacterium	24	24	1	5569	1	392	MBQ1940405.1
Select seq gb|MCI6606678.1|	phosphopentomutase [Mitsuokella jalaludinii]	Mitsuokella jalaludinii	24	24	1	5569	1	392	MCI6606678.1
Select seq gb|MCR5176558.1|	phosphopentomutase [Anaerovibrio sp.]	Anaerovibrio sp.	24	24	1	5569	1	392	MCR5176558.1
Select seq gb|MBE6822568.1|	phosphopentomutase [Oscillospiraceae bacterium]	Oscillospiraceae bacterium	24	24	1	5569	1	392	MBE6822568.1
Select seq ref|WP_127549139.1|	phosphopentomutase [Paenibacillus amylolyticus]	Paenibacillus amylolyticus	24	24	1	5569	1	392	WP_127549139.1
Select seq ref|WP_056691417.1|	phosphopentomutase [Paenibacillus sp. Root52]	Paenibacillus sp. Root52	24	24	1	5569	1	392	WP_056691417.1
Select seq ref|WP_135109011.1|	phosphopentomutase [Lentibacillus salicampi]	Lentibacillus salicampi	24	24	1	5569	1	392	WP_135109011.1
Select seq ref|WP_188632587.1|	phosphopentomutase [Lentibacillus kapialis]	Lentibacillus kapialis	24	24	1	5569	1	392	WP_188632587.1
Select seq ref|WP_141826259.1|	phosphopentomutase [Clostridium sp. KNHs216]	Clostridium sp. KNHs216	24	24	1	5569	1	392	WP_141826259.1
Select seq ref|WP_077326802.1|	phosphopentomutase [Virgibacillus siamensis]	Virgibacillus siamensis	24	24	1	5569	1	392	WP_077326802.1
Select seq ref|WP_221821517.1|	phosphopentomutase [Paenibacillus xylanexedens]	Paenibacillus xylanexedens	24	24	1	5569	1	392	WP_221821517.1
Select seq gb|UOK61427.1|	phosphopentomutase [Paenibacillus sp. OVF10]	Paenibacillus sp. OVF10	24	24	1	5569	1	392	UOK61427.1
Select seq gb|MBD5090109.1|	phosphopentomutase [Clostridiales bacterium]	Clostridiales bacterium	24	24	1	5569	1	392	MBD5090109.1
Select seq ref|WP_105408753.1|	phosphopentomutase [Paenibacillus sp. PCH8]	Paenibacillus sp. PCH8	24	24	1	5569	1	392	WP_105408753.1
Select seq ref|WP_188613867.1|	phosphopentomutase [Lysinibacillus alkalisoli]	Lysinibacillus alkalisoli	24	24	1	5569	1	392	WP_188613867.1
Select seq ref|WP_174497783.1|	phosphopentomutase [Salirhabdus euzebyi]	Salirhabdus euzebyi	24	24	1	5569	1	392	WP_174497783.1
Select seq ref|WP_118015385.1|	phosphopentomutase [Mitsuokella sp. AF21-1AC]	Mitsuokella sp. AF21-1AC	24	24	1	5569	1	392	WP_118015385.1
Select seq ref|WP_124115150.1|	phosphopentomutase [Paenibacillus xylanexedens]	Paenibacillus xylanexedens	24	24	1	5569	1	392	WP_124115150.1
Select seq ref|WP_205091671.1|	phosphopentomutase [Thalassobacillus pellis]	Thalassobacillus pellis	24	24	1	5569	1	392	WP_205091671.1
Select seq gb|NLJ96279.1|	phosphopentomutase [Clostridiales bacterium]	Clostridiales bacterium	24	24	1	5569	1	392	NLJ96279.1
Select seq ref|WP_076331651.1|	phosphopentomutase [Paenibacillus amylolyticus]	Paenibacillus amylolyticus	24	24	1	5569	1	392	WP_076331651.1
Select seq ref|WP_090924847.1|	phosphopentomutase [Paenibacillus polysaccharolyticus]	Paenibacillus polysaccharolyticus	24	24	1	5569	1	392	WP_090924847.1
Select seq ref|WP_117160706.1|	phosphopentomutase [Paraliobacillus sp. X-1268]	Paraliobacillus sp. X-1268	24	24	1	5569	1	392	WP_117160706.1
Select seq ref|WP_103203452.1|	phosphopentomutase [Herbinix hemicellulosilytica]	Herbinix hemicellulosilytica	24	24	1	5569	1	392	WP_103203452.1
Select seq ref|WP_055161119.1|	phosphopentomutase [Mitsuokella jalaludinii]	Mitsuokella jalaludinii	24	24	1	5569	1	392	WP_055161119.1
Select seq gb|MCI7715704.1|	phosphopentomutase [Mitsuokella jalaludinii]	Mitsuokella jalaludinii	24	24	1	5569	1	392	MCI7715704.1
Select seq ref|WP_161921131.1|	phosphopentomutase [Caldibacillus pasinlerensis]	Caldibacillus pasinlerensis	24	24	1	5569	1	392	WP_161921131.1
Select seq ref|WP_076288672.1|	phosphopentomutase [Paenibacillus]	Paenibacillus	24	24	1	5569	1	392	WP_076288672.1
Select seq ref|WP_090995907.1|	phosphopentomutase [Paenibacillus sp. OK003]	Paenibacillus sp. OK003	24	24	1	5569	1	392	WP_090995907.1
Select seq ref|WP_093044547.1|	phosphopentomutase [Thalassobacillus cyri]	Thalassobacillus cyri	24	24	1	5569	1	392	WP_093044547.1
Select seq ref|WP_121586349.1|	phosphopentomutase [Anaerotruncus]	Anaerotruncus	24	24	1	5569	1	391	WP_121586349.1
Select seq ref|WP_101879338.1|	phosphopentomutase [[Ruminococcus] gnavus]	[Ruminococcus] gnavus	24	24	1	5569	1	391	WP_101879338.1
Select seq ref|WP_130819288.1|	phosphopentomutase [Anaerococcus vaginimassiliensis]	Anaerococcus vaginimassiliensis	24	24	1	5569	1	391	WP_130819288.1
Select seq gb|MBO5588288.1|	phosphopentomutase [Anaerovibrio sp.]	Anaerovibrio sp.	24	24	1	5569	1	391	MBO5588288.1
Select seq gb|NBJ70238.1|	phosphopentomutase [Roseburia sp. 1XD42-34]	Roseburia sp. 1XD42-34	24	24	1	5569	1	391	NBJ70238.1
Select seq gb|MBR4903666.1|	phosphopentomutase [Selenomonadaceae bacterium]	Selenomonadaceae bacterium	24	24	1	5569	1	391	MBR4903666.1
Select seq gb|MCR4801652.1|	phosphopentomutase [Lachnospiraceae bacterium]	Lachnospiraceae bacterium	24	24	1	5569	1	391	MCR4801652.1
Select seq ref|WP_072740870.1|	phosphopentomutase [Virgibacillus]	Virgibacillus	24	24	1	5569	1	391	WP_072740870.1
Select seq ref|WP_077299594.1|	phosphopentomutase [Virgibacillus pantothenticus]	Virgibacillus pantothenticus	24	24	1	5569	1	391	WP_077299594.1
Select seq ref|WP_256152539.1|	phosphopentomutase [Anaerotruncus sp. DFI.9.16]	Anaerotruncus sp. DFI.9.16	24	24	1	5569	1	391	WP_256152539.1
Select seq tpg|HAM81239.1|	TPA: phosphopentomutase [Ornithinibacillus sp.]	Ornithinibacillus sp.	24	24	1	5569	1	391	HAM81239.1
Select seq gb|MBO6245949.1|	phosphopentomutase [Anaerovibrio sp.]	Anaerovibrio sp.	24	24	1	5569	1	391	MBO6245949.1
Select seq ref|WP_070042679.1|	phosphopentomutase [Robinsoniella peoriensis]	Robinsoniella peoriensis	24	24	1	5569	1	391	WP_070042679.1
Select seq ref|WP_036820742.1|	phosphopentomutase [Pontibacillus yanchengensis]	Pontibacillus yanchengensis	24	24	1	5569	1	391	WP_036820742.1
Select seq tpg|HCP95654.1|	TPA: phosphopentomutase [Anaerovibrio sp.]	Anaerovibrio sp.	24	24	1	5569	1	391	HCP95654.1
Select seq ref|WP_073963020.1|	phosphopentomutase [[Ruminococcus] gnavus]	[Ruminococcus] gnavus	24	24	1	5569	1	391	WP_073963020.1
Select seq ref|WP_212368347.1|	phosphopentomutase [Allobacillus saliphilus]	Allobacillus saliphilus	24	24	1	5569	1	391	WP_212368347.1
Select seq ref|WP_012803511.1|	phosphopentomutase [Anaerococcus prevotii]	Anaerococcus prevotii	24	24	1	5569	1	391	WP_012803511.1
Select seq gb|MBE6104977.1|	phosphopentomutase [Anaerovibrio lipolyticus]	Anaerovibrio lipolyticus	24	24	1	5569	1	391	MBE6104977.1
Select seq ref|WP_160101862.1|	phosphopentomutase [Pontibacillus sp. HMF3514]	Pontibacillus sp. HMF3514	24	24	1	5569	1	391	WP_160101862.1
Select seq ref|WP_173864210.1|	phosphopentomutase [[Ruminococcus] gnavus]	[Ruminococcus] gnavus	24	24	1	5569	1	391	WP_173864210.1
Select seq gb|MBR1805260.1|	phosphopentomutase [Selenomonadaceae bacterium]	Selenomonadaceae bacterium	24	24	1	5569	1	391	MBR1805260.1
Select seq ref|WP_197660949.1|	phosphopentomutase [Mobilitalea sibirica]	Mobilitalea sibirica	24	24	1	5569	1	391	WP_197660949.1
Select seq ref|WP_027447712.1|	phosphopentomutase [Pontibacillus marinus]	Pontibacillus marinus	24	24	1	5569	1	391	WP_027447712.1
Select seq gb|MSS77955.1|	phosphopentomutase [Anaerococcus porci]	Anaerococcus porci	24	24	1	5569	1	391	MSS77955.1
Select seq gb|MCR5587889.1|	phosphopentomutase [Lachnospiraceae bacterium]	Lachnospiraceae bacterium	24	24	1	5569	1	391	MCR5587889.1
Select seq ref|WP_231416738.1|	phosphopentomutase [Pontibacillus sp. HN14]	Pontibacillus sp. HN14	24	24	1	5569	1	391	WP_231416738.1
Select seq ref|WP_144087381.1|	phosphopentomutase [Allobacillus salarius]	Allobacillus salarius	24	24	1	5569	1	391	WP_144087381.1
Select seq ref|WP_101933897.1|	phosphopentomutase [Virgibacillus dokdonensis]	Virgibacillus dokdonensis	24	24	1	5569	1	391	WP_101933897.1
Select seq ref|WP_027405894.1|	phosphopentomutase [Anaerovibrio sp. RM50]	Anaerovibrio sp. RM50	24	24	1	5569	1	391	WP_027405894.1
Select seq gb|MBR1697669.1|	phosphopentomutase [Anaerovibrio sp.]	Anaerovibrio sp.	24	24	1	5569	1	391	MBR1697669.1
Select seq gb|OUL07680.1|	phosphopentomutase [Sedimentibacter sp. SX930]	Sedimentibacter sp. SX930	24	24	1	5569	1	391	OUL07680.1
Select seq ref|WP_058257176.1|	phosphopentomutase [Herbinix luporum]	Herbinix luporum	24	24	1	5569	1	391	WP_058257176.1
Select seq gb|MBR4153668.1|	phosphopentomutase [Selenomonadaceae bacterium]	Selenomonadaceae bacterium	24	24	1	5569	1	391	MBR4153668.1
Select seq gb|OFW28940.1|	phosphopentomutase [Acidobacteria bacterium RIFCSPLOWO2_02_FULL_65_29]	Acidobacteria bacterium RIFCSPLOWO2_02_FULL_65_29	24	24	1	5569	1	391	OFW28940.1
Select seq gb|MCL2865178.1|	phosphopentomutase [Lachnospiraceae bacterium]	Lachnospiraceae bacterium	24	24	1	5569	1	391	MCL2865178.1
Select seq ref|WP_024854199.1|	phosphopentomutase [[Ruminococcus] gnavus]	[Ruminococcus] gnavus	24	24	1	5569	1	391	WP_024854199.1
Select seq gb|KLU68712.1|	hypothetical protein RHS_5476 [Robinsoniella sp. RHS]	Robinsoniella sp. RHS	24	24	1	5569	1	391	KLU68712.1
Select seq ref|WP_027295700.1|	phosphopentomutase [Robinsoniella sp. KNHs210]	Robinsoniella sp. KNHs210	24	24	1	5569	1	391	WP_027295700.1
Select seq ref|WP_195451224.1|	phosphopentomutase [Anaeromassilibacillus sp. 1001302B_160321_C8]	Anaeromassilibacillus sp. 1001302B_160321_C8	24	24	1	5569	1	391	WP_195451224.1
Select seq ref|WP_268804749.1|	phosphopentomutase [[Ruminococcus] gnavus]	[Ruminococcus] gnavus	24	24	1	5569	1	391	WP_268804749.1
Select seq gb|NLK27486.1|	phosphopentomutase [Clostridiales bacterium]	Clostridiales bacterium	24	24	1	5569	1	391	NLK27486.1
Select seq ref|WP_076361882.1|	phosphopentomutase [Virgibacillus pantothenticus]	Virgibacillus pantothenticus	24	24	1	5569	1	391	WP_076361882.1
Select seq ref|WP_088103370.1|	phosphopentomutase [Alkalihalobacillus urbisdiaboli]	Alkalihalobacillus urbisdiaboli	24	24	1	5569	1	391	WP_088103370.1
Select seq ref|WP_036779582.1|	phosphopentomutase [Pontibacillus chungwhensis]	Pontibacillus chungwhensis	24	24	1	5569	1	391	WP_036779582.1
Select seq ref|WP_160909217.1|	phosphopentomutase [Pontibacillus yanchengensis]	Pontibacillus yanchengensis	24	24	1	5569	1	391	WP_160909217.1
Select seq ref|WP_042145794.1|	phosphopentomutase [Paucisalibacillus sp. EB02]	Paucisalibacillus sp. EB02	24	24	1	5569	1	391	WP_042145794.1
Select seq ref|WP_047979990.1|	phosphopentomutase [Ornithinibacillus contaminans]	Ornithinibacillus contaminans	24	24	1	5569	1	391	WP_047979990.1
Select seq gb|MBQ8815608.1|	phosphopentomutase [Lachnospiraceae bacterium]	Lachnospiraceae bacterium	24	24	1	5569	1	391	MBQ8815608.1
Select seq ref|WP_004834995.1|	phosphopentomutase [Anaerococcus prevotii]	Anaerococcus prevotii	24	24	1	5569	1	391	WP_004834995.1
Select seq tpg|HJB49475.1|	TPA: phosphopentomutase [Candidatus Anaeromassilibacillus stercoravium]	Candidatus Anaeromassilibacillus stercoravium	24	24	1	5569	1	391	HJB49475.1
Select seq ref|WP_101870277.1|	phosphopentomutase [[Ruminococcus] gnavus]	[Ruminococcus] gnavus	24	24	1	5569	1	391	WP_101870277.1
Select seq dbj|BCN32806.1|	phosphopentomutase [Lachnospiraceae bacterium TB5]	Lachnospiraceae bacterium TB5	24	24	1	5569	1	391	BCN32806.1
Select seq ref|WP_212921972.1|	phosphopentomutase [Ornithinibacillus bavariensis]	Ornithinibacillus bavariensis	24	24	1	5569	1	391	WP_212921972.1
Select seq gb|MBQ4137615.1|	phosphopentomutase [Clostridia bacterium]	Clostridia bacterium	24	24	1	5569	1	391	MBQ4137615.1
Select seq gb|MCI9678883.1|	phosphopentomutase [Oscillospiraceae bacterium]	Oscillospiraceae bacterium	24	24	1	5569	1	391	MCI9678883.1
Select seq ref|WP_144158654.1|	phosphopentomutase [Allobacillus]	Allobacillus	24	24	1	5569	1	391	WP_144158654.1
Select seq ref|WP_204666968.1|	phosphopentomutase [Gracilibacillus alcaliphilus]	Gracilibacillus alcaliphilus	24	24	1	5569	1	391	WP_204666968.1
Select seq gb|MBQ4562936.1|	phosphopentomutase [Lachnospiraceae bacterium]	Lachnospiraceae bacterium	24	24	1	5569	1	391	MBQ4562936.1
Select seq gb|MBS7008047.1|	phosphopentomutase [Anaerostipes sp.]	Anaerostipes sp.	24	24	1	5569	1	391	MBS7008047.1
Select seq ref|WP_237966351.1|	phosphopentomutase [Anaeromassilibacillus senegalensis]	Anaeromassilibacillus senegalensis	24	24	1	5569	1	391	WP_237966351.1
Select seq ref|WP_017184976.1|	phosphopentomutase [Alkalibacillus haloalkaliphilus]	Alkalibacillus haloalkaliphilus	24	24	1	5569	1	391	WP_017184976.1
Select seq ref|WP_188382723.1|	phosphopentomutase [Ornithinibacillus halotolerans]	Ornithinibacillus halotolerans	24	24	1	5569	1	391	WP_188382723.1
Select seq ref|WP_191405154.1|	phosphopentomutase [Anaeromassilibacillus sp. D41t1_190614_C2]	Anaeromassilibacillus sp. D41t1_190614_C2	24	24	1	5569	1	391	WP_191405154.1
Select seq ref|WP_004843484.1|	phosphopentomutase [[Ruminococcus] gnavus]	[Ruminococcus] gnavus	24	24	1	5569	1	391	WP_004843484.1
Select seq ref|WP_027396794.1|	phosphopentomutase [Anaerovibrio lipolyticus]	Anaerovibrio lipolyticus	24	24	1	5569	1	391	WP_027396794.1
Select seq gb|MCD7864906.1|	phosphopentomutase [Clostridiales bacterium]	Clostridiales bacterium	24	24	1	5569	1	391	MCD7864906.1
Select seq ref|WP_268805939.1|	phosphopentomutase [[Ruminococcus] gnavus]	[Ruminococcus] gnavus	24	24	1	5569	1	391	WP_268805939.1
Select seq gb|MBQ3782608.1|	phosphopentomutase [Lachnospiraceae bacterium]	Lachnospiraceae bacterium	24	24	1	5569	1	391	MBQ3782608.1
Select seq gb|NVF12291.1|	phosphopentomutase [Anaerococcus faecalis]	Anaerococcus faecalis	24	24	1	5569	1	391	NVF12291.1
Select seq ref|WP_087229127.1|	phosphopentomutase [Anaeromassilibacillus sp. An250]	Anaeromassilibacillus sp. An250	24	24	1	5569	1	391	WP_087229127.1
Select seq ref|WP_207527329.1|	phosphopentomutase [Pontibacillus sp. ALD_SL1]	Pontibacillus sp. ALD_SL1	24	24	1	5569	1	391	WP_207527329.1
Select seq tpg|HIT19489.1|	TPA: phosphopentomutase [Candidatus Fimivivens faecavium]	Candidatus Fimivivens faecavium	24	24	1	5569	1	391	HIT19489.1
Select seq ref|WP_188650432.1|	phosphopentomutase [Pontibacillus salipaludis]	Pontibacillus salipaludis	24	24	1	5569	1	391	WP_188650432.1
Select seq gb|MCA9539540.1|	beta-lactamase family protein [Myxococcales bacterium]	Myxococcales bacterium	24	24	1	5569	1	391	MCA9539540.1
Select seq ref|WP_039210329.1|	phosphopentomutase [Anaerovibrio lipolyticus]	Anaerovibrio lipolyticus	24	24	1	5569	1	391	WP_039210329.1
Select seq ref|WP_101553020.1|	phosphopentomutase [Anaerotruncus massiliensis]	Anaerotruncus massiliensis	24	24	1	5569	1	391	WP_101553020.1
Select seq ref|WP_138003646.1|	phosphopentomutase [Robinsoniella peoriensis]	Robinsoniella peoriensis	24	24	1	5569	1	391	WP_138003646.1
Select seq tpg|HAQ55743.1|	TPA: phosphopentomutase [Anaerovibrio sp.]	Anaerovibrio sp.	24	24	1	5569	1	391	HAQ55743.1
Select seq ref|WP_160849844.1|	phosphopentomutase [Pontibacillus yanchengensis]	Pontibacillus yanchengensis	24	24	1	5569	1	391	WP_160849844.1
Select seq gb|MBS5623232.1|	phosphopentomutase [Clostridium sp.]	Clostridium sp.	24	24	1	5569	1	391	MBS5623232.1
Select seq ref|WP_231093229.1|	phosphopentomutase [Radiobacillus sp. 80]	Radiobacillus sp. 80	24	24	1	5569	1	391	WP_231093229.1
Select seq gb|MCI8988371.1|	phosphopentomutase [Clostridia bacterium]	Clostridia bacterium	24	24	1	5569	1	391	MCI8988371.1
Select seq gb|MBP1753813.1|	deoB [Firmicutes bacterium]	Firmicutes bacterium	24	24	1	5569	1	391	MBP1753813.1
Select seq tpg|HHT56027.1|	TPA: phosphopentomutase [Herbinix luporum]	Herbinix luporum	24	24	1	5569	1	391	HHT56027.1
Select seq ref|WP_044297783.1|	phosphopentomutase [Robinsoniella peoriensis]	Robinsoniella peoriensis	24	24	1	5569	1	391	WP_044297783.1
Select seq ref|WP_250228763.1|	phosphopentomutase [Anaeropeptidivorans aminofermentans]	Anaeropeptidivorans aminofermentans	24	24	1	5569	1	391	WP_250228763.1
Select seq gb|MBP5533833.1|	phosphopentomutase [Lachnospiraceae bacterium]	Lachnospiraceae bacterium	24	24	1	5569	1	391	MBP5533833.1
Select seq ref|WP_249283174.1|	phosphopentomutase [Ligaoa zhengdingensis]	Ligaoa zhengdingensis	24	24	1	5569	1	391	WP_249283174.1
Select seq ref|WP_146814955.1|	phosphopentomutase [Alkalibacillus haloalkaliphilus]	Alkalibacillus haloalkaliphilus	24	24	1	5569	1	391	WP_146814955.1
Select seq gb|MBR6536168.1|	phosphopentomutase [Lachnospiraceae bacterium]	Lachnospiraceae bacterium	24	24	1	5569	1	390	MBR6536168.1
Select seq ref|WP_026833470.1|	phosphopentomutase [Exiguobacterium undae]	Exiguobacterium undae	24	24	1	5569	1	390	WP_026833470.1
Select seq gb|MBP3616541.1|	phosphopentomutase [Lachnospiraceae bacterium]	Lachnospiraceae bacterium	24	24	1	5569	1	390	MBP3616541.1
Select seq ref|WP_188205359.1|	phosphopentomutase [Desemzia]	Desemzia	24	24	1	5569	1	390	WP_188205359.1
Select seq ref|WP_247857617.1|	phosphopentomutase [Exiguobacterium sp. 17-1]	Exiguobacterium sp. 17-1	24	24	1	5569	1	390	WP_247857617.1
Select seq ref|WP_072989722.1|	phosphopentomutase [Clostridium cavendishii]	Clostridium cavendishii	24	24	1	5569	1	390	WP_072989722.1
Select seq gb|MBR0443304.1|	phosphopentomutase [Clostridia bacterium]	Clostridia bacterium	24	24	1	5569	1	390	MBR0443304.1
Select seq ref|WP_091790811.1|	phosphopentomutase [Peptococcus niger]	Peptococcus niger	24	24	1	5569	1	390	WP_091790811.1
Select seq ref|WP_064300237.1|	phosphopentomutase [Exiguobacterium sp. KKBO11]	Exiguobacterium sp. KKBO11	24	24	1	5569	1	390	WP_064300237.1
Select seq gb|MCH5274017.1|	phosphopentomutase [Lachnospiraceae bacterium]	Lachnospiraceae bacterium	24	24	1	5569	1	390	MCH5274017.1
Select seq ref|WP_226853616.1|	phosphopentomutase [Dorea longicatena]	Dorea longicatena	24	24	1	5569	1	390	WP_226853616.1
Select seq emb|CDE71699.1|	phosphopentomutase [Subdoligranulum sp. CAG:314]	Subdoligranulum sp. CAG:314	24	24	1	5569	1	390	CDE71699.1
Select seq ref|WP_088836690.1|	phosphopentomutase [unclassified Exiguobacterium]	unclassified Exiguobacterium	24	24	1	5569	1	390	WP_088836690.1
Select seq gb|MBS5594387.1|	phosphopentomutase [Clostridiales bacterium]	Clostridiales bacterium	24	24	1	5569	1	390	MBS5594387.1
Select seq ref|WP_053452886.1|	phosphopentomutase [Exiguobacterium sp. BMC-KP]	Exiguobacterium sp. BMC-KP	24	24	1	5569	1	390	WP_053452886.1
Select seq ref|WP_140187323.1|	phosphopentomutase [Trichococcus shcherbakoviae]	Trichococcus shcherbakoviae	24	24	1	5569	1	390	WP_140187323.1
Select seq ref|WP_188005288.1|	phosphopentomutase [unclassified Exiguobacterium]	unclassified Exiguobacterium	24	24	1	5569	1	390	WP_188005288.1
Select seq gb|MBE5900440.1|	phosphopentomutase [Lachnospiraceae bacterium]	Lachnospiraceae bacterium	24	24	1	5569	1	390	MBE5900440.1
Select seq tpg|HAL00602.1|	TPA: phosphopentomutase [Exiguobacterium sp.]	Exiguobacterium sp.	24	24	1	5569	1	390	HAL00602.1
Select seq ref|WP_012201714.1|	phosphopentomutase [Lachnoclostridium phytofermentans]	Lachnoclostridium phytofermentans	24	24	1	5569	1	390	WP_012201714.1
Select seq gb|MBQ6456961.1|	phosphopentomutase [Mogibacterium sp.]	Mogibacterium sp.	24	24	1	5569	1	390	MBQ6456961.1
Select seq gb|MBQ9376736.1|	phosphopentomutase [Schwartzia sp.]	Schwartzia sp.	24	24	1	5569	1	390	MBQ9376736.1
Select seq ref|WP_214860832.1|	phosphopentomutase [Exiguobacterium sp. s161]	Exiguobacterium sp. s161	24	24	1	5569	1	390	WP_214860832.1
Select seq ref|WP_214847888.1|	phosphopentomutase [Exiguobacterium sp. s193]	Exiguobacterium sp. s193	24	24	1	5569	1	390	WP_214847888.1
Select seq tpg|HHU72075.1|	TPA: phosphopentomutase [Clostridiales bacterium]	Clostridiales bacterium	24	24	1	5569	1	390	HHU72075.1
Select seq ref|WP_058265155.1|	phosphopentomutase [Exiguobacterium]	Exiguobacterium	24	24	1	5569	1	390	WP_058265155.1
Select seq ref|WP_114596254.1|	phosphopentomutase [Exiguobacterium sp. RIT594]	Exiguobacterium sp. RIT594	24	24	1	5569	1	390	WP_114596254.1
Select seq gb|NLZ83101.1|	phosphopentomutase [Clostridiales bacterium]	Clostridiales bacterium	24	24	1	5569	1	390	NLZ83101.1
Select seq ref|WP_055967084.1|	phosphopentomutase [Exiguobacterium]	Exiguobacterium	24	24	1	5569	1	390	WP_055967084.1
Select seq gb|KRN71960.1|	phosphopentomutase [Carnobacterium maltaromaticum]	Carnobacterium maltaromaticum	24	24	1	5569	1	390	KRN71960.1
Select seq ref|WP_026828819.1|	phosphopentomutase [Exiguobacterium sibiricum]	Exiguobacterium sibiricum	24	24	1	5569	1	390	WP_026828819.1
Select seq ref|WP_119093986.1|	phosphopentomutase [Trichococcus shcherbakoviae]	Trichococcus shcherbakoviae	24	24	1	5569	1	390	WP_119093986.1
Select seq gb|QTU83233.1|	phosphopentomutase [Carnobacteriaceae bacterium zg-C25]	Carnobacteriaceae bacterium zg-C25	24	24	1	5569	1	390	QTU83233.1
Select seq gb|MBE5930442.1|	phosphopentomutase [Lachnospiraceae bacterium]	Lachnospiraceae bacterium	24	24	1	5569	1	390	MBE5930442.1
Select seq ref|WP_086986135.1|	phosphopentomutase [Trichococcus collinsii]	Trichococcus collinsii	24	24	1	5569	1	390	WP_086986135.1
Select seq tpg|HHX12535.1|	TPA: phosphopentomutase [Clostridiales bacterium]	Clostridiales bacterium	24	24	1	5569	1	390	HHX12535.1
Select seq dbj|BBF45026.1|	phosphopentomutase [Lachnospiraceae bacterium KM106-2]	Lachnospiraceae bacterium KM106-2	24	24	1	5569	1	390	BBF45026.1
Select seq gb|MBR2407547.1|	phosphopentomutase [Lachnospiraceae bacterium]	Lachnospiraceae bacterium	24	24	1	5569	1	390	MBR2407547.1
Select seq ref|WP_214747748.1|	phosphopentomutase [unclassified Exiguobacterium]	unclassified Exiguobacterium	24	24	1	5569	1	390	WP_214747748.1
Select seq gb|MBE5906093.1|	phosphopentomutase [Lachnospiraceae bacterium]	Lachnospiraceae bacterium	24	24	1	5569	1	390	MBE5906093.1
Select seq ref|WP_159173780.1|	phosphopentomutase [Exiguobacterium sp. 9Y]	Exiguobacterium sp. 9Y	24	24	1	5569	1	390	WP_159173780.1
Select seq ref|WP_135124932.1|	phosphopentomutase [unclassified Granulicatella]	unclassified Granulicatella	24	24	1	5569	1	390	WP_135124932.1
Select seq ref|WP_058703500.1|	phosphopentomutase [Exiguobacterium indicum]	Exiguobacterium indicum	24	24	1	5569	1	390	WP_058703500.1
Select seq ref|WP_117597729.1|	phosphopentomutase [Dorea longicatena]	Dorea longicatena	24	24	1	5569	1	390	WP_117597729.1
Select seq ref|WP_056060400.1|	phosphopentomutase [Exiguobacterium sp. Leaf196]	Exiguobacterium sp. Leaf196	24	24	1	5569	1	390	WP_056060400.1
Select seq ref|WP_107996111.1|	phosphopentomutase [Trichococcus paludicola]	Trichococcus paludicola	24	24	1	5569	1	390	WP_107996111.1
Select seq ref|WP_075642051.1|	phosphopentomutase [Exiguobacterium indicum]	Exiguobacterium indicum	24	24	1	5569	1	390	WP_075642051.1
Select seq ref|WP_215115111.1|	phosphopentomutase [Exiguobacterium sp. s80]	Exiguobacterium sp. s80	24	24	1	5569	1	390	WP_215115111.1
Select seq ref|WP_029341180.1|	phosphopentomutase [Exiguobacterium acetylicum]	Exiguobacterium acetylicum	24	24	1	5569	1	390	WP_029341180.1
Select seq ref|WP_028106686.1|	phosphopentomutase [Exiguobacterium]	Exiguobacterium	24	24	1	5569	1	390	WP_028106686.1
Select seq ref|WP_214855228.1|	phosphopentomutase [Exiguobacterium sp. s130]	Exiguobacterium sp. s130	24	24	1	5569	1	390	WP_214855228.1
Select seq ref|WP_114571571.1|	phosphopentomutase [Exiguobacterium flavidum]	Exiguobacterium flavidum	24	24	1	5569	1	390	WP_114571571.1
Select seq tpg|HAB49484.1|	TPA: phosphopentomutase [Lactobacillus sp.]	Lactobacillus sp.	24	24	1	5569	1	390	HAB49484.1
Select seq gb|MBQ8798743.1|	phosphopentomutase [Lachnospiraceae bacterium]	Lachnospiraceae bacterium	24	24	1	5569	1	390	MBQ8798743.1
Select seq ref|WP_148362872.1|	phosphopentomutase [Bacillus sp. B-jedd]	Bacillus sp. B-jedd	24	24	1	5569	1	390	WP_148362872.1
Select seq gb|MCQ2417255.1|	phosphopentomutase [Oscillospiraceae bacterium]	Oscillospiraceae bacterium	24	24	1	5569	1	390	MCQ2417255.1
Select seq ref|WP_035408904.1|	phosphopentomutase [Exiguobacterium sp. RIT341]	Exiguobacterium sp. RIT341	24	24	1	5569	1	390	WP_035408904.1
Select seq ref|WP_195957002.1|	phosphopentomutase [Dorea longicatena]	Dorea longicatena	24	24	1	5569	1	390	WP_195957002.1
Select seq ref|WP_071498670.1|	phosphopentomutase [Exiguobacterium sp. KRL4]	Exiguobacterium sp. KRL4	24	24	1	5569	1	390	WP_071498670.1
Select seq ref|WP_161143649.1|	phosphopentomutase [Dorea sp. BIOML-A1]	Dorea sp. BIOML-A1	24	24	1	5569	1	390	WP_161143649.1
Select seq ref|WP_023467677.1|	phosphopentomutase [Exiguobacterium]	Exiguobacterium	24	24	1	5569	1	390	WP_023467677.1
Select seq gb|MBE5966021.1|	phosphopentomutase [Lachnospiraceae bacterium]	Lachnospiraceae bacterium	24	24	1	5569	1	390	MBE5966021.1
Select seq ref|WP_068623567.1|	phosphopentomutase [Trichococcus ilyis]	Trichococcus ilyis	24	24	1	5569	1	390	WP_068623567.1
Select seq ref|WP_228354102.1|	phosphopentomutase [Variimorphobacter saccharofermentans]	Variimorphobacter saccharofermentans	24	24	1	5569	1	390	WP_228354102.1
Select seq ref|WP_214727916.1|	phosphopentomutase [Exiguobacterium sp. s168]	Exiguobacterium sp. s168	24	24	1	5569	1	390	WP_214727916.1
Select seq emb|SFQ24740.1|	phosphopentomutase [Lachnospiraceae bacterium XBB1006]	Lachnospiraceae bacterium XBB1006	24	24	1	5569	1	390	SFQ24740.1
Select seq ref|WP_072892540.1|	phosphopentomutase [Clostridium fallax]	Clostridium fallax	24	24	1	5569	1	390	WP_072892540.1
Select seq ref|WP_270260251.1|	phosphopentomutase [Dorea amylophila]	Dorea amylophila	24	24	1	5569	1	390	WP_270260251.1
Select seq gb|MBS5081908.1|	phosphopentomutase [Clostridiales bacterium]	Clostridiales bacterium	24	24	1	5569	1	390	MBS5081908.1
Select seq gb|MBQ9768236.1|	phosphopentomutase [Lachnospiraceae bacterium]	Lachnospiraceae bacterium	24	24	1	5569	1	390	MBQ9768236.1
Select seq gb|MBS4761756.1|	phosphopentomutase [Carnobacteriaceae bacterium zg-ZUI252]	Carnobacteriaceae bacterium zg-ZUI252	24	24	1	5569	1	390	MBS4761756.1
Select seq gb|MBS5916668.1|	phosphopentomutase [Clostridiales bacterium]	Clostridiales bacterium	24	24	1	5569	1	390	MBS5916668.1
Select seq gb|MBP9997158.1|	phosphopentomutase [Lachnospiraceae bacterium]	Lachnospiraceae bacterium	24	24	1	5569	1	390	MBP9997158.1
Select seq ref|WP_214857157.1|	phosphopentomutase [Exiguobacterium sp. s191]	Exiguobacterium sp. s191	24	24	1	5569	1	390	WP_214857157.1
Select seq ref|WP_014969980.1|	phosphopentomutase [Exiguobacterium]	Exiguobacterium	24	24	1	5569	1	390	WP_014969980.1
Select seq ref|WP_029502912.1|	phosphopentomutase [Lachnoclostridium phytofermentans]	Lachnoclostridium phytofermentans	24	24	1	5569	1	390	WP_029502912.1
Select seq ref|WP_047391041.1|	phosphopentomutase [Exiguobacterium]	Exiguobacterium	24	24	1	5569	1	390	WP_047391041.1
Select seq ref|WP_238239294.1|	phosphopentomutase [Exiguobacterium acetylicum]	Exiguobacterium acetylicum	24	24	1	5569	1	390	WP_238239294.1
Select seq gb|MCR4955290.1|	phosphopentomutase [Lachnospiraceae bacterium]	Lachnospiraceae bacterium	24	24	1	5569	1	390	MCR4955290.1
Select seq ref|WP_029333164.1|	phosphopentomutase [Exiguobacterium oxidotolerans]	Exiguobacterium oxidotolerans	24	24	1	5569	1	390	WP_029333164.1
Select seq tpg|HAB33899.1|	TPA: phosphopentomutase [Exiguobacterium sp.]	Exiguobacterium sp.	24	24	1	5569	1	390	HAB33899.1
Select seq tpg|HCV52763.1|	TPA: phosphopentomutase [Exiguobacterium sp.]	Exiguobacterium sp.	24	24	1	5569	1	390	HCV52763.1
Select seq gb|MBE6830869.1|	phosphopentomutase [Oscillospiraceae bacterium]	Oscillospiraceae bacterium	24	24	1	5570	1	389	MBE6830869.1
Select seq ref|WP_195198722.1|	phosphopentomutase [Clostridium jeddahense]	Clostridium jeddahense	24	24	1	5570	1	389	WP_195198722.1
Select seq ref|WP_169008515.1|	phosphopentomutase [Clostridium jeddahense]	Clostridium jeddahense	24	24	1	5570	1	389	WP_169008515.1
Select seq gb|MBR4145622.1|	phosphopentomutase [Lachnospiraceae bacterium]	Lachnospiraceae bacterium	24	24	1	5570	1	389	MBR4145622.1
Select seq gb|MBQ9748183.1|	phosphopentomutase [Clostridia bacterium]	Clostridia bacterium	24	24	1	5570	1	389	MBQ9748183.1
Select seq gb|MBR2674439.1|	phosphopentomutase [Mogibacterium sp.]	Mogibacterium sp.	24	24	1	5570	1	389	MBR2674439.1
Select seq tpg|HHX49721.1|	TPA: phosphopentomutase [Clostridiales bacterium]	Clostridiales bacterium	24	24	1	5570	1	389	HHX49721.1
Select seq gb|MCI1966345.1|	phosphopentomutase [Oscillospiraceae bacterium]	Oscillospiraceae bacterium	24	24	1	5570	1	389	MCI1966345.1
Select seq emb|CCY03925.1|	phosphopentomutase [Faecalibacterium sp. CAG:1138]	Faecalibacterium sp. CAG:1138	24	24	1	5570	1	389	CCY03925.1
Select seq gb|OCN00300.1|	phosphopentomutase [Clostridium sp. W14A]	Clostridium sp. W14A	24	24	1	5570	1	389	OCN00300.1
Select seq gb|MBO8167235.1|	phosphopentomutase [Kosmotoga sp.]	Kosmotoga sp.	24	24	1	5570	1	389	MBO8167235.1
Select seq ref|WP_085832434.1|	phosphopentomutase [Clostridium merdae]	Clostridium merdae	24	24	1	5570	1	389	WP_085832434.1
Select seq gb|MCI6658814.1|	phosphopentomutase [Faecalibacterium sp.]	Faecalibacterium sp.	24	24	1	5570	1	389	MCI6658814.1
Select seq gb|MBS6859947.1|	phosphopentomutase [Clostridiales bacterium]	Clostridiales bacterium	24	24	1	5570	1	389	MBS6859947.1
Select seq ref|WP_101698395.1|	phosphopentomutase [Clostridium minihomine]	Clostridium minihomine	24	24	1	5570	1	389	WP_101698395.1
Select seq ref|WP_042430261.1|	phosphopentomutase [Clostridium jeddahense]	Clostridium jeddahense	24	24	1	5570	1	389	WP_042430261.1
Select seq gb|MCI5801602.1|	phosphopentomutase [Oscillospiraceae bacterium]	Oscillospiraceae bacterium	24	24	1	5570	1	389	MCI5801602.1
Select seq gb|MCR4992957.1|	phosphopentomutase [Lachnospiraceae bacterium]	Lachnospiraceae bacterium	24	24	1	5570	1	389	MCR4992957.1
Select seq gb|MBR6474221.1|	phosphopentomutase [Lachnospiraceae bacterium]	Lachnospiraceae bacterium	24	24	1	5570	1	389	MBR6474221.1
Select seq ref|WP_187037518.1|	phosphopentomutase [Caproicibacter fermentans]	Caproicibacter fermentans	24	24	1	5570	1	389	WP_187037518.1
Select seq ref|WP_085532970.1|	phosphopentomutase [Anaeromassilibacillus sp. Marseille-P3371]	Anaeromassilibacillus sp. Marseille-P3371	24	24	1	5570	1	389	WP_085532970.1
Select seq ref|WP_156989733.1|	phosphopentomutase [Caproicibacter fermentans]	Caproicibacter fermentans	24	24	1	5570	1	389	WP_156989733.1
Select seq gb|MBQ4225476.1|	phosphopentomutase [Oscillospiraceae bacterium]	Oscillospiraceae bacterium	24	24	1	5570	1	389	MBQ4225476.1
Select seq ref|WP_128743446.1|	phosphopentomutase [Caproiciproducens sp. NJN-50]	Caproiciproducens sp. NJN-50	24	24	1	5570	1	389	WP_128743446.1
Select seq ref|WP_009062562.1|	phosphopentomutase [Clostridium sp. MSTE9]	Clostridium sp. MSTE9	24	24	1	5570	1	389	WP_009062562.1
Select seq ref|WP_047753646.1|	phosphopentomutase [Kosmotoga pacifica]	Kosmotoga pacifica	24	24	1	5570	1	389	WP_047753646.1
Select seq gb|MBO4421404.1|	phosphopentomutase [Lachnospiraceae bacterium]	Lachnospiraceae bacterium	24	24	1	5570	1	389	MBO4421404.1
Select seq ref|WP_070608430.1|	phosphopentomutase [Facklamia sp. HMSC062C11]	Facklamia sp. HMSC062C11	24	24	1	5570	1	389	WP_070608430.1
Select seq ref|WP_006907505.1|	phosphopentomutase [Facklamia hominis]	Facklamia hominis	24	24	1	5570	1	389	WP_006907505.1
Select seq gb|MBO5936908.1|	phosphopentomutase [Clostridia bacterium]	Clostridia bacterium	24	24	1	5570	1	389	MBO5936908.1
Select seq gb|MBR2179160.1|	phosphopentomutase [Selenomonadaceae bacterium]	Selenomonadaceae bacterium	24	24	1	5570	1	389	MBR2179160.1
Select seq gb|MBR3579759.1|	phosphopentomutase [Lachnospiraceae bacterium]	Lachnospiraceae bacterium	24	24	1	5570	1	389	MBR3579759.1
Select seq gb|MBR6108093.1|	phosphopentomutase [Oscillospiraceae bacterium]	Oscillospiraceae bacterium	24	24	1	5570	1	389	MBR6108093.1
Select seq gb|MBQ9072774.1|	phosphopentomutase [Bacilli bacterium]	Bacilli bacterium	24	24	1	5570	1	389	MBQ9072774.1
Select seq gb|MBV8953716.1|	phosphopentomutase [Solirubrobacterales bacterium]	Solirubrobacterales bacterium	24	24	1	5570	1	389	MBV8953716.1
Select seq gb|MBO4921300.1|	phosphopentomutase [Lachnospiraceae bacterium]	Lachnospiraceae bacterium	24	24	1	5570	1	389	MBO4921300.1
Select seq gb|MBR3483169.1|	phosphopentomutase [Lachnospiraceae bacterium]	Lachnospiraceae bacterium	24	24	1	5570	1	389	MBR3483169.1
Select seq ref|WP_262065593.1|	phosphopentomutase [Aequitasia blattaphilus]	Aequitasia blattaphilus	24	24	1	5570	1	389	WP_262065593.1
Select seq gb|MBE5952173.1|	phosphopentomutase [Lachnospiraceae bacterium]	Lachnospiraceae bacterium	24	24	1	5570	1	389	MBE5952173.1
Select seq gb|MBV9917195.1|	phosphopentomutase [Solirubrobacterales bacterium]	Solirubrobacterales bacterium	24	24	1	5570	1	389	MBV9917195.1
Select seq ref|WP_050697646.1|	phosphopentomutase [Anaeromassilibacillus senegalensis]	Anaeromassilibacillus senegalensis	24	24	1	5570	1	389	WP_050697646.1
Select seq gb|TGJ75636.1|	phosphopentomutase [Caproiciproducens galactitolivorans]	Caproiciproducens galactitolivorans	24	24	1	5570	1	389	TGJ75636.1
Select seq gb|MBR4776812.1|	phosphopentomutase [Lachnospiraceae bacterium]	Lachnospiraceae bacterium	24	24	1	5570	1	389	MBR4776812.1
Select seq gb|MBS5781464.1|	phosphopentomutase [Clostridium sp.]	Clostridium sp.	24	24	1	5570	1	389	MBS5781464.1
Select seq gb|MBR4541548.1|	phosphopentomutase [Lachnospiraceae bacterium]	Lachnospiraceae bacterium	24	24	1	5570	1	389	MBR4541548.1
Select seq ref|WP_219966213.1|	phosphopentomutase [Caproiciproducens sp. AGMB10547]	Caproiciproducens sp. AGMB10547	24	24	1	5570	1	389	WP_219966213.1
Select seq gb|MCQ2496931.1|	phosphopentomutase [Lachnospiraceae bacterium]	Lachnospiraceae bacterium	24	24	1	5570	1	389	MCQ2496931.1
Select seq gb|MBQ5933587.1|	phosphopentomutase [Lachnospiraceae bacterium]	Lachnospiraceae bacterium	24	24	1	5570	1	389	MBQ5933587.1
Select seq gb|RKX48690.1|	phosphopentomutase [Thermotogae bacterium]	Thermotogae bacterium	24	24	1	5570	1	389	RKX48690.1
Select seq gb|MBQ6026413.1|	phosphopentomutase [Lachnospiraceae bacterium]	Lachnospiraceae bacterium	24	24	1	5570	1	389	MBQ6026413.1
Select seq gb|MBE6139233.1|	phosphopentomutase [Firmicutes bacterium]	Firmicutes bacterium	24	24	1	5570	1	389	MBE6139233.1
Select seq gb|MBQ4311432.1|	phosphopentomutase [Oscillospiraceae bacterium]	Oscillospiraceae bacterium	24	24	1	5570	1	389	MBQ4311432.1
Select seq gb|MBO7320176.1|	phosphopentomutase [Clostridia bacterium]	Clostridia bacterium	24	24	1	5570	1	389	MBO7320176.1
Select seq gb|MBS6236692.1|	phosphopentomutase [Clostridiales bacterium]	Clostridiales bacterium	24	24	1	5570	1	389	MBS6236692.1
Select seq gb|MBR4780653.1|	phosphopentomutase [Lachnospiraceae bacterium]	Lachnospiraceae bacterium	24	24	1	5570	1	389	MBR4780653.1
Select seq ref|WP_016647713.1|	phosphopentomutase [Facklamia hominis]	Facklamia hominis	24	24	1	5570	1	389	WP_016647713.1
Select seq gb|MBE6833651.1|	phosphopentomutase [[Clostridium] sporosphaeroides]	[Clostridium] sporosphaeroides	24	24	1	5570	1	389	MBE6833651.1
Select seq gb|MBQ8920565.1|	phosphopentomutase [Oscillospiraceae bacterium]	Oscillospiraceae bacterium	24	24	1	5570	1	388	MBQ8920565.1
Select seq gb|MBS1442638.1|	phosphopentomutase [Dorea sp.]	Dorea sp.	24	24	1	5570	1	388	MBS1442638.1
Select seq ref|WP_270209175.1|	phosphopentomutase [Dorea amylophila]	Dorea amylophila	24	24	1	5570	1	388	WP_270209175.1
Select seq ref|WP_270555546.1|	phosphopentomutase [Dorea amylophila]	Dorea amylophila	24	24	1	5570	1	388	WP_270555546.1
Select seq ref|WP_173818122.1|	phosphopentomutase [Dorea longicatena]	Dorea longicatena	24	24	1	5570	1	388	WP_173818122.1
Select seq ref|WP_055281769.1|	phosphopentomutase [Dorea]	Dorea	24	24	1	5570	1	388	WP_055281769.1
Select seq gb|MCB7081316.1|	phosphopentomutase [bacterium 210928-DFI.3.100]	bacterium 210928-DFI.3.100	24	24	1	5570	1	388	MCB7081316.1
Select seq ref|WP_118378316.1|	phosphopentomutase [Dorea longicatena]	Dorea longicatena	24	24	1	5570	1	388	WP_118378316.1
Select seq gb|MBO5176043.1|	phosphopentomutase [Lachnospiraceae bacterium]	Lachnospiraceae bacterium	24	24	1	5570	1	388	MBO5176043.1
Select seq ref|WP_270603666.1|	phosphopentomutase [Dorea amylophila]	Dorea amylophila	24	24	1	5570	1	388	WP_270603666.1
Select seq gb|MCI8445622.1|	phosphopentomutase [Bacilli bacterium]	Bacilli bacterium	24	24	1	5570	1	388	MCI8445622.1
Select seq tpg|HIR56842.1|	TPA: phosphopentomutase [Candidatus Gallacutalibacter pullicola]	Candidatus Gallacutalibacter pullicola	24	24	1	5570	1	388	HIR56842.1
Select seq gb|MBQ8632926.1|	phosphopentomutase [Lachnospiraceae bacterium]	Lachnospiraceae bacterium	24	24	1	5570	1	388	MBQ8632926.1
Select seq gb|MBS5435984.1|	phosphopentomutase [Dorea longicatena]	Dorea longicatena	24	24	1	5570	1	388	MBS5435984.1
Select seq ref|WP_028088500.1|	phosphopentomutase [Dorea longicatena]	Dorea longicatena	24	24	1	5570	1	388	WP_028088500.1
Select seq ref|WP_159562417.1|	phosphopentomutase [unclassified Exiguobacterium]	unclassified Exiguobacterium	24	24	1	5570	1	388	WP_159562417.1
Select seq ref|WP_118309799.1|	phosphopentomutase [Dorea longicatena]	Dorea longicatena	24	24	1	5570	1	388	WP_118309799.1
Select seq ref|WP_195256174.1|	phosphopentomutase [Dorea longicatena]	Dorea longicatena	24	24	1	5570	1	388	WP_195256174.1
Select seq ref|WP_160209512.1|	phosphopentomutase [Anaerotruncus colihominis]	Anaerotruncus colihominis	24	24	1	5570	1	388	WP_160209512.1
Select seq ref|WP_226850249.1|	phosphopentomutase [Dorea formicigenerans]	Dorea formicigenerans	24	24	1	5570	1	388	WP_226850249.1
Select seq ref|WP_214757378.1|	phosphopentomutase [Exiguobacterium sp. CinTr1]	Exiguobacterium sp. CinTr1	24	24	1	5570	1	388	WP_214757378.1
Select seq gb|MBQ7863207.1|	phosphopentomutase [Lachnospiraceae bacterium]	Lachnospiraceae bacterium	24	24	1	5570	1	388	MBQ7863207.1
Select seq ref|WP_258435986.1|	phosphopentomutase [Facklamia sp. 7083-14-GEN3]	Facklamia sp. 7083-14-GEN3	24	24	1	5570	1	388	WP_258435986.1
Select seq gb|MBR6643113.1|	phosphopentomutase [Lachnospiraceae bacterium]	Lachnospiraceae bacterium	24	24	1	5570	1	388	MBR6643113.1
Select seq gb|MBR6689986.1|	phosphopentomutase [Bacilli bacterium]	Bacilli bacterium	24	24	1	5570	1	388	MBR6689986.1
Select seq gb|MCA0980508.1|	phosphopentomutase [Exiguobacterium aestuarii]	Exiguobacterium aestuarii	24	24	1	5570	1	388	MCA0980508.1
Select seq gb|MBE5961110.1|	phosphopentomutase [Lachnospiraceae bacterium]	Lachnospiraceae bacterium	24	24	1	5570	1	388	MBE5961110.1
Select seq gb|UKI21778.1|	phosphopentomutase [Christensenella sp.]	Christensenella sp.	24	24	1	5570	1	388	UKI21778.1
Select seq gb|MBQ6040412.1|	phosphopentomutase [Oscillospiraceae bacterium]	Oscillospiraceae bacterium	24	24	1	5570	1	388	MBQ6040412.1
Select seq ref|WP_214787635.1|	phosphopentomutase [Exiguobacterium aestuarii]	Exiguobacterium aestuarii	24	24	1	5570	1	388	WP_214787635.1
Select seq gb|MBQ5608551.1|	phosphopentomutase [Oscillospiraceae bacterium]	Oscillospiraceae bacterium	24	24	1	5570	1	388	MBQ5608551.1
Select seq gb|MBR3320901.1|	phosphopentomutase [Exiguobacterium sp.]	Exiguobacterium sp.	24	24	1	5570	1	388	MBR3320901.1
Select seq gb|MCR4759078.1|	phosphopentomutase [Oscillospiraceae bacterium]	Oscillospiraceae bacterium	24	24	1	5570	1	388	MCR4759078.1
Select seq gb|MBO5351748.1|	phosphopentomutase [Lachnospiraceae bacterium]	Lachnospiraceae bacterium	24	24	1	5570	1	388	MBO5351748.1
Select seq gb|MBR6503237.1|	phosphopentomutase [Clostridia bacterium]	Clostridia bacterium	24	24	1	5570	1	388	MBR6503237.1
Select seq ref|WP_195369382.1|	phosphopentomutase [Dorea longicatena]	Dorea longicatena	24	24	1	5570	1	388	WP_195369382.1
Select seq gb|MBQ8569798.1|	phosphopentomutase [Oscillospiraceae bacterium]	Oscillospiraceae bacterium	24	24	1	5570	1	388	MBQ8569798.1
Select seq ref|WP_055214790.1|	phosphopentomutase [Dorea longicatena]	Dorea longicatena	24	24	1	5570	1	388	WP_055214790.1
Select seq ref|WP_055181561.1|	phosphopentomutase [Dorea longicatena]	Dorea longicatena	24	24	1	5570	1	388	WP_055181561.1
Select seq gb|MBR3215882.1|	phosphopentomutase [Exiguobacterium sp.]	Exiguobacterium sp.	24	24	1	5570	1	388	MBR3215882.1
Select seq ref|WP_215720830.1|	phosphopentomutase [Dorea longicatena]	Dorea longicatena	24	24	1	5570	1	388	WP_215720830.1
Select seq ref|WP_227080612.1|	phosphopentomutase [Dorea longicatena]	Dorea longicatena	24	24	1	5570	1	388	WP_227080612.1
Select seq ref|WP_173733604.1|	phosphopentomutase [Dorea longicatena]	Dorea longicatena	24	24	1	5570	1	388	WP_173733604.1
Select seq ref|WP_144099889.1|	phosphopentomutase [Dorea longicatena]	Dorea longicatena	24	24	1	5570	1	388	WP_144099889.1
Select seq gb|MBP3610245.1|	phosphopentomutase [Lachnospiraceae bacterium]	Lachnospiraceae bacterium	24	24	1	5570	1	388	MBP3610245.1
Select seq tpg|HBZ24355.1|	TPA: phosphopentomutase [Dorea longicatena]	Dorea longicatena	24	24	1	5570	1	388	HBZ24355.1
Select seq gb|OKZ69434.1|	phosphopentomutase [Clostridiales bacterium 41_12_two_minus]	Clostridiales bacterium 41_12_two_minus	24	24	1	5570	1	388	OKZ69434.1
Select seq ref|WP_138375976.1|	phosphopentomutase [Dorea longicatena]	Dorea longicatena	24	24	1	5570	1	388	WP_138375976.1
Select seq ref|WP_078147056.1|	phosphopentomutase [Exiguobacterium sp. HVEsp1]	Exiguobacterium sp. HVEsp1	24	24	1	5570	1	388	WP_078147056.1
Select seq ref|WP_022415594.1|	phosphopentomutase [Dorea longicatena]	Dorea longicatena	24	24	1	5570	1	388	WP_022415594.1
Select seq ref|WP_196430830.1|	phosphopentomutase [Exiguobacterium profundum]	Exiguobacterium profundum	24	24	1	5570	1	388	WP_196430830.1
Select seq ref|WP_264092604.1|	phosphopentomutase [Exiguobacterium sp. N5]	Exiguobacterium sp. N5	24	24	1	5570	1	388	WP_264092604.1
Select seq gb|MBR2679859.1|	phosphopentomutase [Exiguobacterium sp.]	Exiguobacterium sp.	24	24	1	5570	1	388	MBR2679859.1
Select seq gb|MBR5186977.1|	phosphopentomutase [Clostridia bacterium]	Clostridia bacterium	24	24	1	5570	1	388	MBR5186977.1
Select seq gb|MBQ6314287.1|	phosphopentomutase [Mogibacterium sp.]	Mogibacterium sp.	24	24	1	5570	1	388	MBQ6314287.1
Select seq gb|MBO7178608.1|	phosphopentomutase [Clostridia bacterium]	Clostridia bacterium	24	24	1	5570	1	388	MBO7178608.1
Select seq ref|WP_118225648.1|	phosphopentomutase [Dorea longicatena]	Dorea longicatena	24	24	1	5570	1	388	WP_118225648.1
Select seq ref|WP_250818568.1|	phosphopentomutase [Dorea sp. MB18-49]	Dorea sp. MB18-49	24	24	1	5570	1	388	WP_250818568.1
Select seq gb|MBP3593122.1|	phosphopentomutase [Lachnospiraceae bacterium]	Lachnospiraceae bacterium	24	24	1	5570	1	388	MBP3593122.1
Select seq ref|WP_173788173.1|	phosphopentomutase [Dorea longicatena]	Dorea longicatena	24	24	1	5570	1	388	WP_173788173.1
Select seq ref|WP_173793258.1|	phosphopentomutase [Dorea longicatena]	Dorea longicatena	24	24	1	5570	1	388	WP_173793258.1
Select seq gb|MBP3568673.1|	phosphopentomutase [Lachnospiraceae bacterium]	Lachnospiraceae bacterium	24	24	1	5570	1	388	MBP3568673.1
Select seq ref|WP_006426078.1|	phosphopentomutase [Dorea longicatena]	Dorea longicatena	24	24	1	5570	1	388	WP_006426078.1
Select seq gb|MBR2077645.1|	phosphopentomutase [Exiguobacterium sp.]	Exiguobacterium sp.	24	24	1	5570	1	388	MBR2077645.1
Select seq ref|WP_173792534.1|	phosphopentomutase [Dorea longicatena]	Dorea longicatena	24	24	1	5570	1	388	WP_173792534.1
Select seq gb|MBE5935817.1|	phosphopentomutase [Lachnospiraceae bacterium]	Lachnospiraceae bacterium	24	24	1	5570	1	388	MBE5935817.1
Select seq gb|MBO5773515.1|	phosphopentomutase [Clostridia bacterium]	Clostridia bacterium	24	24	1	5570	1	388	MBO5773515.1
Select seq ref|WP_015077280.1|	phosphopentomutase [Carnobacterium maltaromaticum]	Carnobacterium maltaromaticum	24	24	1	5570	1	387	WP_015077280.1
Select seq gb|MBR9955050.1|	phosphopentomutase [Eubacteriaceae bacterium Marseille-Q4139]	Eubacteriaceae bacterium Marseille-Q4139	24	24	1	5570	1	387	MBR9955050.1
Select seq gb|MBE6040830.1|	phosphopentomutase [Clostridiales bacterium]	Clostridiales bacterium	24	24	1	5570	1	387	MBE6040830.1
Select seq gb|MBE5765060.1|	phosphopentomutase [Clostridiales bacterium]	Clostridiales bacterium	24	24	1	5570	1	387	MBE5765060.1
Select seq gb|MBU5482211.1|	phosphopentomutase [Blautia sp. MSJ-19]	Blautia sp. MSJ-19	24	24	1	5570	1	387	MBU5482211.1
Select seq gb|MBQ6485565.1|	phosphopentomutase [Carnobacterium sp.]	Carnobacterium sp.	24	24	1	5570	1	387	MBQ6485565.1
Select seq gb|MBP3895538.1|	phosphopentomutase [Mogibacterium sp.]	Mogibacterium sp.	24	24	1	5570	1	387	MBP3895538.1
Select seq tpg|HAM68038.1|	TPA: phosphopentomutase [Ruminococcus sp.]	Ruminococcus sp.	24	24	1	5570	1	387	HAM68038.1
Select seq emb|CAH0542028.1|	Phosphopentomutase (EC 5.4.2.7) [Oscillospiraceae bacterium]	Oscillospiraceae bacterium	24	24	1	5570	1	387	CAH0542028.1
Select seq gb|MBR4287954.1|	phosphopentomutase [Clostridia bacterium]	Clostridia bacterium	24	24	1	5570	1	387	MBR4287954.1
Select seq gb|OIP39540.1|	phosphopentomutase [Deltaproteobacteria bacterium CG2_30_63_29]	Deltaproteobacteria bacterium CG2_30_63_29	24	24	1	5570	1	387	OIP39540.1
Select seq gb|MBQ3496072.1|	phosphopentomutase [Clostridia bacterium]	Clostridia bacterium	24	24	1	5570	1	387	MBQ3496072.1
Select seq gb|MBS5851397.1|	phosphopentomutase [Firmicutes bacterium]	Firmicutes bacterium	24	24	1	5570	1	387	MBS5851397.1
Select seq tpg|HBU12112.1|	TPA: phosphopentomutase [Clostridiales bacterium]	Clostridiales bacterium	24	24	1	5570	1	387	HBU12112.1
Select seq ref|WP_056999339.1|	phosphopentomutase [Carnobacterium maltaromaticum]	Carnobacterium maltaromaticum	24	24	1	5570	1	387	WP_056999339.1
Select seq gb|MBR2932731.1|	phosphopentomutase [Clostridia bacterium]	Clostridia bacterium	24	24	1	5570	1	387	MBR2932731.1
Select seq gb|MCM1164879.1|	phosphopentomutase [Ruminococcus sp.]	Ruminococcus sp.	24	24	1	5570	1	387	MCM1164879.1
Select seq ref|WP_010051448.1|	phosphopentomutase [Carnobacterium maltaromaticum]	Carnobacterium maltaromaticum	24	24	1	5570	1	387	WP_010051448.1
Select seq gb|MBQ9114644.1|	phosphopentomutase [Clostridia bacterium]	Clostridia bacterium	24	24	1	5570	1	387	MBQ9114644.1
Select seq gb|MBO5198440.1|	phosphopentomutase [Lachnospiraceae bacterium]	Lachnospiraceae bacterium	24	24	1	5570	1	387	MBO5198440.1
Select seq ref|WP_101702303.1|	phosphopentomutase [Carnobacterium maltaromaticum]	Carnobacterium maltaromaticum	24	24	1	5570	1	387	WP_101702303.1
Select seq ref|WP_066870976.1|	phosphopentomutase [Clostridium mediterraneense]	Clostridium mediterraneense	24	24	1	5570	1	387	WP_066870976.1
Select seq gb|MBE6901686.1|	phosphopentomutase [Oscillospiraceae bacterium]	Oscillospiraceae bacterium	24	24	1	5570	1	387	MBE6901686.1
Select seq gb|MBQ8194637.1|	phosphopentomutase [Oscillospiraceae bacterium]	Oscillospiraceae bacterium	24	24	1	5570	1	387	MBQ8194637.1
Select seq gb|MBR3268390.1|	phosphopentomutase [Oscillospiraceae bacterium]	Oscillospiraceae bacterium	24	24	1	5570	1	387	MBR3268390.1
Select seq gb|MBQ8177998.1|	phosphopentomutase [Clostridia bacterium]	Clostridia bacterium	24	24	1	5570	1	387	MBQ8177998.1
Select seq ref|WP_157455858.1|	phosphopentomutase [Carnobacterium maltaromaticum]	Carnobacterium maltaromaticum	24	24	1	5570	1	387	WP_157455858.1
Select seq gb|MBQ3292580.1|	phosphopentomutase [Mogibacterium sp.]	Mogibacterium sp.	24	24	1	5570	1	387	MBQ3292580.1
Select seq gb|MBQ9108096.1|	phosphopentomutase [Clostridia bacterium]	Clostridia bacterium	24	24	1	5570	1	387	MBQ9108096.1
Select seq gb|MBP3291134.1|	phosphopentomutase [Clostridia bacterium]	Clostridia bacterium	24	24	1	5570	1	387	MBP3291134.1
Select seq ref|WP_207667738.1|	phosphopentomutase [Mobilisporobacter senegalensis]	Mobilisporobacter senegalensis	24	24	1	5570	1	387	WP_207667738.1
Select seq gb|MBQ6883394.1|	phosphopentomutase [Clostridia bacterium]	Clostridia bacterium	24	24	1	5570	1	387	MBQ6883394.1
Select seq gb|MBP3492246.1|	phosphopentomutase [Clostridia bacterium]	Clostridia bacterium	24	24	1	5570	1	387	MBP3492246.1
Select seq gb|MBE6946807.1|	phosphopentomutase [Oscillospiraceae bacterium]	Oscillospiraceae bacterium	24	24	1	5570	1	387	MBE6946807.1
Select seq tpg|HIR46747.1|	TPA: phosphopentomutase [Candidatus Caccousia avicola]	Candidatus Caccousia avicola	24	24	1	5570	1	386	HIR46747.1
Select seq ref|WP_118398168.1|	phosphopentomutase [Dorea formicigenerans]	Dorea formicigenerans	24	24	1	5570	1	386	WP_118398168.1
Select seq gb|MBS6846628.1|	phosphopentomutase [Firmicutes bacterium]	Firmicutes bacterium	24	24	1	5570	1	386	MBS6846628.1
Select seq gb|RGW53794.1|	phosphopentomutase [Dorea formicigenerans]	Dorea formicigenerans	24	24	1	5570	1	386	RGW53794.1
Select seq ref|WP_118358345.1|	phosphopentomutase [Dorea formicigenerans]	Dorea formicigenerans	24	24	1	5570	1	386	WP_118358345.1
Select seq gb|MBR2484813.1|	phosphopentomutase [Clostridia bacterium]	Clostridia bacterium	24	24	1	5570	1	386	MBR2484813.1
Select seq ref|WP_117538294.1|	phosphopentomutase [Dorea sp. AM10-31]	Dorea sp. AM10-31	24	24	1	5570	1	386	WP_117538294.1
Select seq gb|MBR0348854.1|	phosphopentomutase [Clostridia bacterium]	Clostridia bacterium	24	24	1	5570	1	386	MBR0348854.1
Select seq ref|WP_168934008.1|	phosphopentomutase [Dorea formicigenerans]	Dorea formicigenerans	24	24	1	5570	1	386	WP_168934008.1
Select seq ref|WP_118364794.1|	phosphopentomutase [Dorea formicigenerans]	Dorea formicigenerans	24	24	1	5570	1	386	WP_118364794.1
Select seq ref|WP_029730983.1|	phosphopentomutase [Dorea sp. AGR2135]	Dorea sp. AGR2135	24	24	1	5570	1	386	WP_029730983.1
Select seq gb|MBR2943999.1|	phosphopentomutase [Clostridia bacterium]	Clostridia bacterium	24	24	1	5570	1	386	MBR2943999.1
Select seq ref|WP_118001458.1|	phosphopentomutase [Dorea formicigenerans]	Dorea formicigenerans	24	24	1	5570	1	386	WP_118001458.1
Select seq gb|RHA01728.1|	phosphopentomutase [Dorea formicigenerans]	Dorea formicigenerans	24	24	1	5570	1	386	RHA01728.1
Select seq emb|CDC55902.1|	phosphopentomutase [Dorea formicigenerans CAG:28]	Dorea formicigenerans CAG:28	24	24	1	5570	1	386	CDC55902.1
Select seq ref|WP_186855908.1|	phosphopentomutase [Dorea sp. NSJ-36]	Dorea sp. NSJ-36	24	24	1	5570	1	386	WP_186855908.1
Select seq gb|MBO7221900.1|	phosphopentomutase [Clostridia bacterium]	Clostridia bacterium	24	24	1	5570	1	386	MBO7221900.1
Select seq emb|CCX75798.1|	phosphopentomutase [Dorea sp. CAG:105]	Dorea sp. CAG:105	24	24	1	5570	1	386	CCX75798.1
Select seq ref|WP_117494429.1|	phosphopentomutase [Dorea formicigenerans]	Dorea formicigenerans	24	24	1	5570	1	386	WP_117494429.1
Select seq ref|WP_087242831.1|	phosphopentomutase [Anaeromassilibacillus sp. An200]	Anaeromassilibacillus sp. An200	24	24	1	5570	1	386	WP_087242831.1
Select seq ref|WP_117657446.1|	phosphopentomutase [Dorea formicigenerans]	Dorea formicigenerans	24	24	1	5570	1	386	WP_117657446.1
Select seq gb|MBQ7789517.1|	phosphopentomutase [Clostridia bacterium]	Clostridia bacterium	24	24	1	5570	1	386	MBQ7789517.1
Select seq gb|MBQ3017310.1|	phosphopentomutase [Clostridia bacterium]	Clostridia bacterium	24	24	1	5570	1	386	MBQ3017310.1
Select seq ref|WP_117613967.1|	phosphopentomutase [Dorea formicigenerans]	Dorea formicigenerans	24	24	1	5570	1	386	WP_117613967.1
Select seq ref|WP_226977220.1|	phosphopentomutase [[Ruminococcus] gnavus]	[Ruminococcus] gnavus	24	24	1	5570	1	386	WP_226977220.1
Select seq ref|WP_118520518.1|	phosphopentomutase [Dorea sp. AF24-7LB]	Dorea sp. AF24-7LB	24	24	1	5570	1	386	WP_118520518.1
Select seq ref|WP_127623359.1|	aldehyde dehydrogenase family protein [Sinorhizobium meliloti]	Sinorhizobium meliloti	24	24	1	5570	1	386	WP_127623359.1
Select seq gb|MBR2350022.1|	phosphopentomutase [Clostridia bacterium]	Clostridia bacterium	24	24	1	5570	1	386	MBR2350022.1
Select seq gb|MCH5164030.1|	phosphopentomutase [Clostridiales bacterium]	Clostridiales bacterium	24	24	1	5570	1	386	MCH5164030.1
Select seq gb|MCI5525024.1|	phosphopentomutase [Dorea sp.]	Dorea sp.	24	24	1	5570	1	386	MCI5525024.1
Select seq ref|WP_147567311.1|	phosphopentomutase [Dorea formicigenerans]	Dorea formicigenerans	24	24	1	5570	1	386	WP_147567311.1
Select seq gb|MBO5776850.1|	phosphopentomutase [Clostridia bacterium]	Clostridia bacterium	24	24	1	5570	1	386	MBO5776850.1
Select seq gb|MCI6760228.1|	phosphopentomutase [Clostridiales bacterium]	Clostridiales bacterium	24	24	1	5570	1	386	MCI6760228.1
Select seq gb|RGS71970.1|	phosphopentomutase [Dorea formicigenerans]	Dorea formicigenerans	24	24	1	5570	1	386	RGS71970.1
Select seq ref|WP_005338144.1|	phosphopentomutase [Dorea]	Dorea	24	24	1	5570	1	386	WP_005338144.1
Select seq gb|MCR5459994.1|	phosphopentomutase [Acetatifactor sp.]	Acetatifactor sp.	24	24	1	5570	1	386	MCR5459994.1
Select seq gb|MBO7156497.1|	phosphopentomutase [Clostridia bacterium]	Clostridia bacterium	24	24	1	5570	1	386	MBO7156497.1
Select seq ref|WP_118144990.1|	phosphopentomutase [Dorea formicigenerans]	Dorea formicigenerans	24	24	1	5570	1	386	WP_118144990.1
Select seq gb|MBR2919368.1|	phosphopentomutase [Clostridia bacterium]	Clostridia bacterium	24	24	1	5570	1	386	MBR2919368.1
Select seq ref|WP_118288701.1|	phosphopentomutase [Dorea sp. AM13-35]	Dorea sp. AM13-35	24	24	1	5570	1	386	WP_118288701.1
Select seq gb|MBO5982857.1|	phosphopentomutase [Clostridia bacterium]	Clostridia bacterium	24	24	1	5570	1	386	MBO5982857.1
Select seq gb|MBO7326072.1|	phosphopentomutase [Clostridia bacterium]	Clostridia bacterium	24	24	1	5570	1	386	MBO7326072.1
Select seq ref|WP_173786146.1|	phosphopentomutase [Dorea]	Dorea	24	24	1	5570	1	386	WP_173786146.1
Select seq ref|WP_118238126.1|	phosphopentomutase [Dorea formicigenerans]	Dorea formicigenerans	24	24	1	5570	1	386	WP_118238126.1
Select seq ref|WP_117606397.1|	phosphopentomutase [Dorea formicigenerans]	Dorea formicigenerans	24	24	1	5570	1	386	WP_117606397.1
Select seq gb|MBQ6624159.1|	phosphopentomutase [Mogibacterium sp.]	Mogibacterium sp.	24	24	1	5570	1	386	MBQ6624159.1
Select seq gb|MBQ8821624.1|	phosphopentomutase [Lachnospiraceae bacterium]	Lachnospiraceae bacterium	24	24	1	5570	1	386	MBQ8821624.1
Select seq ref|WP_118660988.1|	phosphopentomutase [Dorea sp. OM07-5]	Dorea sp. OM07-5	24	24	1	5570	1	386	WP_118660988.1
Select seq gb|MBQ7920893.1|	phosphopentomutase [Lachnospiraceae bacterium]	Lachnospiraceae bacterium	24	24	1	5570	1	386	MBQ7920893.1
Select seq ref|WP_005331859.1|	phosphopentomutase [Dorea formicigenerans]	Dorea formicigenerans	24	24	1	5570	1	386	WP_005331859.1
Select seq gb|OIO49207.1|	cell division protein FtsZ [Parcubacteria group bacterium CG1_02_42_13]	Parcubacteria group bacterium CG1_02_42_13	24	24	1	5570	1	385	OIO49207.1
Select seq gb|MBR2296659.1|	phosphopentomutase [Clostridia bacterium]	Clostridia bacterium	24	24	1	5570	1	385	MBR2296659.1
Select seq gb|MBR3044954.1|	phosphopentomutase [Oscillospiraceae bacterium]	Oscillospiraceae bacterium	24	24	1	5570	1	385	MBR3044954.1
Select seq gb|MBP3313408.1|	phosphopentomutase [Oscillospiraceae bacterium]	Oscillospiraceae bacterium	24	24	1	5570	1	385	MBP3313408.1
Select seq gb|MBQ2810191.1|	phosphopentomutase [Clostridia bacterium]	Clostridia bacterium	24	24	1	5570	1	385	MBQ2810191.1
Select seq gb|TQI67010.1|	phosphopentomutase [Clostridium sp. KNHs216]	Clostridium sp. KNHs216	24	24	1	5571	1	384	TQI67010.1
Select seq gb|MCF0115933.1|	GTPase ObgE [Erysipelotrichaceae bacterium]	Erysipelotrichaceae bacterium	24	24	1	5571	1	384	MCF0115933.1
Select seq gb|MBF0903821.1|	phosphopentomutase [Atopobium sp.]	Atopobium sp.	24	24	1	5571	1	384	MBF0903821.1
Select seq gb|MCR5451470.1|	phosphopentomutase [Lachnospiraceae bacterium]	Lachnospiraceae bacterium	24	24	1	5571	1	384	MCR5451470.1
Select seq gb|MBD5130731.1|	phosphopentomutase [Oscillospiraceae bacterium]	Oscillospiraceae bacterium	24	24	1	5571	1	384	MBD5130731.1
Select seq gb|MBR5363628.1|	phosphopentomutase [Oscillospiraceae bacterium]	Oscillospiraceae bacterium	24	24	1	5571	1	384	MBR5363628.1
Select seq gb|MCQ2407455.1|	phosphopentomutase [Oscillospiraceae bacterium]	Oscillospiraceae bacterium	24	24	1	5571	1	384	MCQ2407455.1
Select seq gb|MBQ5339331.1|	phosphopentomutase [Oscillospiraceae bacterium]	Oscillospiraceae bacterium	24	24	1	5571	1	384	MBQ5339331.1
Select seq gb|MBQ9906326.1|	phosphopentomutase [Oscillospiraceae bacterium]	Oscillospiraceae bacterium	24	24	1	5571	1	384	MBQ9906326.1
Select seq gb|NLF14082.1|	branched-chain amino acid ABC transporter substrate-binding protein [Anaerolineaceae bacterium]	Anaerolineaceae bacterium	24	24	1	5571	1	384	NLF14082.1
Select seq gb|MBQ8546088.1|	phosphopentomutase [Clostridia bacterium]	Clostridia bacterium	24	24	1	5571	1	384	MBQ8546088.1
Select seq gb|MCR5165979.1|	phosphopentomutase [Oscillospiraceae bacterium]	Oscillospiraceae bacterium	24	24	1	5571	1	384	MCR5165979.1
Select seq gb|MBP1561348.1|	phosphopentomutase [Oscillospiraceae bacterium]	Oscillospiraceae bacterium	24	24	1	5571	1	383	MBP1561348.1
Select seq gb|MBO5342542.1|	phosphopentomutase [Lachnospiraceae bacterium]	Lachnospiraceae bacterium	24	24	1	5571	1	383	MBO5342542.1
Select seq gb|MBQ8246184.1|	phosphopentomutase [Lachnospiraceae bacterium]	Lachnospiraceae bacterium	24	24	1	5571	1	383	MBQ8246184.1
Select seq ref|WP_244547949.1|	phosphopentomutase [unclassified Bacillus (in: firmicutes)]	unclassified Bacillus (in: firmicutes)	24	24	1	5571	1	383	WP_244547949.1
Select seq ref|WP_230573560.1|	phosphopentomutase [Bacillus rhizoplanae]	Bacillus rhizoplanae	24	24	1	5571	1	383	WP_230573560.1
Select seq gb|MBQ4317799.1|	phosphopentomutase [Clostridia bacterium]	Clostridia bacterium	24	24	1	5571	1	383	MBQ4317799.1
Select seq ref|WP_253631173.1|	phosphopentomutase [Bacillus sp. 3103sda1]	Bacillus sp. 3103sda1	24	24	1	5571	1	383	WP_253631173.1
Select seq tpg|HHQ48561.1|	TPA: ABC transporter permease [Acidobacteria bacterium]	Acidobacteria bacterium	24	24	1	5571	1	383	HHQ48561.1
Select seq gb|MBQ7653107.1|	phosphopentomutase [Clostridia bacterium]	Clostridia bacterium	24	24	1	5571	1	383	MBQ7653107.1
Select seq ref|WP_251227628.1|	phosphopentomutase [Bacillus cytotoxicus]	Bacillus cytotoxicus	24	24	1	5571	1	383	WP_251227628.1
Select seq gb|MBQ7832068.1|	phosphopentomutase [Lachnospiraceae bacterium]	Lachnospiraceae bacterium	24	24	1	5571	1	383	MBQ7832068.1
Select seq gb|MCL2069129.1|	phosphopentomutase [Oscillospiraceae bacterium]	Oscillospiraceae bacterium	24	24	1	5571	1	383	MCL2069129.1
Select seq dbj|GHV50160.1|	hypothetical protein AGMMS49579_03310 [Spirochaetia bacterium]	Spirochaetia bacterium	24	24	1	5571	1	382	GHV50160.1
Select seq ref|WP_247739174.1|	phosphopentomutase [Bacillus sp. 165]	Bacillus sp. 165	24	24	1	5571	1	382	WP_247739174.1
Select seq ref|WP_212504100.1|	DJ-1/PfpI family protein [Bradyrhizobium lablabi]	Bradyrhizobium lablabi	24	24	1	5571	1	382	WP_212504100.1
Select seq ref|WP_251337592.1|	phosphopentomutase [Heyndrickxia oleronia]	Heyndrickxia oleronia	24	24	1	5571	1	382	WP_251337592.1
Select seq gb|KYC95188.1|	Phosphopentomutase [Heyndrickxia sporothermodurans]	Heyndrickxia sporothermodurans	24	24	1	5571	1	382	KYC95188.1
Select seq ref|WP_246483996.1|	phosphopentomutase [Heyndrickxia vini]	Heyndrickxia vini	24	24	1	5571	1	382	WP_246483996.1
Select seq ref|WP_242598169.1|	phosphopentomutase [Heyndrickxia oleronia]	Heyndrickxia oleronia	24	24	1	5571	1	382	WP_242598169.1
Select seq gb|MBE6803145.1|	phosphopentomutase [Oscillospiraceae bacterium]	Oscillospiraceae bacterium	24	24	1	5571	1	382	MBE6803145.1
Select seq gb|KAG2632099.1|	hypothetical protein PVAP13_2NG062700 [Panicum virgatum]	Panicum virgatum	24	24	1	5571	1	381	KAG2632099.1
Select seq ref|WP_220129089.1|	phosphopentomutase [Anoxybacillus calidus]	Anoxybacillus calidus	24	24	1	5571	1	381	WP_220129089.1
Select seq ref|WP_220127505.1|	phosphopentomutase [Anoxybacillus kamchatkensis]	Anoxybacillus kamchatkensis	24	24	1	5571	1	381	WP_220127505.1
Select seq ref|WP_132947214.1|	phosphopentomutase [Thermolongibacillus altinsuensis]	Thermolongibacillus altinsuensis	24	24	1	5571	1	381	WP_132947214.1
Select seq ref|WP_066327377.1|	phosphopentomutase [Anoxybacillus amylolyticus]	Anoxybacillus amylolyticus	24	24	1	5571	1	381	WP_066327377.1
Select seq gb|PZS14154.1|	phosphopentomutase [Solirubrobacterales bacterium]	Solirubrobacterales bacterium	24	24	1	5571	1	381	PZS14154.1
Select seq ref|WP_194947819.1|	phosphopentomutase [Anoxybacillus flavithermus]	Anoxybacillus flavithermus	24	24	1	5571	1	381	WP_194947819.1
Select seq ref|WP_221248317.1|	phosphopentomutase [Anoxybacillus mongoliensis]	Anoxybacillus mongoliensis	24	24	1	5571	1	381	WP_221248317.1
Select seq gb|MBQ4561720.1|	phosphopentomutase [Clostridia bacterium]	Clostridia bacterium	24	24	1	5571	1	381	MBQ4561720.1
Select seq ref|WP_066197232.1|	phosphopentomutase [Bacillus sp. FJAT-27225]	Bacillus sp. FJAT-27225	24	24	1	5571	1	381	WP_066197232.1
Select seq gb|MCI5770000.1|	phosphopentomutase [Dorea longicatena]	Dorea longicatena	24	24	1	5571	1	381	MCI5770000.1
Select seq ref|WP_244878071.1|	phosphopentomutase [Bacillus smithii]	Bacillus smithii	24	24	1	5571	1	381	WP_244878071.1
Select seq ref|WP_064220552.1|	phosphopentomutase [Anoxybacillus flavithermus]	Anoxybacillus flavithermus	24	24	1	5571	1	381	WP_064220552.1
Select seq gb|MCD7980782.1|	phosphopentomutase [Clostridiales bacterium]	Clostridiales bacterium	24	24	1	5571	1	381	MCD7980782.1
Select seq ref|WP_051035154.1|	phosphopentomutase [Anoxybacillus flavithermus]	Anoxybacillus flavithermus	24	24	1	5571	1	381	WP_051035154.1
Select seq ref|WP_194949921.1|	phosphopentomutase [Anoxybacillus flavithermus]	Anoxybacillus flavithermus	24	24	1	5571	1	381	WP_194949921.1
Select seq ref|WP_221260983.1|	phosphopentomutase [Anoxybacillus tengchongensis]	Anoxybacillus tengchongensis	24	24	1	5571	1	381	WP_221260983.1
Select seq gb|API94103.1|	phosphopentomutase [Virgibacillus sp. 6R]	Virgibacillus sp. 6R	24	24	1	5571	1	380	API94103.1
Select seq gb|KNE20989.1|	phosphopentomutase [Virgibacillus pantothenticus]	Virgibacillus pantothenticus	24	24	1	5571	1	380	KNE20989.1
Select seq gb|MCB1936872.1|	trypsin-like peptidase domain-containing protein [Nitrosomonas sp.]	Nitrosomonas sp.	24	24	1	5571	1	380	MCB1936872.1
Select seq gb|MCC7539440.1|	beta-lactamase family protein [Deltaproteobacteria bacterium]	Deltaproteobacteria bacterium	24	24	1	5571	1	380	MCC7539440.1
Select seq gb|MBQ3182072.1|	phosphopentomutase [Clostridia bacterium]	Clostridia bacterium	24	24	1	5572	1	379	MBQ3182072.1
Select seq gb|MBO5564056.1|	phosphopentomutase [Lachnospiraceae bacterium]	Lachnospiraceae bacterium	24	24	1	5572	1	379	MBO5564056.1
Select seq gb|MBR6594721.1|	phosphopentomutase [Clostridia bacterium]	Clostridia bacterium	24	24	1	5572	1	379	MBR6594721.1
Select seq gb|MBR6513695.1|	phosphopentomutase [Clostridia bacterium]	Clostridia bacterium	24	24	1	5572	1	379	MBR6513695.1
Select seq gb|EUJ45088.1|	phosphopentomutase [Listeria riparia FSL S10-1204]	Listeria riparia FSL S10-1204	24	24	1	5572	1	378	EUJ45088.1
Select seq gb|KAF0226376.1|	mannitol-1-phosphate [Erysipelotrichaceae bacterium]	Erysipelotrichaceae bacterium	24	24	1	5572	1	378	KAF0226376.1
Select seq ref|WP_243113027.1|	phosphopentomutase [Caproiciproducens galactitolivorans]	Caproiciproducens galactitolivorans	24	24	1	5572	1	377	WP_243113027.1
Select seq ref|WP_243834748.1|	phosphopentomutase [Exiguobacterium sp. AT1b]	Exiguobacterium sp. AT1b	24	24	1	5572	1	377	WP_243834748.1
Select seq ref|WP_240544442.1|	phosphopentomutase [Exiguobacterium algae]	Exiguobacterium algae	24	24	1	5572	1	377	WP_240544442.1
Select seq ref|WP_251028281.1|	phosphopentomutase [unclassified Exiguobacterium]	unclassified Exiguobacterium	24	24	1	5572	1	377	WP_251028281.1
Select seq ref|WP_251126625.1|	phosphopentomutase [unclassified Exiguobacterium]	unclassified Exiguobacterium	24	24	1	5572	1	377	WP_251126625.1
Select seq gb|MBC7001952.1|	AI-2E family transporter [Photobacterium sp. BZF1]	Photobacterium sp. BZF1	24	24	1	5572	1	377	MBC7001952.1
Select seq ref|WP_236548982.1|	phosphopentomutase [Exiguobacterium sp. S3]	Exiguobacterium sp. S3	24	24	1	5572	1	377	WP_236548982.1
Select seq ref|WP_251130658.1|	phosphopentomutase [Exiguobacterium sp. s124]	Exiguobacterium sp. s124	24	24	1	5572	1	377	WP_251130658.1
Select seq ref|WP_251127117.1|	phosphopentomutase [Exiguobacterium sp. s129]	Exiguobacterium sp. s129	24	24	1	5572	1	377	WP_251127117.1
Select seq ref|WP_251124924.1|	phosphopentomutase [Exiguobacterium sp. s131]	Exiguobacterium sp. s131	24	24	1	5572	1	377	WP_251124924.1
Select seq ref|WP_251127345.1|	phosphopentomutase [unclassified Exiguobacterium]	unclassified Exiguobacterium	24	24	1	5572	1	377	WP_251127345.1
Select seq ref|WP_251125593.1|	phosphopentomutase [Exiguobacterium sp. s183]	Exiguobacterium sp. s183	24	24	1	5572	1	377	WP_251125593.1
Select seq gb|MBY5945457.1|	AI-2E family transporter [Photobacterium rosenbergii]	Photobacterium rosenbergii	24	24	1	5572	1	377	MBY5945457.1
Select seq gb|MBQ6524072.1|	phosphopentomutase [Atopobiaceae bacterium]	Atopobiaceae bacterium	24	24	1	5572	1	377	MBQ6524072.1
Select seq ref|WP_251024922.1|	phosphopentomutase [unclassified Exiguobacterium]	unclassified Exiguobacterium	24	24	1	5572	1	377	WP_251024922.1
Select seq ref|WP_107301442.1|	AI-2E family transporter [Photobacterium rosenbergii]	Photobacterium rosenbergii	24	24	1	5572	1	377	WP_107301442.1
Select seq gb|MCC9625014.1|	phosphopentomutase [Thalassospira sp. MA62]	Thalassospira sp. MA62	24	24	1	5572	1	377	MCC9625014.1
Select seq ref|WP_230872915.1|	phosphopentomutase [Exiguobacterium]	Exiguobacterium	24	24	1	5572	1	377	WP_230872915.1
Select seq ref|WP_251126920.1|	phosphopentomutase [Exiguobacterium sp. s160]	Exiguobacterium sp. s160	24	24	1	5572	1	377	WP_251126920.1
Select seq ref|WP_251125806.1|	phosphopentomutase [Exiguobacterium sp. s22]	Exiguobacterium sp. s22	24	24	1	5572	1	377	WP_251125806.1
Select seq ref|WP_251126125.1|	phosphopentomutase [unclassified Exiguobacterium]	unclassified Exiguobacterium	24	24	1	5572	1	377	WP_251126125.1
Select seq gb|MBR2444453.1|	phosphopentomutase [Clostridia bacterium]	Clostridia bacterium	24	24	1	5572	1	376	MBR2444453.1
Select seq gb|MBQ8840338.1|	phosphopentomutase [Clostridia bacterium]	Clostridia bacterium	24	24	1	5573	1	374	MBQ8840338.1
Select seq gb|MBO5377924.1|	phosphopentomutase [Ruminiclostridium sp.]	Ruminiclostridium sp.	24	24	1	5573	1	374	MBO5377924.1
Select seq gb|PYO63767.1|	histidinol-phosphate transaminase [Gemmatimonadetes bacterium]	Gemmatimonadetes bacterium	24	24	1	5573	1	374	PYO63767.1
Select seq gb|MCR5098031.1|	phosphopentomutase [Lachnospiraceae bacterium]	Lachnospiraceae bacterium	24	24	1	5573	1	373	MCR5098031.1
Select seq ref|WP_217233229.1|	M20 family metallopeptidase [Rahnella perminowiae]	Rahnella perminowiae	24	24	1	5573	1	373	WP_217233229.1
Select seq gb|MBE6889703.1|	phosphopentomutase [Oscillospiraceae bacterium]	Oscillospiraceae bacterium	24	24	1	5573	1	373	MBE6889703.1
Select seq gb|MBQ7646773.1|	phosphopentomutase [Clostridia bacterium]	Clostridia bacterium	24	24	1	5573	1	373	MBQ7646773.1
Select seq ref|WP_217158098.1|	M20 family metallopeptidase [Rahnella]	Rahnella	24	24	1	5573	1	373	WP_217158098.1
Select seq gb|MBQ7761036.1|	phosphopentomutase [Clostridia bacterium]	Clostridia bacterium	24	24	1	5573	1	373	MBQ7761036.1
Select seq gb|MBQ8176752.1|	phosphopentomutase [Oscillospiraceae bacterium]	Oscillospiraceae bacterium	24	24	1	5573	1	373	MBQ8176752.1
Select seq gb|MBQ4586021.1|	phosphopentomutase [Clostridia bacterium]	Clostridia bacterium	24	24	1	5573	1	373	MBQ4586021.1
Select seq gb|EJZ81397.1|	hypothetical protein HMPREF9719_01668 [Corynebacterium otitidis ATCC 51513]	Corynebacterium otitidis ATCC 51513	24	24	1	5573	1	371	EJZ81397.1
Select seq tpg|HBQ76115.1|	TPA: phosphopentomutase [Exiguobacterium sp.]	Exiguobacterium sp.	24	24	1	5573	1	371	HBQ76115.1
Select seq gb|MBO4934813.1|	phosphopentomutase [Clostridia bacterium]	Clostridia bacterium	24	24	1	5573	1	371	MBO4934813.1
Select seq gb|MBQ8780073.1|	phosphopentomutase [Oscillospiraceae bacterium]	Oscillospiraceae bacterium	24	24	1	5573	1	371	MBQ8780073.1
Select seq gb|MBP1549143.1|	phosphopentomutase [Oscillospiraceae bacterium]	Oscillospiraceae bacterium	24	24	1	5573	1	370	MBP1549143.1
Select seq ref|WP_131050274.1|	M20 family metallopeptidase [Raoultella]	Raoultella	24	24	1	5573	1	370	WP_131050274.1
Select seq gb|MBR4097484.1|	phosphopentomutase [Oscillospiraceae bacterium]	Oscillospiraceae bacterium	24	24	1	5573	1	370	MBR4097484.1
Select seq ref|WP_100683766.1|	M20 family metallopeptidase [Raoultella sp. T31]	Raoultella sp. T31	24	24	1	5573	1	370	WP_100683766.1
Select seq ref|WP_179943729.1|	prephenate dehydrogenase [Corynebacterium otitidis]	Corynebacterium otitidis	24	24	1	5573	1	370	WP_179943729.1
Select seq gb|MBC8033146.1|	DNA-protecting protein DprA [Chitinophagaceae bacterium]	Chitinophagaceae bacterium	24	24	1	5573	1	370	MBC8033146.1
Select seq gb|MBQ5319048.1|	phosphopentomutase [Oscillospiraceae bacterium]	Oscillospiraceae bacterium	24	24	1	5573	1	370	MBQ5319048.1
Select seq gb|MBQ3162128.1|	phosphopentomutase [Oscillospiraceae bacterium]	Oscillospiraceae bacterium	24	24	1	5573	1	370	MBQ3162128.1
Select seq ref|WP_241767415.1|	prephenate dehydrogenase [Corynebacterium otitidis]	Corynebacterium otitidis	24	24	1	5573	1	370	WP_241767415.1
Select seq gb|KEP54931.1|	WD domain, G-beta repeat protein [Rhizoctonia solani 123E]	Rhizoctonia solani 123E	24	24	1	5574	1	369	KEP54931.1
Select seq gb|EUC53896.1|	WD domain, G-beta repeat protein [Rhizoctonia solani AG-3 Rhs1AP]	Rhizoctonia solani AG-3 Rhs1AP	24	24	1	5574	1	369	EUC53896.1
Select seq gb|MCA6436089.1|	DNA-protecting protein DprA [Bacteroidetes bacterium]	Bacteroidetes bacterium	24	24	1	5574	1	369	MCA6436089.1
Select seq ref|WP_130433070.1|	GTPase ObgE [Rivibacter subsaxonicus]	Rivibacter subsaxonicus	24	24	1	5574	1	369	WP_130433070.1
Select seq ref|XP_011025037.1|	PREDICTED: uncharacterized protein LOC105126022 [Populus euphratica]	Populus euphratica	24	24	1	5574	1	368	XP_011025037.1
Select seq ref|WP_235172889.1|	M20 family metallopeptidase [Rahnella aquatilis]	Rahnella aquatilis	24	24	1	5574	1	368	WP_235172889.1
Select seq emb|CCI84060.1|	prephenate dehydrogenase [Corynebacterium otitidis ATCC 51513]	Corynebacterium otitidis ATCC 51513	24	24	1	5574	1	367	CCI84060.1
Select seq gb|KKO83649.1|	prephenate dehydrogenase [Corynebacterium otitidis]	Corynebacterium otitidis	24	24	1	5574	1	367	KKO83649.1
Select seq gb|MCR5558766.1|	phosphopentomutase [Schwartzia sp.]	Schwartzia sp.	24	24	1	5574	1	367	MCR5558766.1
Select seq gb|TIL83368.1|	GDP-mannose 4,6-dehydratase [Mesorhizobium sp.]	Mesorhizobium sp.	24	24	1	5574	1	366	TIL83368.1
Select seq ref|WP_255526675.1|	AI-2E family transporter [Photobacterium sp. BZF1]	Photobacterium sp. BZF1	24	24	1	5574	1	366	WP_255526675.1
Select seq ref|WP_261396655.1|	AI-2E family transporter [Photobacterium rosenbergii]	Photobacterium rosenbergii	24	24	1	5574	1	366	WP_261396655.1
Select seq gb|OLC68258.1|	histidinol-phosphate transaminase [Gemmatimonadetes bacterium 13_1_40CM_4_69_8]	Gemmatimonadetes bacterium 13_1_40CM_4_69_8	24	24	1	5574	1	365	OLC68258.1
Select seq gb|NNM95469.1|	DNA-protecting protein DprA [Bacteroidia bacterium]	Bacteroidia bacterium	24	24	1	5574	1	365	NNM95469.1
Select seq gb|NJD58935.1|	alanine dehydrogenase [Anaerolineae bacterium]	Anaerolineae bacterium	24	24	1	5575	1	364	NJD58935.1
Select seq gb|MBW1805155.1|	GDP-mannose 4,6-dehydratase [Deltaproteobacteria bacterium]	Deltaproteobacteria bacterium	24	24	1	5575	1	362	MBW1805155.1
Select seq ref|WP_204702706.1|	DNA integrity scanning diadenylate cyclase DisA [Halanaerobacter jeridensis]	Halanaerobacter jeridensis	24	24	1	5575	1	362	WP_204702706.1
Select seq ref|WP_246305992.1|	PD-(D/E)XK nuclease family protein [Allobranchiibius huperziae]	Allobranchiibius huperziae	24	24	1	5575	1	361	WP_246305992.1
Select seq ref|XP_021646209.1|	uncharacterized protein LOC110639522 [Hevea brasiliensis]	Hevea brasiliensis	24	24	1	5575	1	361	XP_021646209.1
Select seq ref|WP_198026239.1|	LacI family DNA-binding transcriptional regulator [Paracoccus sphaerophysae]	Paracoccus sphaerophysae	24	24	1	5575	1	361	WP_198026239.1
Select seq gb|PZN83921.1|	creatinine amidohydrolase [Acidobacteria bacterium]	Acidobacteria bacterium	24	24	1	5576	1	360	PZN83921.1
Select seq gb|NHK31336.1|	hypothetical protein [Asgard group archaeon]	Asgard group archaeon	24	24	1	5576	1	359	NHK31336.1
Select seq gb|MBR4419686.1|	phosphopentomutase [Clostridia bacterium]	Clostridia bacterium	24	24	1	5576	1	359	MBR4419686.1
Select seq gb|MBK7857516.1|	SCO family protein [Archangiaceae bacterium]	Archangiaceae bacterium	24	24	1	5576	1	357	MBK7857516.1
Select seq ref|XP_051141212.1|	uncharacterized protein LOC127258393 [Andrographis paniculata]	Andrographis paniculata	24	24	1	5577	1	356	XP_051141212.1
Select seq gb|MBX9773158.1|	phosphoribosylformylglycinamidine cyclo-ligase [Xanthobacteraceae bacterium]	Xanthobacteraceae bacterium	24	24	1	5577	1	355	MBX9773158.1
Select seq emb|CAA0408334.1|	unnamed protein product [Arabidopsis thaliana]	Arabidopsis thaliana	24	24	1	5577	1	355	CAA0408334.1
Select seq ref|NP_568689.1|	2-oxoglutarate (2OG) and Fe(II)-dependent oxygenase superfamily protein [Arabidopsis thaliana]	Arabidopsis thaliana	24	24	1	5577	1	355	NP_568689.1
Select seq tpg|HDP69868.1|	TPA: histidinol-phosphate transaminase [Actinomycetia bacterium]	Actinomycetia bacterium	24	24	1	5577	1	355	HDP69868.1
Select seq ref|XP_016210491.1|	hypothetical protein PV09_07818 [Verruconis gallopava]	Verruconis gallopava	24	24	1	5577	1	354	XP_016210491.1
Select seq gb|MCH7584728.1|	DNA integrity scanning protein DisA [Acidobacteria bacterium]	Acidobacteria bacterium	24	24	1	5577	1	353	MCH7584728.1
Select seq gb|MBI5157670.1|	DNA integrity scanning protein DisA [Acidimicrobiia bacterium]	Acidimicrobiia bacterium	24	24	1	5577	1	353	MBI5157670.1
Select seq gb|OFW65877.1|	DNA integrity scanning protein DisA [Actinobacteria bacterium RBG_16_68_21]	Actinobacteria bacterium RBG_16_68_21	24	24	1	5577	1	353	OFW65877.1
Select seq ref|WP_117737567.1|	porin [Bacteroides]	Bacteroides	24	24	1	5578	1	351	WP_117737567.1
Select seq ref|WP_101543581.1|	porin [Bacteroides cutis]	Bacteroides cutis	24	24	1	5578	1	351	WP_101543581.1
Select seq dbj|GGS43298.1|	potassium channel [Deinococcus knuensis]	Deinococcus knuensis	24	24	1	5578	1	350	GGS43298.1
Select seq gb|OKZ84422.1|	hypothetical protein BHW06_02470 [Clostridium sp. 44_14]	Clostridium sp. 44_14	24	24	1	5578	1	349	OKZ84422.1
Select seq gb|MBE7522754.1|	creatininase family protein [Burkholderiales bacterium]	Burkholderiales bacterium	24	24	1	5578	1	349	MBE7522754.1
Select seq ref|WP_250922677.1|	lactonase family protein [Streptomyces sp. CWNU-1]	Streptomyces sp. CWNU-1	24	24	1	5578	1	349	WP_250922677.1
Select seq gb|MBN9035654.1|	hypothetical protein [Hyphomicrobiales bacterium]	Hyphomicrobiales bacterium	24	24	1	5578	1	348	MBN9035654.1
Select seq ref|WP_189104431.1|	potassium channel protein [Deinococcus knuensis]	Deinococcus knuensis	24	24	1	5578	1	348	WP_189104431.1
Select seq ref|WP_202274793.1|	phosphopentomutase [Bacillus sp. RHFS18]	Bacillus sp. RHFS18	24	24	1	5578	1	348	WP_202274793.1
Select seq gb|MBO4781169.1|	phosphopentomutase [Lachnospiraceae bacterium]	Lachnospiraceae bacterium	24	24	1	5578	1	348	MBO4781169.1
Select seq gb|MBS4816923.1|	hypothetical protein [Clostridium sp.]	Clostridium sp.	24	24	1	5579	1	347	MBS4816923.1
[truncated: 405 more rows]
