# Supplementary material for: The human microbiota is a beneficial reservoir for SARS-CoV-2 mutations
Source: mBio. 2024 Mar 26;15(5):e03187-23. doi: 10.1128/mbio.03187-23 (PMC11237538; doi:10.1128/mbio.03187-23)
Supplement: Table S6 — The primer list for RdRp extension assays. [file mbio.03187-23-s0009.xlsx]

## Sheet: Sheet1
The primer and template uesd in Figure 4C
primer RNA-FAM	GCTATGTGAGATTAAGTTAT
B-N501Y-7AA-5’	caacccacctatggtgtaggtATAACTTAATCTCACATAGC
B-L452R-7AA-5’	tataactatcgttatcgtttaATAACTTAATCTCACATAGC
B-E484K-7AA-5’	aatggtgtaaaagggttcaatATAACTTAATCTCACATAGC
B-G496S-9AA-5’	ctgcagagctacagctttcagcccaccATAACTTAATCTCACATAGC
B-T9I-9AA-5’	gtttccgaagaaattggcacccttataATAACTTAATCTCACATAGC
B-P71L-9AA-5’	tccagccgcgtcctcgatctgctcgtcATAACTTAATCTCACATAGC
B-D3G-9AA-5’	atggccggttcgaacggcacgatcaccATAACTTAATCTCACATAGC
The primer and template uesd in Figure 4D
N501Y-VP-7aa-FAM	accaacaccat
N501Y-BT-7aa	CAACCCACCTATGGTGTAGGT
N501Y-VP-7aa+1nt-FAM	aaccaacaccat
N501Y-BT-7aa+1nt	CAACCCACCTATGGTGTAGGTC
N501Y-VP-7+6nt-FAM	ttggtaaccaacaccat
N501Y-BT-7+6nt	CAACCCACCTATGGTGTAGGTCTTTGG
G496S-VP-9aa-FAM	agtgggttggaa
G496S-BT-9aa	CTGCAGAGCTACAGCTTTCAGCCCACC
G496S-VP-9aa+1nt-FAM	tagtgggttggaa
G496S-BT-9aa+1nt	CTGCAGAGCTACAGCTTTCAGCCCACCC
G496S-VP-9+6nt-FAM	accattagtgggttggaa
G496S-BT-9+6nt	CTGCAGAGCTACAGCTTTCAGCCCACCCTCTCC
T9I-VP-9aa-FAM	tattaacgtacc
T9I-BT-9aa	GTTTCCGAAGAAATTGGCACCCTTATA
T9I-VP-9aa+1nt-FAM	ctattaacgtacc
T9I-BT-9aa+1nt	GTTTCCGAAGAAATTGGCACCCTTATAA
T9I-VP-9+6nt-FAM	attaactattaacgtacc
T9I-BT-9+6nt	GTTTCCGAAGAAATTGGCACCCTTATAAATGAA
